# Supplementary material for: Antimicrobial strategy for targeted elimination of different microbes, including bacterial, fungal and viral pathogens
Source: Commun Biol. 2022 Jul 4;5:647. doi: 10.1038/s42003-022-03586-4 (PMC9253063; doi:10.1038/s42003-022-03586-4)
Supplement: Supplementary file 3 — Supplementary Data 1 [file 42003_2022_3586_MOESM3_ESM.xlsx]

## Sheet: Fig.2
Fig. 2b
SA–IR700 (µg/test)	0	0.01	0.03	0.1	0.3	1	0.3	0.3	0.3	0.3	1	4	0
NIR (J/cm2)	0	5	5	5	5	5	0	5	15	45	15	0	100
SA mAb (µg/test)	0	0	0	0	0	0	0	0	0	0	10	0	0
Number of bacterial cells (c.f.u./mL)	1060000	55000	2500	333	100	0	780000	0	33	0	695000	485000	460000
	1000000	70000	4000	999	0	0	825000	0	33	0	750000	650000	415000
	1030000	80000	6000	999	0	0	810000	300	33	0	620000	535000	500000
Fig. 2c
	JKmrSA1		N315		USA300		MU3		MU50		Mupirocin-resistant MRSA
PIAS	−	+	−	+	−	+	−	+	−	+	−	+
Number of bacterial cells (c.f.u./mL)	241000	0	98300	0	27800	0	465000	0	1640000	0	40467	0
	265000	0	102000	0	26400	0	575000	0	2035000	0	30133	0
	247000	0	96400	0	31000	0	630000	0	790000	0	38600	0
Fig. 2d
	S. epidermidis		S. capitis		S. microti		C. tuberculostearicum		E. coli
PIAS	−	+	−	+	−	+	−	+	−	+
Number of bacterial cells (c.f.u./mL)	235000	235000	315000	155000	765000	1005000	35000	15000	375000	315000
	250000	270000	285000	65000	930000	1200000	15000	20000	465000	280000
	260000	300000	270000	125000	965000	935000	15000	25000	370000	350000
Fig. 2e
SA–IR700 (µg/test)	2	2	2
NIR (J/cm2)	0	5	40
Number of MRSA cells (c.f.u./mL)	36900	500	0
	27200	600	0
	23400	600	0
Number of S. epidermidis cells (c.f.u./mL)	19200	28900	19100
	24600	18700	24200
	22200	26500	18700

## Sheet: Fig.3
Fig. 3a	CA JCM1452								JCM2085			JKfarCA1			C. stellata NBRC0703
CA–IR700 (20 µg/test)	+	+	+	+	CA mAb	Tra–IR700	−	CA–IR700 (20 µg/test)	+	+	CA–IR700 (20 µg/test)	+	+	CA–IR700 (20 µg/test)	+	+
NIR (J/cm2)	0	5	30	90	90	90	90	NIR (90 J/cm2)	−	+	NIR (90 J/cm2)	−	+	NIR (90 J/cm2)	−	+
Number of fungal cells (c.f.u./mL)	17133	1267	133	0	18733	17200	23867	Number of fungal cells (c.f.u./mL)	16342	0	Number of fungal cells (c.f.u./mL)	40000	0	Number of fungal cells (c.f.u./mL)	3367	1500
	13933	1267	0	0	22067	18200	16333		17342	0		10000	0		2167	1533
	11400	467	0	0	19000	13200	23133		13407	0		15000	0		2667	1800
Fig. 3b
CA–IR700 (20 µg/test)	+	+
NIR (100 J/cm2)	−	+
Number of turquoise-blue colonies	5000	0
	10000	0
	5000	0
Number of mauve colonies	10000	5000
	5000	5600
	10000	7400
Fig. 3c
conjugate	−	SA–IR700	CA–IR700	SA–IR700 + CA–IR700
NIR (J/cm2)	0	100	100	100
Number of colonies on OPAII	545000	0	420000	0
	460000	0	390000	0
	515000	0	375000	0
Number of yellow colonies on MSA	615000	0	520000	0
	520000	0	460000	0
	395000	0	395000	0
Number of pink colonies on MSA	390000	67300	315000	60500
	415000	53400	290000	54100
	455000	51200	275000	46500
Number of colonies on Sabouraud agar	11539	28997	0	0
	12139	22664	0	0
	13540	26997	0	0

## Sheet: Fig.4
Fig. 4a					Fig. 4b
NIR(-), mAb-IR700(-), control	100	100	100		NIR(-), Pan-IR700(-), SC-IR700#1(-)	0	0.139974
NIR(-), mAb-IR700(-), infected with SC	0	0	0		NIR(-), Pan-IR700(+), SC-IR700#1(-)	3.45772	12.2163
NIR(-), Pan-IR700, infected with SC	-16.545	4.55631	15.2293		NIR(-), Pan-IR700(-), SC-IR700#1(+)	3.04212	8.19612
NIR(-), SC-IR700#1, infected with SC	-11.6022	-4.93174	22.8003		NIR(+), Pan-IR700(-), SC-IR700#1(-)	0.956689	-2.33719
NIR(-), SC-IR700#2, infected with SC	9.49092	19.2747	13.4908		NIR(+), Pan-IR700(+), SC-IR700#1(-)	0.961825	6.36696
NIR(-), SC-IR700#3, infected with SC	6.32399	-19.3345	19.2111		NIR(+), Pan-IR700(-), SC-IR700#1(+)	65.1935	64.1321
NIR(-), SC-IR700#4, infected with SC	6.45225	13.1911	14.9427
NIR(+), mAb-IR700(-), infected with SC	0	0	0
NIR(+), Pan-IR700, infected with SC	21.3037	-4.48957	-1.66139
NIR(+), SC-IR700#1, infected with SC	82.0173	76.8908	62.1358
NIR(+), SC-IR700#2, infected with SC	44.529	45.845	51.5493
NIR(+), SC-IR700#3, infected with SC	51.3451	19.5767	12.9511
NIR(+), SC-IR700#4, infected with SC	8.10674	11.4301	11.197
Fig. 4d
	Control	Infected with T7 phage								Infected with T4 phage
T7–IR700 (µg/test)	0	0	0	0.1	0.1	0.1	1	1	1	2	2
NIR (J/cm2)	0	0	5	0	0.5	5	0	0.5	5	0	90
Number of E. coli cells (c.f.u./mL)	670000	0	0	0	4000	9000	0	10000	270000	0	0
	430000	0	0	0	10000	15000	0	10000	250000	0	0
	410000	0	0	0	6000	21000	0	30000	190000	0	0

## Sheet: Fig.5
Fig. 5a
SA–IR700 (µg/test)	0	5	5
NIR (J/cm2)	50	10	50
Number of bacterial cells (c.f.u./nares/rat)	1860	80	0
	1540	100	0
	1940	40	0
	980	180	0
	640	200	0
	940	200	0
Fig. 5b
PIAS	−	+
Number of bacterial cells (c.f.u./nares/rat)	280	180
	160	260
	320	400
Fig. 5d
		PIAS (-)	PIAS (+)			VCM + RFP	VCM	PBS
	(day)	n (%)	n (%)		(day)	n (%)	n (%)	n (%)
	0	8 (100)	8 (100)		0	8 (100)	8 (100)	8 (100)
	1	1 (12.5)	8 (100)		1	8 (100)	3 (37.5)	0 (0)
	2	1 (12.5)	8 (100)		2	8 (100)	3 (37.5)	0 (0)
	3	1 (12.5)	8 (100)		3	8 (100)	3 (37.5)	0 (0)
	4	1 (12.5)	8 (100)		4	8 (100)	3 (37.5)	0 (0)
	5	1 (12.5)	8 (100)		5	8 (100)	3 (37.5)	0 (0)
	6	1 (12.5)	8 (100)		6	8 (100)	3 (37.5)	0 (0)
	7	1 (12.5)	8 (100)		7	8 (100)	3 (37.5)	0 (0)
Fig. 5f
	PIAS (-)	PIAS (+)
	(n = 8)	(n = 8)
Number of bacterial cells (c.f.u./thigh)	10400000	480
	15000000	6570
	13000000	10400
	15500000	6500
	5300000	390
	14500000	4400
	16500000	544000
	38600000	4800

## Sheet: Fig.5e_otu
																			p value (t test)		p value (wilcox test)
	Control				PIAS				VCM + RFP				Average			SE			Control	Control	Control	Control
otu	1105-1	1105-2	1105-3	1105-4	day2-1	day2-2	day2-3	day2-4	day2-6	day2-7	day2-8	day2-9	Control	PIAS	VCM + RFP	Control	PIAS	VCM + RFP	PIAS	VCM + RFP	PIAS	VCM + RFP	total_reads	SuperKingdom	Phylum	Class	Order	Family	Genus	Species	Database ID	% id	alignment length	mismatches	gap openings	e-value	bit score	coverage	sequence
total_OTU00001	75	62	21	21	357	85	153	195	949	1257	5	557	44.75	197.5	692	13.9665	57.7949	270.103	0.073946	0.0960114	0.0285714	0.285714	3737	Bacteria	Firmicutes	Bacilli	Lactobacillales	Lactobacillaceae	Lactobacillus	Lactobacillus intestinalis	T-NR_025449.1	100	332	0	0	0	462.5	100	GACGAACGCTGGCGGCGTGCCTAATACATGCAAGTCGAGCGAGCTGAACCAGCAGATTCACTTCGGTGATGACGCTGGGAACGCGAGCGGCGGATGGGTGAGTAACACGTGGGTAACCTGCCCTAAAGTCTGGGATACCACTTGGAAACAGGTGCTAATACCGGATAACAACAATAGCTGCATGGCTATTGCTTAAAAGGCGGCGTAAGCTGTCGCTAAAGGATGGACCCGCGGTGCATTAGCTAGTTGGTAAGGTAACGGCTTACCAAGGCGACGATGCATAGCCGAGTTGAGAGACTGATCGGCCACATTGGGACTGAGACACGGCCCAA
total_OTU00002	118	93	17	26	290	111	895	153	445	657	18	441	63.5	362.25	390.25	24.8479	181.649	133.946	0.198427	0.0904549	0.0571429	0.2	3264	Bacteria	Firmicutes	Bacilli	Lactobacillales	Lactobacillaceae	Lactobacillus	Lactobacillus johnsonii	S004500914	100	339	0	0	0	472.2	100	GACGAACGCTGGCGGCGTGCCTAATACATGCAAGTCGAGCGAGCTTGCCTAGATGATTTTAGTGCTTGCACTAAATGAAACTAGATACAAGCGAGCGGCGGACGGGTGAGTAACACGTGGGTAACCTGCCCAAGAGACTGGGATAACACCTGGAAACAGATGCTAATACCGGATAACAACACTAGACGCATGTCTAGAGCTTGAAAGATGGTTCTGCTATCACTCTTGGATGGACCTGCGGTGCATTAGCTAGTTGGTAAGGTAACGGCTTACCAAGGCAATGATGCATAGCCGAGTTGAGAGACTGATCGGCCACATTGGGACTGAGACACGGCCCAA
total_OTU00003	3	0	1	8	13	1	0	7	80	0	2010	4	3	5.25	523.5	1.77951	3.0104	495.842	0.549036	0.370947	0.857143	0.371429	2127	Bacteria	Firmicutes	Erysipelotrichia	Erysipelotrichales	Erysipelotrichaceae	Longibaculum	Longibaculum muris	T-NR_144615.1	90.4	303	29	1	0	344.2	100	GATGAACGCTGGCGGCGTGCCTAATACATGCAAGTCGAACGCATCTAGCAATAGATGAGTGGCGAACGGGTGAGTAAGACATAAGCAACCTAGCCTTTTGAGGGGGATAACTGCTGGAAACGGCAGCTAAGACCGCATAGGCATATTGATCGCATGAGAGATATGTTAAATATCCTACGGGATAGCGAGGGGATGGGCTTATGACGCATTAGCTAGTTGGAGGGGTAACGGCCCACCAAGGCGACGATGCGTAGCCGGCCTGAGAGGGTGGACGGCCACACTGGGACTGAGACACGGCCCAG
total_OTU00004	186	99	361	290	94	366	208	83	103	183	74	109	234	187.75	117.25	57.5862	65.7931	23.2105	0.616141	0.134129	0.685714	0.2	2156	Bacteria	Firmicutes	Bacilli	Lactobacillales	Lactobacillaceae	Lactobacillus	Lactobacillus murinus	T-NR_112689.1	100	332	0	0	0	462.5	100	GATGAACGCTGGCGGCGTGCCTAATACATGCAAGTCGAACGAAACTTCTTTATCACCGAGTGCTTGCACTCACCGATAAAGAGTTGAGTGGCGAACGGGTGAGTAACACGTGGGCAACCTGCCCAAAAGAGGGGGATAACACTTGGAAACAGGTGCTAATACCGCATAACCATAGTTACCGCATGGTAACTATGTAAAAGGTGGCTATGCTACCGCTTTTGGATGGGCCCGCGGCGCATTAGCTAGTTGGTGGGGTAAAGGCTTACCAAGGCAATGATGCGTAGCCGAACTGAGAGGTTGATCGGCCACATTGGGACTGAGACACGGCCCAA
total_OTU00005	5	10	16	42	8	19	2	16	851	9	29	125	18.25	11.25	253.5	8.22977	3.85951	200.769	0.481747	0.325976	0.742857	0.342857	1132	Bacteria	Firmicutes	Bacilli	Lactobacillales	Streptococcaceae	Lactococcus	Lactococcus garvieae	NZ_AMQS00000000	94.94	318	16	2	0	391.6	100	GACGAACGCTGGCGGCGTGCCTAATACATGCAAGTCGAGCGACGAATCGAGGTACTTGTACCAAGACGAAGAGCGGCGAACGGGTGAGTAACGCGTGGGAAATCTGCCGAGTAGCGGGGGACAACGTTTGGAAACGAACGCTAATACCGCATAACAATTGGAATCGCATGATTCTTATTTAAAAGAAGCAAAAGCTTCACTACTTGATGATCCCGCGTTGTATTAGCTAGTTGGTAGTGTAAAGGACTACCAAGGCGATGATACATAGCCGGCCTGAGAGGGTGAACGGCCACACTGGGACTGAGACACGGCCCAG
total_OTU00006	81	58	88	133	204	165	36	173	1	3	1	15	90	144.5	5	15.7003	37.1315	3.3665	0.247154	0.0104965	0.342857	0.0285714	958	Bacteria	Bacteroidetes	Bacteroidia	Bacteroidales	Bacteroidaceae	G_undefined_Bacteroidaceae	Bacteroidaceae bacterium DJF_B220	S001046012	88.54	315	36	1	0	343.4	100	GATGAACGCTAGCTACAGGCTTAACACATGCAAGTCGAGGGGCATCATGGCGGTTGCTTGCGACCGCTGATGGCGACCGGCGCACGGGTGCGTAACGCGTATCGAACCTGCCGCATACCCGGGGATAGCCTTGCGAAAGCAAGATTAATACCCGATGTTCTCACTGTTCCGCATGTTACGGTGAGCAAAGAGATTCGGTATGCGATGGCGATGCGTCCCATTAGCTAGTTGGCGGGGTAACGGCCCACCAAGGCTCCGATGGGTAGGGGTTCTGAGAGGAAGGTCCCCCACACTGGAACTGAGACACGGTCCAG
total_OTU00007	145	202	91	133	27	94	48	127	0	0	0	6	142.75	74	1.5	22.8924	22.5352	1.5	0.0761404	0.00840878	0.114286	0.0285714	873	Bacteria	Bacteroidetes	Bacteroidia	Bacteroidales	Prevotellaceae	Prevotella	Prevotella sp. CA17	S004125862	86.67	317	42	2	0	328.7	100	GATGAACGCTAGCTACAGGCTTAACACATGCAAGTCGAGGGGCAGCATGGCCTATCTTTCGGGATGGGCCGATGGCGACCGGCGCACGGGTGAGTAACGCGTATCCAACCTTCCCTTTACTGGGGTCCAGCCCGTCGAAAGGCGGATTAATCCCCCATGTTCTCCGTCCCGGACATCTGTGTCGGAGCAAAGATTTATCGGTAAAGGATGGGGATGCGTCCGATTAGCTTGTTGGCGGGGTAACGGCCCACCAAGGCATCGATCGGTAGGGGTTCTGAGAGGAAGGTCCCCCACACTGGAACTGAGACACGGTCCAG
total_OTU00008	78	86	61	97	115	178	54	176	1	0	1	0	80.5	130.75	0.5	7.57738	29.4657	0.288675	0.1865	0.00179587	0.342857	0.0285714	847	Bacteria	Bacteroidetes	Bacteroidia	Bacteroidales	Porphyromonadaceae	Gabonia	Gabonia massiliensis	T-NR_144725.1	84.24	317	49	6	0	291.3	100	GATGAACGCTAGCGACAGGCTTAACACATGCAAGTCGAGGGGCAGCGGGTAGATGAGCTTGCTCATTTATGCCGGCGACCGGCGCACGGGTGAGTAACACGTATGCAACCTGCCCGTCTCAGGGGGATAATCGTCGGAAACGGCGTCTAATACCCCGTATGAAGCTGGACGGCATCGTCTGGTTTTGAAAGAATATCGGAGACGGATGGGCATGCGGCGCATTAGCTGGTTGGCGGGGTAACGGCCCACCAAGGCGACGATGCGTAGGGGTTCTGAGAGGAAGGTCCCCCACACTGGTACTGAGACACGGACCAG
total_OTU00009	175	83	86	106	183	50	29	74	0	0	0	0	112.5	84	0	21.4496	34.2564	0	0.511976	0.0134947	0.342857	0.0285714	786	Bacteria	Bacteroidetes	Bacteroidia	Bacteroidales	Bacteroidaceae	Bacteroides	Bacteroides acidifaciens	S000001854	100	314	0	0	0	437.6	100	GATGAACGCTAGCTACAGGCTTAACACATGCAAGTCGAGGGGCAGCATGAACTTAGCTTGCTAAGTTTGATGGCGACCGGCGCACGGGTGAGTAACACGTATCCAACCTGCCGATGACTCGGGGATAGCCTTTCGAAAGAAAGATTAATACCCGATGGCATAGTTCTTCCGCATGGTAGGACTATTAAAGAATTTCGGTCATCGATGGGGATGCGTTCCATTAGCTTGTTGGCGGGGTAACGGCCCACCAAGGCATCGATGGATAGGGGTTCTGAGAGGAAGGTCCCCCACATTGGAACTGAGACACGGTCCAA
total_OTU00010	194	240	110	115	17	111	30	96	21	1	49	128	164.75	63.5	49.75	31.6106	23.4467	27.8788	0.0453939	0.0347974	0.0571429	0.114286	1112	Bacteria	Bacteroidetes	Bacteroidia	Bacteroidales	Rikenellaceae	Alistipes	Alistipes senegalensis	T-NR_118219.1	89.81	314	32	0	0	357.8	100	GATGAACGCTAGCGGCAGGCTTAACACATGCAAGTCGAGGGGCAGCGAGTAAATTGCTTGCAATTTATGTCGGCGACCGGCGGACGGGTGCGTAACGCGTATGCAACCTACCCATTACAGGGGGATAACACTGAGAAATCGGTACTAATACCCCATAACATCAGAGGAGGCATCTCCTTTGGTTGAAAACTCCGGTGGTAATGGATGGGCATGCGTTGTATTAGTTAGTTGGTAAGGTAACGGCTTACCAAGACTACGATACATAGGGGGACTGAGAGGTTAACCCCCCACATTGGTACTGAGACACGGACCAA
total_OTU00011	55	40	51	49	17	60	44	57	0	0	0	0	48.75	44.5	0	3.17214	9.80221	0	0.703199	0.000598446	0.885714	0.0285714	373	Bacteria	Bacteroidetes	Bacteroidia	Bacteroidales	Porphyromonadaceae	Gabonia	Gabonia massiliensis	T-NR_144725.1	84.03	319	50	6	0	298.2	100	GATGAACGCTAGCGACAGGCCTAACACATGCAAGTCGAGGGGCATCGGGGCGAGGAGCAATCCTTGCCGCCGGCGACCGGCGCACGGGTGAGTAACGCGTATGCGACCTGCCCGTTGCAGGGGGATAATCGGGAGAAATCCCGTCTAATACCGCGTAACGCCGCGGGGCTGCATGGCCCTGCGGCCAAAGGGAGCGATTCCGGCAACGGATGGGCATGCGTGACATTAGCTAGTTGGCGGGGCAACGGCCCACCAAGGCGACGATGTCTAGGGGTTCTGAGAGGAAGGTCCCCCACACTGGTACTGAGACACGGACCAG
total_OTU00012	90	59	21	30	499	78	457	158	148	403	10	363	50	298	231	15.6045	105.547	92.5284	0.0990027	0.144364	0.0571429	0.342857	2316	Bacteria	Firmicutes	Bacilli	Lactobacillales	Lactobacillaceae	Lactobacillus	Lactobacillus sp. NBRC 14512	S003262519	99.71	344	1	1	0	470.8	100	GATGAACGCCGGCGGTGTGCCTAATACATGCAAGTCGTACGCACTGGCCCAACTGATTGATGGTGCTTGCACCTGATTGACGATGGATCACCAGTGAGTGGCGGACGGGTGAGTAACACGTAGGTAACCTGCCCCGGAGCGGGGGGATAACATTTGGAAACAGATGCTAATACCGCATAACAACAAAAGCTGCATGGCTTTTGTTTGAAAGATGGCTTTGGCTATCACTCTGGGATGGACCTGCGGTGCATTAGCTAGTTGGTAAGGTAACGGCTTACCAAGGCGATGATGCATAGCCGAGTTGAGAGACTGATCGGCCACAATGGAACTGAGACACGGTCCAT
total_OTU00013	64	112	69	100	103	130	40	88	0	0	0	3	86.25	90.25	0.75	11.7074	18.8696	0.75	0.864109	0.00518736	0.885714	0.0285714	709	Bacteria	Bacteroidetes	Bacteroidia	Bacteroidales	Bacteroidaceae	Bacteroides	Bacteroides acidifaciens	T-NR_112931.1	99.68	316	1	0	0	437.8	100	GATGAACGCTAGCTACAGGCTTAACACATGCAAGTCGAGGGGCAGCATGAAAGTTTGCTTGCAAACTTTTGATGGCGACCGGCGCACGGGTGAGTAACACGTATCCAACCTGCCTCATACTCGGGGATAGCCTTTCGAAAGAAAGATTAATACCCGATGTCATAGTCCTACCGCATGATGGGATTATTAAAGAATTTCGGTATGGGATGGGGATGCGTTCCATTAGTTAGTTGGCGGGGTAACGGCCCACCAAGACGACGATGGATAGGGGTTCTGAGAGGAAGGTCCCCCACATTGGAACTGAGACACGGTCCAA
total_OTU00014	62	59	59	83	27	35	34	36	2	0	0	0	65.75	33	0.5	5.79332	2.04124	0.5	0.00721933	0.00141735	0.0285714	0.0285714	397	Bacteria	Bacteroidetes	Bacteroidia	Bacteroidales	Rikenellaceae	Rikenella	Rikenella microfusus	S004126260	81.85	314	57	0	0	295.5	100	GATGAACGCTAGCGGCAGGCTTAACACATGCAAGTCGAGGGGCATCGGGAGGGAAGCTTGCTTTCCTTGCCGGCGACCGGCGCACGGGTGAGTAACACGTATGCAACCTGCCCTCTTCAGGGGGACAACCTTCCGAAAGGGAGGCTAATCCCGCGTATATCGGTTTCGGGCATCCGAGATCGAGGAAAGATTCATCGGAAGAGGATGGGCATGCGGCGCATTAGCTAGACGGCGGGGTAACGGCCCACCGTGGCGACGATGCGTAGGGGTTCTGAGAGGAAGGTCCCCCACACTGGTACTGAGACACGGACCAG
total_OTU00015	45	103	139	84	44	106	79	134	0	1	0	0	92.75	90.75	0.25	19.5805	19.2067	0.25	0.944242	0.0179608	0.885714	0.0285714	735	Bacteria	Bacteroidetes	Bacteroidia	Bacteroidales	Barnesiellaceae	Barnesiella	Barnesiella viscericola	T-NR_121773.2	82.65	317	55	0	0	304.6	100	GATGAACGCTAGCGACAGGCTTAACACATGCAAGTCGAGGGGCAGCGGGGGAGTAGCAATACTCCCGCCGGCGACCGGCGCACGGGTGAGTAACACGTATGAAACCTGCCCGTAGCAGGGGGATAAGCGGAAGAAATTCCGTCTAATACCGCGTAACAACCCATGGAGGCATCTCCGTGGGTTTAAAGGAAGCGATTCCGGCTACGGATGGTCATGCGTCGCATTAGCTTGTTGGCGGGGTAACGGCCCACCAAGGCGACGATGCGTAGGGGTTCTGAGAGGAAGGTCCCCCACACTGGTACTGAGACACGGACCAG
total_OTU00016	39	56	54	65	43	84	31	61	0	0	0	0	53.5	54.75	0	5.3929	11.5353	0	0.926257	0.00217878	1	0.0285714	433	Bacteria	Bacteroidetes	Bacteroidia	Bacteroidales	Barnesiellaceae	Barnesiella	Barnesiella viscericola	S004069151	81.07	321	60	4	0	284.4	100	GATGAACGCTAGCGACAGGCTTAACACATGCAAGTCGAGGGGCAGCGGGGCGGCAGGCTTGCCTGCCGTTGCCGGCGACCGGCGCACGGGTGAGTAACACGTATGCAACCTGCCCGTGGCAGGGGGATAAGCGGGGGAAACCCCGTCTAATACCGCGTAACGCGGCCTAGGGACATCCCAAGGCCGCCAAAGGGAGCAATCCCGGCCACGGATGGGCATGCGGCGCATTAGCTAGTCGGCGGGGTAACGGCCCACCGAGGCGACGATGCGTAGGGGTTCTGAGAGGAAGGCCCCCCACACTGGTACTGAGACACGGACCAG
total_OTU00017	47	38	10	43	28	51	20	51	2	2	0	4	34.5	37.5	2	8.37158	7.96346	0.816497	0.803838	0.0296384	0.6	0.0285714	296	Bacteria	Bacteroidetes	Bacteroidia	O_undefined_Bacteroidia	F_undefined_Bacteroidia	G_undefined_Bacteroidia	Bacteroidia bacterium canine oral taxon 387	S003222887	80.51	319	61	6	0	260.8	100	GATGAACGCTAGCGGCAGGCTTAACACATGCAAGTCGAGGGGCAGCGGGGGGCGCGCTTGCGCGTCCCGCCGGCGACCGGCGCACGGGTGAGTAACACGTATGCAACCTGCCCCCGCCAGGGGTACAACCCTCCGAAAGGGGGGCTGATACCGCGTACATCCCCCGGGGGCATCCCCGGGGGAGGAAAGCCCTTCTGGGCGGGCGGGGATGGGCATGCGGCGCATTAGGAAGACGGCGGTGTGACGGACCACCGTTCCGACGATGCGTAGGGGTTCTGAGAGGAAGGCCCCCCACACTGGTACTGAGACACGGACCAG
total_OTU00018	20	77	52	58	27	25	13	74	0	0	1	0	51.75	34.75	0.25	11.8489	13.4436	0.25	0.379971	0.02246	0.485714	0.0285714	347	Bacteria	Bacteroidetes	Bacteroidia	Bacteroidales	Tannerellaceae	Parabacteroides	Parabacteroides merdae	NZ_AGZQ00000000	95.81	312	13	2	0	390.8	100	GATGAACGCTAGCGACAGGCTTAACACATGCAAGTCGAGGGGCAGCACGGGCAGCAATGCCTGGTGGCGACCGGCGCACGGGTGAGTAACGCGTATGCAACTTGCCTATCAGAGGGGAACAGCCCGGCGAAAGTCGGATTAATGCCCCATAAAACAGGGATCCCGCATGGGGTTATTTGTTAAAGATTCATCGCTGATAGATAGGCATGCGTTCCATTAGGCAGTTGGCGGGGTAACGGCCCACCAAACCGACGATGGATAGGGGTTCTGAGAGGAAGGTCCCCCACATTGGAACTGAGACACGGTCCAA
total_OTU00019	67	30	9	16	125	33	14	38	0	0	0	0	30.5	52.5	0	12.9261	24.7134	0	0.469485	0.0994385	0.485714	0.0285714	332	Bacteria	Bacteroidetes	Bacteroidia	Bacteroidales	Bacteroidaceae	Bacteroides	Bacteroides sp. W32	S004500918	94.64	320	17	3	0	386	100	GATGAACGCTAGCTACAGGCTTAACACATGCAAGTCGAGGGGCAGCATGGTCTTAGCTTGCTAAGGCCGATGGCGACCGGCGCACGGGTGAGTAACACGTATCCAACCTGCCGTTTACTCTTGGATAGCCTTCTGAAAAGGAGATTAATACAAGATGGCGTCGTGGTTTTTCATGAAAGCGTGACTAAAGGAGCAATCCGGTAAACGATGGGGATGCGTTCCATTAGATAGTAGGCGGGGTAACGGCCCACCTAGTCAACGATGGATAGGGGTTCTGAGAGGAAGGTCCCCCACATTGGAACTGAGACACGGTCCAA
total_OTU00020	3	3	6	4	0	3	2	5	43	183	51	92	4	2.5	92.25	0.707107	1.04083	32.0972	0.284011	0.0707371	0.314286	0.0285714	395	Bacteria	Proteobacteria	Deltaproteobacteria	Desulfovibrionales	Desulfovibrionaceae	Desulfovibrio	Desulfovibrio desulfuricans	S001169757	88.92	320	35	4	0	338.7	100	ATTGAACGCTGGCGGCGTGCTTAACACATGCAAGTCGAACGCGAAAGGGGGCTTCGGCTCCCGAGTAGAGTGGCGCACGGGTGAGTAACGCGTGGATAATCTGCCCTCTTGTTCGGGATAACTGCTGGAAACGGCAGCTAATACCGGATAAGCTCCACCAATTGTATGGTGGAGGAAAGGAGGCCTCTTCATGAAAGCTTCCGCGAGGGGATGAGTCCGCGTCCCATTAGCTAGTTGGTGAGGTAACGGCCCACCAAGGCAACGATGGGTAGCCGGTCTAAGAGGATGACCGGCCACACTGGAACTGAAACACGGTCCAG
total_OTU00021	72	39	43	52	16	36	4	30	1	0	0	0	51.5	21.5	0.25	7.35414	7.18215	0.25	0.0267024	0.0060277	0.0285714	0.0285714	293	Bacteria	Firmicutes	Clostridia	Clostridiales	Clostridiaceae	Clostridium	Clostridium sp. Clone-27	S003260653	94.25	313	18	0	0	391.3	100	GATGAACGCTGGCGGCGTGCCTAACACATGCAAGTCGAACGGATCTGTATTGAAACCTAGTGATATACAGGTTAGTGGCGGACGGGTGAGTAACGCGTGGATAACCTGCCGTATACCGGGGGATAACACTTAGAAATAGGTGCTAATACCGCATGAGCGCACAGCTCCGCATGGAGCGGTGTGAAAAACTCCGGTGGTATACGATGGATCCGCGTCTGATTAGCCAGTTGGCGGGGTAACGGCCCACCAAAGCGACGATCAGTAGCCGGCCTGAGAGGGTGAACGGCCACATTGGGACTGAGACACGGCCCAG
total_OTU00022	33	90	117	153	19	108	110	77	0	2	0	4	98.25	78.5	1.5	25.2896	21.223	0.957427	0.572206	0.031352	0.485714	0.0285714	713	Bacteria	Bacteroidetes	Bacteroidia	Bacteroidales	Porphyromonadaceae	G_undefined_Porphyromonadaceae	Porphyromonadaceae bacterium C941	S002449763	82.75	320	54	7	0	280.5	100	GATGAACGCTAGCGACAGGCTTAACACATGCAAGTCGAGGGGCAGCGGTGGTGAAGGCTTGCCTTTACCAGCCGGCGACCGGCGCACGGGTGAGTAACACGTATGCAACCTGCCTGCCACAGCCGGATAATCGGGAGAAATTCCGTCTAATACGGCATAATGCACCTATGGGACATCCTGTTGGTGCCAAAGGTTGATTCCGGTGGCGGATGGGCATGCGTCGCATTAGTTAGTTGGCGGTGTAACGGACCACCAAGACGACGATGCGTAGGGGTTCTGAGAGGAAGGTCCCCCACACTGGTACTGAGACACGGACCAG
total_OTU00023	146	38	1	5	92	91	26	20	0	0	0	0	47.5	57.25	0	33.8637	19.8132	0	0.813942	0.255287	0.685714	0.0285714	419	Bacteria	Bacteroidetes	Bacteroidia	Bacteroidales	Porphyromonadaceae	G_undefined_Porphyromonadaceae	Porphyromonadaceae bacterium C941	S002449763	89.32	322	33	13	0	317.3	100	GATGAACGCTAGCGACAGGCTTAACACATGCAAGTCGAGGGGCAGCGGGGAAGTGGCAACACTTCTGCCGGCGACCGGCGCACGGGTGAGTAACACGTATGCAACCTGCCCTATGCAGGGGGATAATCCGGAGAAATCCGGTCTAATACCGCATAACACCTTCAGGGGACATCCCCTTTGGGTTAAAGGAAGCAATTCCGGCATAGGATGGGCATGCGGCGCATTAGCTTGTTGGTGAGGTAACGGCTCACCAAGGCGACGATGCGTAGGGGTTCTGAGAGGAAGGTCCCCCACACTGGTACTGAGACACGGACCAG
total_OTU00024	1	4	7	5	1	4	1	3	9	10	24	144	4.25	2.25	46.75	1.25	0.75	32.597	0.229406	0.283373	0.285714	0.0285714	213	Bacteria	Deferribacteres	Deferribacteres	Deferribacterales	Deferribacteraceae	Mucispirillum	Mucispirillum schaedleri	S000540538	99.68	312	1	0	0	432.3	100	AACGAACGCTGGCGGCGTGCTTAACACATGCAAGTCAGGGAGAAAGTCTCTTCGGGGATGATTAAACCGGCGCACGGGTGAGTAACACGTGAGTGACCTGCCTTTTAGACTGGAACAACTTACCGAAAGGTGAGCTAATGCCGGATAAGTTATATAAGTGCATGTTTATATAGGAAAAGTTGGGGAGACCTGACGCTGAAAGATGGACTCGCGTCCCATTAGCTAGTTGGGAGGGTAATGGCCTACCAAGGCGACGATGGGTAGCCGGCCTGAGAGGGTGGCCGGCCACACTGGGACTGAGACACGGCCCAG
total_OTU00025	66	62	53	83	19	29	35	37	0	0	0	1	66	30	0.25	6.2849	4.04145	0.25	0.00451801	0.00184316	0.0285714	0.0285714	385	Bacteria	Bacteroidetes	Bacteroidia	Bacteroidales	Porphyromonadaceae	G_undefined_Porphyromonadaceae	Porphyromonadaceae bacterium C941	S002449763	84.57	316	48	5	0	294.9	100	GATGAACGCTAGCGACAGGCTTAACACATGCAAGTCGAGGGGCAGCGGGGGAGCAGCAATGCTCCCGCCGGCGACCGGCGCACGGGTGAGTAACACGTATGGAACCTGCCCGCAGCAGGGGGATAAGCGGAAGAAATTCCGTCTAATACCGCGTAACACCGCGGAGGGGCATCCCTCCGCGGTTAAAGATTCATCGGCTGCGGATGGCCATGCGGCGCATTAGCTAGTCGGCGGGGTAACGGCCCACCGAGGCGACGATGCGTAGGGGTTCTGAGAGGAAGGTCCCCCACACTGGTACTGAGACACGGACCAG
total_OTU00026	0	0	1	1	0	2	0	1	0	11	162	0	0.5	0.75	43.25	0.288675	0.478714	39.6682	0.673694	0.360112	1	0.657143	178	Bacteria	Firmicutes	Clostridia	Clostridiales	Clostridiaceae	Beduini	Beduini massiliensis	T-NR_144718.1	86.09	304	42	2	0	310.7	100	GATGAACGCTGGCGGCGTGCCTAATACATGCAAGTCGAACGCATCACTTCGGTGATGAGTGGCGAACGGGTGAGTAAAAGATAAGGAACCTGCCCTAGGCAGGGGGATAACGACCGGAAACGGACGCTAAAACCGCATAGGCTGGGAATTCGCATGAGGATCCAGTTAAATATCCTTTAGGGGATAGGCAAAGGAGGGACTTATCACGCATTAGCTAGTTGGTGGGGTAACGGCCTACCAAGGCGACGATGCGTAGCCGGCCTGAGAGGGCGGACGGCCACACTGGGACTGAGACACGGCCCAG
total_OTU00027	14	3	16	4	55	5	24	15	0	0	0	0	9.25	24.75	0	3.35099	10.8041	0	0.250402	0.0701304	0.2	0.0285714	136	Bacteria	Firmicutes	Clostridia	Clostridiales	Eubacteriaceae	Eubacterium	Eubacterium coprostanoligenes	T-NR_104907.1	89.97	327	31	18	0	320.1	100	GACGAACGCTGGCGGCGTGCCTAACACATGCAAGTCGAACGAAGCTTGACGAATGATTTCTTCGGAATGAAATCTGATATGACTGAGTGGCGGACGGGTGAGTAACGCGTGAGCAACCTGCCCTTCGGAGGGGGATAGTGTCTGGAAACGGACAGTAATACCGCATAACGTATTTTTACCGCATGATAGAAATACCAAAACTGAGGTGCCGAAGGATGGGCTCGCGTTGGATTAGATAGTTGGTGGGGTAACGGCCTACCAAGTCGACGATCCATAGCCGGACTGAGAGGTTGAACGGCCACATTGGGACTGAGACACGGCCCAG
total_OTU00028	47	20	23	70	6	44	5	34	0	0	3	18	40	22.25	5.25	11.6833	9.88581	4.30842	0.291345	0.0522109	0.342857	0.0285714	270	Bacteria	Firmicutes	Clostridia	Clostridiales	Lachnospiraceae	Roseburia	Roseburia sp. 1120	S003610183	87.21	311	39	6	0	308.8	100	GATGAACGCTGGCGGCGTGCTTAACACATGCAAGTCGAACGAAGAAGTTTTAGTTTACTAGAACAACTGAGTGGCGGACGGGTGAGTAACGCGTGGGTAACCTGCCCTATGGAGGGGGACAACAGTGGGAAACCGCTGCTAATACCGCATACCTTATTAAGATTGCATGGTCATAATAAGAAAGAGTTATCGCCATAGGATGGGCCCGCGTCTGATTAGCCAGTTGGTAGGGTAACGGCCTACCAAAGCAACGATCAGTAGCCGGCCTGAGAGGGTGAACGGCCACATTGGGACTGAGACACGGCCCAG
total_OTU00029	0	14	78	18	0	10	1	13	0	0	2	4	27.5	6	1.5	17.2699	3.24037	0.957427	0.303244	0.229278	0.228571	0.2	140	Bacteria	Firmicutes	Clostridia	Clostridiales	Lachnospiraceae	G_undefined_Lachnospiraceae	Lachnospiraceae bacterium 539	S003277055	90.1	313	31	0	0	358.9	100	GATGAACGCTGGCGGCGTGCCTAACACATGCAAGTCGAACGGGAACAGAATGAAACCTAGTGATTTCTGTTTCAGTGGCGGACGGGTGAGTAACGCGTGGGTAACCTGCCTTGCACTGGGGGATAACACTTAGAAATAGGTGCTAATACCGCATAAGCGCACAATACCGCATGGTAGAGTGTGAAAAACTCCGGTGGTGCAAGATGGACCCGCGTCTGATTAGCCAGTTGGCGGGGTAACGGCCCACCAAAGCGACGATCAGTAGCCGGCCTGAGAGGGTGAACGGCCACATTGGGACTGAGACACGGCCCAA
total_OTU00030	29	0	72	0	6	0	19	0	0	0	0	0	25.25	6.25	0	17.0165	4.47912	0	0.350553	0.234496	0.657143	0.428571	126	Bacteria	Firmicutes	Clostridia	Clostridiales	Lachnospiraceae	Lachnoclostridium	[Clostridium] indolis	S000427847	87.08	327	42	2	0	339.2	100	GATGAACGCTGGCGGCGTGCTTAACACATGCAAGTCGAACGAAGCACTACCGACGGAACTTTTCGGAGGGAAGATGGTAATGACTGAGTGGCGGACGGGTGAGTAACGCGTGGGCAACCTGCCCCATAGAGGGGGACAACAGCTGGAAACGGCTGCTAATACCGCATAACAAGGAGAGAGCGCATGTTCTTTTCTTCAAAGATTTATCGCTATGGGATGGACCCGCGTCTGATTAGCTGGTTGGTGAGGTAACGGCTCACCAAGGCGACGATCAGTAGCCGGCTTGAGAGAGTGGACGGCCACATTGGGACTGAGACACGGCCCAG
total_OTU00031	11	18	32	39	5	13	14	18	0	0	0	0	25	12.5	0	6.3901	2.72336	0	0.145344	0.0296768	0.228571	0.0285714	150	Bacteria	Bacteroidetes	Bacteroidia	Bacteroidales	Porphyromonadaceae	G_undefined_Porphyromonadaceae	Porphyromonadaceae bacterium C941	S002449763	84.57	322	48	11	0	291.6	100	GATGAACGCTAGCGACAGGCTTAACACATGCAAGTCGAGGGGCAGCGGGGGCGAAGCTTGCTTCGCCTGCCGGCGACCGGCGCACGGGTGAGTAACACGTATGCGACCTGCCCCCCGCAGGGGGATAACCGGGAGAAATCCCGACTAATACCGCGTAACGCCGCGGGGCTGCATGGCCCCGCGGCCAAAGGAAGCGATTCCGGCGGGGGATGGGCATGCGGCGCATTAGCTAGTCGGCGGGGTAACGGCCCACCGAGGCGACGATGCGTAGGGGTTCTGAGAGGAAGGTCCCCCACACTGGTACTGAGACACGGACCAG
total_OTU00032	4	33	30	33	0	14	7	21	6	6	17	15	25	10.5	11	7.03562	4.51848	2.91548	0.14211	0.139861	0.171429	0.285714	186	Bacteria	Firmicutes	Clostridia	Clostridiales	Lachnospiraceae	G_undefined_Lachnospiraceae	Lachnospiraceae bacterium A4	S000891921	92.01	313	25	0	0	373.9	100	GATGAACGCTGGCGGCGTGCCTAACACATGCAAGTCGAACGGGAACAGAATGAAACCTAGTGATTTTTGTTTTAGTGGCGGACGGGTGAGTAACGCGTGGGTAACCTGCCGTATACAGGGGGATAACACTTAGAAATAGGTGCTAATACCGCATAAGCGCACAGCTTCGCATGGAGCAGTGTGAAAAGCGTAAACGGTATACGATGGACCCGCGTCTGATTAGCTAGTTGGCGGGGTAGAGGCCCACCAAGGCGACGATCAGTAGCCGGCCTGAGAGGGTGACCGGCCACATTGGGACTGAGACACGGCCCAA
total_OTU00033	1	5	9	4	3	3	3	3	5	44	1	8	4.75	3	14.5	1.65202	0	9.9373	0.367198	0.4011	0.314286	0.657143	89	Bacteria	Actinobacteria	Coriobacteriia	Eggerthellales	Eggerthellaceae	Enterorhabdus	Enterorhabdus caecimuris	T-NR_115868.1	86.64	307	41	0	0	325.7	100	GATGAACGCTGGCGGCGTGCTTAACACATGCAAGTCGAACGATTAACCCGCCTTCGGGCGGTCATAGAGTGGCGAACGGGTGAGTAACACGTGACCAACCTGCCCCAGACATCGGGATAACTGCCGGAAACGGCAGCTAATACCGGATACTATCCTTCCACCGCATGGCGGAGGGATGAAAGCTTTTGCGGTCTGGGATGGGGTCGCGGCCCATCAGGTAGTAGGTGAGGTAGCAGCTCACCTAGCCGACGACGGGTAGCCGGACTGAGAGGTCGATCGGCCACATTGGGACTGAGATACGGCCCAG
total_OTU00034	43	26	35	34	39	74	46	63	0	0	0	0	34.5	55.5	0	3.47611	7.96346	0	0.0714089	0.00217593	0.0571429	0.0285714	360	Bacteria	Bacteroidetes	Bacteroidia	Bacteroidales	Porphyromonadaceae	G_undefined_Porphyromonadaceae	Porphyromonadaceae bacterium C941	S002449763	86.5	318	42	7	0	304.3	100	GATGAACGCTAGCGACAGGCTTAACACATGCAAGTCGAGGGGCAGCGGGGAGGTAGCAATACTTCCGCCGGCGACCGGCGCACGGGTGAGTAACACGTATGGAACCTGCCCGTAGCAGGGGGATAAGCGGAAGAAATTCCGTCTAATACCGCGTAATAACTCCGAGAGGCATCTCCTGGGGTTTAAAGGGTAACACCGGCTACGGATGGCCATGCGGCGCATTAGCTAGTTGGCGGGGTAACGGCCCACCAAGGCGACGATGCGTAGGGGTTCTGAGAGGAAGGTCCCCCACACTGGTACTGAGACACGGACCAG
total_OTU00035	43	12	14	24	4	11	1	23	0	0	0	0	23.25	9.75	0	7.08725	4.88834	0	0.17409	0.0464071	0.114286	0.0285714	132	Bacteria	Firmicutes	Clostridia	Clostridiales	Clostridiaceae	Clostridium	Clostridium sp. Clone-27	S003260653	95.53	313	14	0	0	401.3	100	GATGAACGCTGGCGGCGTGCCTAACACATGCAAGTCGAACGGACTCATACTGAAACCTAGTGATTTATGAGTTAGTGGCGGACGGGTGAGTAACGCGTGGATAACCTGCCGTATACCGGGGGATAACACTTAGAAATAGGTGCTAATACCGCATGAGCGCACAGCTCCGCATGGGGCGGTGTGAAAAACTCCGGTGGTATACGATGGATCCGCGTCTGATTAGCCAGTTGGCGGGGTAACGGCCCACCAAAGCGACGATCAGTAGCCGGCCTGAGAGGGTGAACGGCCACATTGGGACTGAGACACGGCCCAG
total_OTU00036	15	10	9	10	16	8	7	16	0	0	0	0	11	11.75	0	1.35401	2.46221	0	0.800939	0.00389905	1	0.0285714	91	Bacteria	Bacteroidetes	Bacteroidia	Bacteroidales	Tannerellaceae	Parabacteroides	Parabacteroides distasonis	T-NR_041342.1	99.04	312	3	0	0	427.3	100	GATGAACGCTAGCGACAGGCTTAACACATGCAAGTCGAGGGGCAGCGGGGTGTAGCAATACGCCGCCGGCGACCGGCGCACGGGTGAGTAACGCGTATGCAACTTGCCTATCAGAGGGGGATAACCCGGCGAAAGTCGGACTAATACCGCATGAAGCAGGGATCCCGCATGGGAATATTTGCTAAAGATTCATCGCTGATAGATAGGCATGCGTTCCATTAGGCAGTTGGCGGGGTAACGGCCCACCAAACCGACGATGGATAGGGGTTCTGAGAGGAAGGTCCCCCACACTGGTACTGAGACACGGACCAG
total_OTU00037	3	22	34	21	4	5	1	7	0	0	3	0	20	4.25	0.75	6.3901	1.25	0.75	0.0881645	0.0560767	0.2	0.0571429	100	Bacteria	Firmicutes	Clostridia	Clostridiales	F_undefined_Clostridiales	G_undefined_Clostridiales	butyrate-producing bacterium L1-93	S000090758	91.38	326	28	1	0	378.6	100	GATGAACGCTGGCGGCGTGCTTAACACATGCAAGTCGAACGAAGCGCCTTGCCGGAACCCCTTCGGGGAGGAAGGCATTGCGACTGAGTGGCGGACGGGTGAGTAACGCGTGGGCAACCTGCCCCATACAGGGGGATAACAGTTAGAAATGACTGCTAACACCGCATAAGCGCACAGGGCCGCATGGCCCGGTGTGAAAAACTCCGGTGGTATGGGATGGGCCCGCGTCTGATTAGCCAGTTGGCGGGGTAACGGCCCACCAAAGCGACGATCAGTAGCCGACCTGAGAGGGTGACCGGCCACATTGGGACTGAGACACGGCCCAA
total_OTU00038	28	19	7	5	6	15	9	17	0	0	1	2	14.75	11.75	0.75	5.39096	2.56174	0.478714	0.639947	0.0800212	0.885714	0.0285714	109	Bacteria	Bacteroidetes	Bacteroidia	Bacteroidales	Bacteroidaceae	Bacteroides	Bacteroides sp. Smarlab 3302398	S000360402	91.35	312	27	0	0	367.5	100	GATGAACGCTAGCGGCAGGCTTAACACATGCAAGTCGAGGGGCAGCATGGGAGTAGCAATACTTCTGATGGCGACCGGCGCACGGGTGCGTAACGCGTATGCAACCTACCTGTAACAGGGGGATAACACTGAGAAATCGGTACTAATACCGCATAACACTATGAGAGGCATCTCTTGTGGTTGAAAGTTTCGGCGGTTACAGATGGGCATGCGTTGTATTAGCTGGTTGGTAAGGTAACGGCTTACCAAGGCGACGATACATAGGGGGACTGAGAGGTTAACCCCCCACATTGGTACTGAGACACGGACCAA
total_OTU00039	2	3	5	7	7	5	1	13	12	0	14	51	4.25	6.5	19.25	1.10868	2.5	11.0255	0.455455	0.267138	0.657143	0.342857	120	Bacteria	Firmicutes	Clostridia	Clostridiales	Clostridiaceae	Clostridium	Clostridium sp. ASF356	S000388318	96.83	315	10	0	0	414	100	GATGAACGCTGGCGGCGTGCTTAACACATGCAAGTCGAGCGAAAATAATTGAGAGCTTGCTTTTGATTATTTTAGCGGCGGACGGGTGAGTAACGTGTGGGCAACCTACCTTTTACTGTGGAATAATCGTTGGAAACGACGACTAATACCGCATACGGTTCTTGGAAGGCATCTTCTAAGAAAGAAAGGATTTATTCGGTAAAAGATGGGCCCGCATCTGATTAGCTAGTTGGTGAGATAATAGCCCACCAAGGCAACGATCAGTAGCCGACCTGAGAGGGTGACCGGCCACATTGGGACTGAGACACGGCCCAA
total_OTU00040	1	9	15	35	2	7	12	14	0	0	0	0	15	8.75	0	7.25718	2.68871	0	0.466748	0.130627	0.685714	0.0285714	95	Bacteria	Bacteroidetes	Bacteroidia	Bacteroidales	Prevotellaceae	Massiliprevotella	Massiliprevotella massiliensis	T-NR_147404.1	82.11	319	56	6	0	275	100	GATGAACGCTAGCGGCAGGCTTAACACATGCAAGTCGAGGGGCAGCGGGGAGGAAGCTTGCTTTCTCCGCCGGCGACCGGCGCACGGGTGAGTAACACGTATGCAACCTGCCCCTGTCAGGGGGACAACCCGCCGAAAGGCGGGCTAAACCCGCGTACATGCCACCGGGGCATCCCGGAGGCAGGAAAGGCTTCGGCCGGACAGGGATGGGCATGCGGCGCATTAGGCAGTAGGCGGGGTAACGGCCCACCTAACCGACGATGCGTAGGGGTTCTGAGAGGAAGGTCCCCCACACTGGTACTGAGACACGGACCAG
total_OTU00041	85	4	51	2	9	8	15	12	2	0	0	9	35.5	11	2.75	20.0104	1.58114	2.136	0.30847	0.200113	1	0.142857	197	Bacteria	Firmicutes	Clostridia	Clostridiales	Lachnospiraceae	G_undefined_Lachnospiraceae	Lachnospiraceae bacterium 539	S003277055	89.46	313	33	0	0	353.9	100	GATGAACGCTGGCGGCGTGCCTAACACATGCAAGTCGAACGGGAATAGGATGAAACCTAGTGATTCCTATTCCAGTGGCGGACGGGTGAGTAACGCGTGGGTAACCTGCCTTGCACTGGGGGATAACACTTAGAAATAGGTGCTAATACCGCATAAGCGCACAGAACCGCATGGTTCGGTGTGAAAAACTCCGGTGGTGTAAGATGGACCCGCGTCTGATTAGCTGGTTGGTGAGGTAACGGCTCACCAAGGCGACGATCAGTAGCCGGCCTGAGAGGGTGAACGGCCACATTGGGACTGAGACACGGCCCAA
total_OTU00042	6	8	19	18	5	9	2	6	2	0	3	7	12.75	5.5	3	3.35099	1.44338	1.47196	0.116528	0.0545128	0.142857	0.0571429	85	Bacteria	Firmicutes	Clostridia	Clostridiales	F_undefined_Clostridiales	G_undefined_Clostridiales	Clostridiales bacterium CIEAF 017	S003316336	89.57	326	34	0	0	369.4	100	GATGAACGCTGGCGGCGTGCTTAACACATGCAAGTCGAACGAAGCGCGCGGAAGGAAGGCCTTCGGGCCGGAGAGCCGCGGGACTGAGTGGCGGACGGGTGAGTAACGCGTGGGCAACCTGCCCCGTACAGGGGGATAACAGCCGGAAACGGCTGCTAATACCGCATAAGCGCACAGCGCCGCATGGCGCGGTGTGAAAAGCTCCGGCGGTACGGGAGGGGCCCGCGTCTGATTAGGCAGTTGGCGGGGCAGCGGCCCACCAAACCGACGATCAGTAGCCGGCCTGAGAGGGCGGCCGGCCACATTGGGACTGAGACACGGCCCAA
total_OTU00043	13	8	16	11	15	13	7	7	0	0	0	0	12	10.5	0	1.68325	2.06155	0	0.594236	0.00568114	0.571429	0.0285714	90	Bacteria	Bacteroidetes	Bacteroidia	Bacteroidales	Prevotellaceae	Prevotella	Prevotella conceptionensis	S000721552	82.86	319	54	4	0	289.9	100	GATGAACGCTAGCGACAGGCTTAACACATGCAAGTCGAGGGGCAGCGGGGGTGCAGGCTTGCCTGCACCTGCCGGCGACCGGCGCACGGGTGAGTAACACGTATGGAACCTGCCCGCCACAGGGGGATAACCCGGGGAAACCCGGCCTAATACCCCATGCCGCCCGGACCGGGCATCCGGACCGGGCGAAAGGAGGAATCCGGTGGCGGCTGGGCATGCGGCGCATTAGCTTGACGGCGGGGTAACGGCCCACCGTGGCGACGATGCGTAGGGGTTCTGAGAGGAAGGCCCCCCACACTGGAACTGAGACACGGTCCAG
total_OTU00044	35	17	23	13	12	15	11	21	0	0	0	0	22	14.75	0	4.79583	2.25	0	0.238871	0.0194569	0.2	0.0285714	147	Bacteria	Bacteroidetes	Bacteroidia	O_undefined_Bacteroidia	F_undefined_Bacteroidia	G_undefined_Bacteroidia	Bacteroidia bacterium canine oral taxon 387	S003222887	85.85	322	44	11	0	294.9	100	GATGAACGCTAGCGACAGGCTTAACACATGCAAGTCGAGGGGCAGCGGGGGCGGAAGCTTGCTTTCGCCCGCCGGCGACCGGCGCACGGGTGAGTAACACGTATGCAACCTGGCCGCCACAGGGGGATAACCCGCGGAAACGCGGCCTAATACCCCGTGACGCCACCGGAGGGCATCCTCCGGTGGCCAAAGGAGCGATCCGGTGGCGGATGGGCATGCGGCGCATTAGCTAGACGGCGGGGTGACGGCCCACCGTGGCGACGATGCGTAGGGGTTCTGAGAGGAAGGCCCCCCACACTGGGACTGAGACACGGCCCAG
total_OTU00045	3	10	4	8	0	3	0	6	15	4	11	22	6.25	2.25	13	1.65202	1.43614	3.76386	0.118373	0.173918	0.142857	0.142857	86	Bacteria	Firmicutes	Clostridia	Clostridiales	Lachnospiraceae	G_undefined_Lachnospiraceae	Lachnospiraceae bacterium DJF_VP30	S001046063	92.28	335	25	11	0	370.2	100	GATGAACGCTGGCGGCGTGCTTAACACATGCAAGTCGAACGGAGTTATCATTTTTGAAGCAAATAGCTTGCTAGGAGTGGAGATATTGATAACTTAGTGGCGGACGGGTGAGTAACGCGTGGGTAACCTGCCGTATACAGGGGGATAACACTTAGAAATAGGTGCTAATACCGCATAAGCGCACGGTTCCGCATGGGACAGTGTGAAAAACCGAGGTGGTATACGATGGACCCGCGTCTGATTAGCCAGTTGGCAGGGTAACGGCCTACCAAAGCGACGATCAGTAGCCGGCCTGAGAGGGCGGACGGCCACATTGGGACTGAGACACGGCCCAA
total_OTU00046	1	14	24	12	3	6	16	9	0	1	0	0	12.75	8.5	0.25	4.71478	2.78388	0.25	0.47365	0.0767034	0.685714	0.0571429	86	Bacteria	Bacteroidetes	Bacteroidia	Bacteroidales	Prevotellaceae	Prevotella	Prevotella sp. oral taxon 317	NZ_ACQH00000000	80.89	316	60	2	0	279.1	100	GATGAACGCTAGCGGCAGGCTTAACACATGCAAGTCGCGGGGCAGCGGGGGAAGAGCTTGCTCTTCCTGCCGGCGACCGGCGCACGGGTGAGTAACACGTATGCAACCTGCCCCTGTCAGGGGGACAACCCGCCGAAAGGCGGGCTAATCCCGCGTATATCCCGGAGGGGCATCCCTTCGGGAGGAAAGGAATATCCGGACAGGGATGGGCATGCGGCGCATTAGGCAGACGGCGGGGTAACGGCCCACCGTACCGACGATGCGTAGGGGTTCTGAGAGGAAGGCCCCCCACACTGGTACTGAGACACGGACCAG
total_OTU00047	15	5	21	9	6	7	9	16	0	0	0	0	12.5	9.5	0	3.5	2.25462	0	0.502695	0.037514	0.742857	0.0285714	88	Bacteria	Firmicutes	Clostridia	Clostridiales	Lachnospiraceae	G_undefined_Lachnospiraceae	Lachnospiraceae bacterium A4	S000891921	98.72	313	4	0	0	426.2	100	GATGAACGCTGGCGGCGTGCTTAACACATGCAAGTCGAACGGGCTCATATTGAAACCTAGTGATGTATGAGTTAGTGGCGGACGGGTGAGTAACGCGTGGAGAACCTGCCGTATACTGGGGGATAACACTTAGAAATAGGTGCTAATACCGCATAAGCGCACAGCTTCGCATGAAGCAGTGTGAAAAACTCCGGTGGTATACGATGGATCCGCGTCTGATTAGCTGGTTGGCGGGGTAACAGCCCACCAAGGCGACGATCAGTAGCCGGCCTGAGAGGGTGAACGGCCACATTGGGACTGAGACACGGCCCAA
total_OTU00048	0	0	3	0	0	0	1	3	4	2	9	54	0.75	1	17.25	0.75	0.707107	12.3381	0.81647	0.273574	1	0.0571429	76	Bacteria	Firmicutes	Clostridia	Clostridiales	Clostridiaceae	Clostridium	Clostridium sp. Clone-47	S003260660	87.54	318	39	5	0	323.4	100	GATGAACGCTGGCGGCGTGCCTAACACATGCAAGTCGAACGGGGGCGGATTGAAACCTAGTGATATCCGCCCGAGTGGCGGACGGGTGAGTAACGCGTGGACAACCTGCCGCATGCAGGGGGATACCGGCTGGAAACAGCCGCTAATACCGCATATGCGCACGAGGGCCGCATGGCCCGGTGCGGAAAGGATGCAAATCCGGCATGCGATGGGTCCGCGTCCGATTAGCTGGTTGGCGGGGCAGCGGCCCACCAAGGCGACGATCGGTAGCCGGCCTGAGAGGGCGGACGGCCACATTGGGACTGAGACACGGCCCAG
total_OTU00049	1	43	11	0	0	13	1	4	2	0	0	2	13.75	4.5	1	10.0613	2.95804	0.57735	0.433931	0.294626	0.857143	0.485714	77	Bacteria	Firmicutes	Clostridia	Clostridiales	F_undefined_Clostridiales	G_undefined_Clostridiales	Clostridiales bacterium CIEAF 020	S003316333	92	327	26	2	0	379.1	100	GATGAACGCTGGCGGCGTGCTTAACACATGCAAGTCGAACGGGAATGCCACGCTGATGCGATTTCGGTCAAATCATGTGGCATTCGAGTGGCGGACGGGTGAGTAACGCGTGGGTAACCTGCCTTACACAGGGGGATAACACCTGGAAACAGGTGCTAATACCGCATAAGCGCACAGGGCCGCATGGCCCGGTGTGAAAAACTCCGGTGGTGTAAGATGGACCCGCGTCTGATTAGCTTGTTGGCGGGGTAGGGGCCCACCAAGGCGACGATCAGTAGCCGGCCTGAGAGGGTGGACGGCCACATTGGGACTGAGACACGGCCCAA
total_OTU00050	14	13	18	12	3	16	6	13	1	0	0	2	14.25	9.5	0.75	1.31498	3.01386	0.478714	0.220382	0.000846067	0.4	0.0285714	98	Bacteria	Firmicutes	Clostridia	Clostridiales	Clostridiaceae	Clostridium	Clostridium sp. 6-44	S002349760	86.41	315	42	6	0	312.6	100	GATGAACGCTAGCGGCAGGCTTAACACATGCAAGTCGAGGGGCAGCATGGGGAGTAGCAATACTCTCTGATGGCGACCGGCGCAAGGGTGCGTAACGCGTGAGCAACTTGCCCTCATCAGGGGAATAATCGCTGGAAACGGCGTCTAATGCCCCATGGCGATGGATTCAGGCATCTGAATCCATCTAAAGATCCGTCGGATGGGGATAGGCTCGCGTGACATTAGCTGGACGGCGGGGTAACGGCCCACCGTGGCGACGATGTCTAGGGGTTCTGAGAGGAAGGTCCCCCACACTGGAACTGAGACACGGTCCAG
total_OTU00051	0	0	0	2	0	2	0	0	5	0	54	0	0.5	0.5	14.75	0.5	0.5	13.1363	1	0.357501	1	0.428571	63	Bacteria	Firmicutes	Erysipelotrichia	Erysipelotrichales	Erysipelotrichaceae	Erysipelatoclostridium	[Clostridium] saccharogumia	T-NR_043550.1	90.6	302	28	4	0	334.5	100	GATGAACGCTGGCGGCGTGCCTAATACATGCAAGTCGAACGCACCGCAAGGTGAGTGGCGAACGGGTGAGTAAGACGTAAGTAACCTAGCCTAGACAGGGGGATAACTGTTGGAAACGACAGCTAAGACCGCATAGGTATATGTATCGCATGATAGATATATAAAAAGTGCTACGGGACTGGTAGAGGATGGACTTACGGCGCATTAGCTAGTTGGTGAGGTAGAGGCTCACCAAGGCGACGATGCGTAGCCGACCTGAGAGGGTGGACGGCCACACTGGGACTGAGACACGGCCCAG
total_OTU00052	10	16	13	9	1	16	0	5	0	0	4	5	12	5.5	2.25	1.58114	3.66288	1.31498	0.177189	0.00347722	0.228571	0.0285714	79	Bacteria	Firmicutes	Clostridia	Clostridiales	Lachnospiraceae	Roseburia	Roseburia sp. 499	S003714336	89.57	326	34	0	0	369.4	100	GATGAACGCTGGCGGCGTGCTTAACACATGCAAGTCGAACGAAGCGCCTGCTTTGAGAACCTTCGGGAAGGAGAGGCAAGCGACTGAGTGGCGGACGGGTGAGTAACGCGTGGGCAACCTGCCCCGCACTGGGGGACAACAGCTGGAAACGGCTGCTAATACCGCATAAGCGCACAGCTTTGCATGAAGCAGTGTGAAAAACTCCGGTGGTGCGGGATGGGCCCGCGTCTGATTAGCTAGTTGGCGGGGTAACGGCCCACCAAGGCAACGATCAGTAGCCGGCCTGAGAGGGTGGACGGCCACATTGGGACTGAGACACGGCCCAG
total_OTU00053	1	3	3	5	8	8	14	8	1	0	1	1	3	9.5	0.75	0.816497	1.5	0.25	0.0144682	0.06531	0.0285714	0.114286	53	Bacteria	Firmicutes	Clostridia	Clostridiales	Ruminococcaceae	Anaerotruncus	Anaerotruncus massiliensis	S004507682	84.92	327	49	2	0	321.8	100	GATGAACGCTGGCGGCGTGCCTAACACATGCAAGTCGAACGGAGACTTATTGACAGAACTCTTCGGAGGGAAGATGATAAGTCTTAGTGGCGGACGGGTGAGTAATGCATGAGCAACTTGCCTTTCAGAGGGGGATAACACATCGAAAGGTGTGCTAATACCGCATGAAATGACGGGATCGCATGATCCTGTTATCAAAGGAGCAATCCGCTGAAAGATGGGCTCATGTCTGATTAGATAGTTGGTGAGGTAACGGCTCACCAAGTCGACGATCAGTAGCCGGACTGAGAGGTTGAACGGCCACATTGGAACTGAGAGACGGTCCAG
total_OTU00054	6	10	2	9	6	6	0	1	0	0	12	0	6.75	3.25	3	1.79699	1.60078	3	0.19672	0.333446	0.2	0.314286	52	Bacteria	Firmicutes	Clostridia	Clostridiales	F_undefined_Clostridiales	G_undefined_Clostridiales	Clostridiales bacterium 30-4c	S002352151	92.31	325	25	0	0	390.5	100	GATGAACGCTGGCGGCGTGCTTAACACATGCAAGTCGAACGGGGTACCCTTGACAGAGGCTTCGGCCAATTGATAGGAATACCTAGTGGCGGACGGGTGAGTAACGCGTGAGGAACCTGCCTTGGAGTGGGGAATAACAGTTAGAAATAGCTGCTAATACCGCATAATGCAACTAAGTCGCATGGCTTTGGTTGCCAAAGATTTATCGCTCTAAGATGGCCTCGCGTCTGATTAGATAGTTGGCGGGGTAACGGCCCACCAAGTCGACGATCAGTAGCCGGACTGAGAGGTTGGCCGGCCACATTGGGACTGAGACACGGCCCAG
total_OTU00055	8	7	14	3	0	4	5	11	0	0	0	0	8	5	0	2.27303	2.27303	0	0.386704	0.0389304	0.485714	0.0285714	52	Bacteria	Firmicutes	Clostridia	Clostridiales	Clostridiaceae	Clostridium	Clostridium sp. Clone-1	S003260644	95.68	324	14	0	0	416.5	100	GATGAACGCTGGCGGCGTGCTTAACACATGCAAGTCGAACGAAGCACATAAGAACGATTCTTCGGATGAAGTCTTTTGTGACTTAGTGGCGGACGGGTGAGTAACGCGTGGGTAACCTGCCTCACACAGGGGGATAACAGTTGGAAACGACCGCTAATACCGCATAAGCCGACGAATCCGCATGGATTCGCCGGAAAAGATTTATCGGTGTGAGATGGACCCGCGTCTGATTAGCCAGTTGGCAGGGTAACGGCCTACCAAAGCGACGATCAGTAGCCGGCCTGAGAGGGTGAACGGCCACATTGGGACTGAGACACGGCCCAA
total_OTU00056	0	15	0	17	0	7	0	2	4	0	0	4	8	2.25	2	4.63681	1.65202	1.1547	0.311616	0.289236	0.657143	0.657143	49	Bacteria	Firmicutes	Clostridia	Clostridiales	Lachnospiraceae	Anaerocolumna	Anaerocolumna jejuensis	T-S003610426	88.16	326	38	5	0	340.3	100	GATGAACGCTGGCGGCGTGCTTAACACATGCAAGTCGAACGAAGCACATACGGCGGAACTTTTCGGAGGGAAGATGTATGTGACTGAGTGGCGGACGGGTGAGTAACGCGTGGGTAACCTGCCCCATAGAGGGGGACAACAGTTGGAAACGACTGCTAATACCGCATAAGAAAGAATTGCCGCATGGCAGTTTTTTGAAAGATTTATCGCTATGGGATGGACCCGCGTCTGATTAGCTAGTTGGGAGGGTAACGGCCTACCAAGGCAACGATCAGTAGCCGGCTTGAGAGAGTGAACGGCCACATTGGGACTGAGACACGGCCCAG
total_OTU00057	11	7	7	12	2	8	3	6	0	0	0	2	9.25	4.75	0.5	1.31498	1.37689	0.5	0.056103	0.00385944	0.114286	0.0285714	58	Bacteria	Firmicutes	Clostridia	Clostridiales	Lachnospiraceae	G_undefined_Lachnospiraceae	Lachnospiraceae bacterium A4	S000891921	92.01	325	25	12	0	353.9	100	GATGAACGCTGGCGGCGTGCTTAACACATGCAAGTCGAACGGACATATACCGAAACCTAGTGAAGTATATGTTAGTGGCGGACGGGTGAGTAACGCGTGGATAACCTGCCGTGCACAGGGGGATAACACTTAGAAATAGGTGCTAATACCGCATAAGCGCACAGTTTCGCATGAGACAGTGTGAAAAGCCTGGAAGCGATTCCGGGCGGTGCATGATGGATCCGCGTCCGATTAGCTAGTTGGCGGGGTAAAGGCCCACCAAGGCAGCGATCGGTAGCCGGCCTGAGAGGGTGGACGGCCACATTGGGACTGAGACACGGCCCAA
total_OTU00058	0	16	14	8	3	14	3	6	3	17	15	29	9.5	6.5	16	3.59398	2.59808	5.32291	0.52632	0.355744	0.571429	0.342857	128	Bacteria	Firmicutes	Clostridia	Clostridiales	Clostridiaceae	Clostridium	Clostridium sp. ASF502	S000388319	97.53	324	8	0	0	431.5	100	GATGAACGCTGGCGGCGTGCTTAACACATGCAAGTCGAGCGAAGCACTTTTTTAGAACTCTTCGGAGGGAAGAGAGGGTGACTTAGCGGCGGACGGGTGAGTAACGCGTGGGCAACCTGCCTTACACAGGGGGATAACAATTAGAAATGATTGCTAATACCGCATAAGACCACAGTATTGCATGATGCAGTGGTAAAAACTGAGGTGGTGTAAGATGGGCCCGCGTCTGATTAGGTAGTTGGTGGGGTAGAAGCCTACCAAGCCGACGATCAGTAGCCGACCTGAGAGGGTGACCGGCCACATTGGGACTGAGACACGGCCCAA
total_OTU00059	4	4	7	5	2	2	4	1	3	8	2	11	5	2.25	6	0.707107	0.629153	2.12132	0.0275618	0.679906	0.0857143	1	53	Bacteria	Actinobacteria	Coriobacteriia	Eggerthellales	Eggerthellaceae	Enterorhabdus	Enterorhabdus muris	T-NR_144609.1	86.64	307	41	0	0	325.7	100	GATGAACGCTGGCGGCGTGCTTAACACATGCAAGTCGAACGATTAACCCACCTTCGGGTGGTCATAGAGTGGCGAACGGGTGAGTAACACGTGACCAACCTGCCTCATGCATCGGGATAACTGCTGGAAACGGCAGCTAATACCGGATACTCTTGCAATTTCGCATGGAGATGCAAGGAAAGCTTTCGCGGCATGAGATGGGGTCGCGGCCCATTAGGTAGACGGTGAGGTAGTGGCTCACCGTGCCTGCGATGGGTAGCCGGACTGAGAGGTCGATCGGCCACATTGGGACTGAGATACGGCCCAG
total_OTU00060	8	11	8	17	7	17	6	17	0	0	0	0	11	11.75	0	2.12132	3.03795	0	0.84705	0.0139258	0.828571	0.0285714	91	Bacteria	Bacteroidetes	Bacteroidia	Bacteroidales	Porphyromonadaceae	G_undefined_Porphyromonadaceae	Porphyromonadaceae bacterium C941	S002449763	85.53	324	45	13	0	286.9	100	GATGAACGCTAGCGACAGGCTTAACACATGCAAGTCGAGGGGCAGCGGAGGCGAGTGCTTGCACTTGCCAGACGGCGACCGGCGCACGGGTGAGTAACACGTATGCGACCTGCCCGTAGCAGGGGGATAAGCGGAAGAAATTCCGTCTAATACCGCGTAATATCTTTCGGGGGCATCCCTGAGAGATTAAAGGAAGCGATTCCGGCTACGGATGGGCATGCGGCGCATTAGCTAGTCGGCGGGGTAACGGCCCACCGAGGCGACGATGCGTAGGGGTTCTGAGAGGAAGGTCCCCCACACTGGTACTGAGACACGGACCAG
total_OTU00061	0	0	0	1	0	0	0	1	11	8	17	2	0.25	0.25	9.5	0.25	0.25	3.1225	1	0.0589435	1	0.0285714	40	Bacteria	Firmicutes	Clostridia	Clostridiales	Clostridiaceae	Clostridium	Clostridium sp. Culture-23	S003260628	92.59	324	24	0	0	391.6	100	GATGAACGCTGGCGGCGTGCTTAACACATGCAAGTCGAACGAGAATCCAGTGAAGGAGTTTTCGGACAACGGATCTGGAGGAAAGTGGCGGACGGGTGAGTAACGCGTGAGCAATCTGCCTTGGAGTGGGGAATAACGGTTGGAAACAGCCGCTAATACCGCATGATGCGTCTGGGAGGCATCTCTCTGGACGCCAAAGATTTATCGCTCTGAGATGAGCTCGCGTCTGATTAGCTTGTTGGCGGGGTAAAGGCCCACCAAGGCGACGATCAGTAGCCGGACTGAGAGGTTGGCCGGCCACATTGGGACTGAGACACGGCCCAG
total_OTU00062	13	0	1	10	1	1	0	8	0	0	11	6	6	2.5	4.25	3.24037	1.84842	2.65754	0.39321	0.69132	0.571429	0.657143	51	Bacteria	Firmicutes	Clostridia	Clostridiales	Lachnospiraceae	G_undefined_Lachnospiraceae	Lachnospiraceae bacterium 538	S003277054	99.69	326	1	0	0	451.7	100	GATGAACGCTGGCGGCGTGCCTAACACATGCAAGTCGAACGGGGCGCGCAGGCTGAGGCTTTTCGGAGCGGAAGCCGGCGCTGCCCAGTGGCGGACGGGTGAGTAACGCGTGGGCAACCTGCCCTGCACTGGGGGACAACAGCCGGAAACGGCTGCTAATACCGCATATGCCCGCAGCCCCGCATGGGGCGGCGGGGGAAGCTCCGGCGGTGCAGGATGGGCCCGCGTCTGATTAGCTGGTTGGCGGGGCAACGGCCCACCAAGGCGACGATCAGTAGCCGGCCTGAGAGGGTGGGCGGCCACATTGGGACTGAGACACGGCCCAG
total_OTU00063	9	0	0	0	4	0	0	2	3	3	0	27	2.25	1.5	8.25	2.25	0.957427	6.28987	0.774174	0.42294	1	0.371429	48	Bacteria	Proteobacteria	Deltaproteobacteria	Desulfovibrionales	Desulfovibrionaceae	Mailhella	Mailhella massiliensis	T-NR_147405.1	87.58	314	39	0	0	340.3	100	ATTGAACGCTGGCGGCGTGCCTTACACATGCAAGTCGAACGTGAAAGTACCTTCGGGTATGAGTAAAGTGGCGCACGGGTGAGTAACGCGTGGATAATCTACCGGGAAGTTCGGAATAACAGCTGGAAACGGTTGCTAATACCGGATACACTACATATAAACGTATGTGGGAAAGACGGCCTCTGCATATGCTGTTGCTTTCCGATGAGTCCGCGTACCATTAGCTAGTTGGTGGGGTAAAGGCCTACCAAGGCGACGATGGTTAACTGGTCTGAGAGGATGATCAGTCACACTGGAACTGGAACACGGTCCAG
total_OTU00064	1	7	8	13	1	2	1	1	4	0	2	6	7.25	1.25	3	2.46221	0.25	1.29099	0.0920687	0.192768	0.142857	0.2	46	Bacteria	Firmicutes	Clostridia	Clostridiales	Eubacteriaceae	Eubacterium	Eubacterium sp. oral clone BU014	AF385563	91.75	315	26	0	0	374.1	100	GATAAACGCTGGCGGCGCACATAAGACATGCAAGTCGAACGGACTTAACCCTTTGTTTACATTGGGAGCGGTTAGTGGCGGACTGGTGAGTAACACGTAAGCAACCTGCCTATTAGAGGGGAATAACAGTGAGAAATCATTGCTAATACCGCATATGCTAACAGTATCGCATGATACAGTTAGGAAAGGAGTAATCCGCTAATAGATGGGCTTGCGTCTGATTAGCTAGTTGGTGGGGTAACGGCCTACCAAGGCGACGATCAGTAGCCGGACTGAGAGGTTGAACGGCCACATTGGGACTGAGATACGGCCCAG
total_OTU00065	0	1	1	0	0	2	0	2	2	0	14	29	0.5	1	11.25	0.288675	0.57735	6.67551	0.478009	0.205682	0.657143	0.2	51	Bacteria	Firmicutes	Clostridia	Clostridiales	Ruminococcaceae	Ruminococcus	Ruminococcus gauvreauii	T-NR_044265.1	83.02	326	55	2	0	327.3	100	GATGAACGCTGGCGGCGTGCCTAACACATGCAAGTCGAACGGAGTGCCAAAGACAAACATTTCGGTGGGCGACTTTGGTAACTGAGTGGCGGACGGGTGAGTAACGCGTGGACAACCTGCCGTGTACAGGGGGATAACAGCCGGAAACGGCTGCTAATACCGCATATGCGCACAGTGCCGCATGGCACAGGGCGGAAAACGATAGTGGTACACGATGGGTCCGCGTCTGATTAGATAGTTGGCGGGGTAACGGCCCACCAAGTCGACGATCAGTAGCCGGCCTGAGAGGGCGGACGGCCACACTGGGACTGAGACACGGCCCAG
total_OTU00066	8	8	13	7	19	28	14	18	0	0	0	0	9	19.75	0	1.35401	2.95452	0	0.0275625	0.00693911	0.0285714	0.0285714	115	Bacteria	Bacteroidetes	Bacteroidia	Bacteroidales	Porphyromonadaceae	G_undefined_Porphyromonadaceae	Porphyromonadaceae bacterium C941	S002449763	84.62	323	48	11	0	289.6	100	GATGAACGCTAGCGACAGGCTTAACACATGCAAGTCGAGGGGCAGCGGGGGCGAAAGCTTGCTTTCGCCTGCCGGCGACCGGCGCACGGGTGAGTAACACGTATGGAACCTGCCCTATGCAGGGGGATAAGCGGAAGAAATTCCGTCTAACACCGCATAACACCATTTGGAGACATCTCCAGGTGGTCAAAGGAGGCGACTCCGGCATAGGATGGCCATGCGTCGCATTAGCTAGTCGGCGGGGTAACGGCCCACCGAGGCGACGATGCGTAGGGGTTCTGAGAGGAAGGTCCCCCACACTGGTACTGAGACACGGACCAG
total_OTU00067	3	6	2	6	7	2	1	2	3	3	0	5	4.25	3	2.75	1.03078	1.35401	1.03078	0.492194	0.343166	0.4	0.485714	40	Bacteria	Firmicutes	Erysipelotrichia	Erysipelotrichales	Erysipelotrichaceae	G_undefined_Erysipelotrichaceae	Erysipelotrichaceae bacterium 5_2_54FAA	NZ_ACZW00000000	85.27	320	47	1	0	322.9	100	GATGAACGCTGGCGGCATGCCTAATACATGCAAGTCGAACGGAGTACATTTCACAGCTTGCTGAGGAATGAACTGAGTGGCGAACGGGTGAGTAACACGTAGGGAACCTGCCCATATACCCGGGATAACAAACGGAAACGTTTGCTAAAACCGGATAGGTAATTGGAAGGCATCTTCCGATTATGAAAGCAGCGACAGCTGTGGATATGGATGGACCTGCGGCGTATTAGCCAGTTGGCGGGGTAACGGCCCACCAAAGCGATGATACGTAGCCGGCCTGAGAGGGTAAACGGCCACATTGGGACTGAGACACGGCCCAA
total_OTU00068	7	13	14	12	11	14	17	10	1	0	0	0	11.5	13	0.25	1.55456	1.58114	0.25	0.523949	0.00476597	0.742857	0.0285714	99	Bacteria	Bacteroidetes	Bacteroidia	Bacteroidales	Barnesiellaceae	Barnesiella	Barnesiella viscericola	T-NR_121773.2	82.97	321	54	4	0	296	100	GATGAACGCTAGCGACAGGCTTAACACATGCAAGTCGAGGGGCAGCGGGGGAGTAAGCTTGCTTACTTCTGCCGGCGACCGGCGCACGGGTGAGTAACACGTATGCAACCTGCCCGTCACAGGGGGATAATCGGAAGAAATTCCGTCTAATACCGCGTGACAACACCGAGAGGCATCTTTTGGTGTTCAAAGGGAGCAATTCCGGTGACGGATGGGCATGCGTCGCATTAGCTAGTCGGCGGGGTAACGGCCCACCGAGGCGACGATGCGTAGGGGTTCTGAGAGGAAGGCCCCCCACACTGGTACTGAGACACGGACCAG
total_OTU00069	0	0	0	30	0	0	0	14	0	0	1	0	7.5	3.5	0.25	7.5	3.5	0.25	0.652748	0.405103	1	1	45	Bacteria	Firmicutes	Clostridia	Clostridiales	Lachnospiraceae	Anaerocolumna	Anaerocolumna cellulosilytica	T-NR_151895.1	87.31	326	41	3	0	337.8	100	GATGAACGCTGGCGGCGTGCTTAACACATGCAAGTCGAACGAAGCGCTACCGACGGAACTTTTCGGAGGGAAGATGGTAATGACTGAGTGGCGGACGGGTGAGTAACGCGTGGGTAACCTGCCTCACAGAGGGGGACAACAGCCGGAAACGGCTGCTAATACCGCATAATAAAGAATCTCCGCATGAAGGTTCTTTCAAAGATTTATCGCTGTGAGATGGACCCGCGTCTGATTAGCTAGTTGGCAGGGTAACGGCCTACCAAGGCGACGATCAGTAGCCGGCTTGAGAGAGTGAACGGCCACATTGGGACTGAGACACGGCCCAG
total_OTU00070	3	0	2	5	8	7	0	12	0	0	0	0	2.5	6.75	0	1.04083	2.49583	0	0.190904	0.0957089	0.228571	0.142857	37	Bacteria	Firmicutes	Bacilli	Lactobacillales	Enterococcaceae	Enterococcus	Enterococcus sp. RMAA	S003617509	100	328	0	0	0	457	100	GACGAACGCTGGCGGCGTGCCTAATACATGCAAGTCGAACGCTTCTTTCCTCCCGAGTGCTTGCACTCAATTGGAAAGAGGAGTGGCGGACGGGTGAGTAACACGTGGGTAACCTACCCATCAGAGGGGGATAACACTTGGAAACAGGTGCTAATACCGCATAACAGTTTATGCCGCATGGCATAAGAGTGAAAGGCGCTTTCGGGTGTCGCTGATGGATGGACCCGCGGTGCATTAGCTAGTTGGTGAGGTAACGGCTCACCAAGGCCACGATGCATAGCCGACCTGAGAGGGTGATCGGCCACACTGGGACTGAGACACGGCCCAG
total_OTU00071	0	5	8	4	1	1	1	3	6	0	0	9	4.25	1.5	3.75	1.65202	0.5	2.25	0.195321	0.864247	0.314286	1	38	Bacteria	Firmicutes	Clostridia	Clostridiales	F_undefined_Clostridiales	G_undefined_Clostridiales	Clostridiales bacterium CIEAF 021	S003316342	91.98	324	26	0	0	386.6	100	GACGAACGCTGGCGGCGTGCTTAACACATGCAAGTCGAACGGAGCACCTTCGAAAGAGACTTCGGTCAATGGAAAAGAATGCTTAGTGGCGGACGGGTGAGTAACGCGTGAGGAACCTGCCTTTCAGTGGGGGACAACAGTTGGAAACGACTGCTAATACCGCATAACGTACGGGTATCGCATGGTATCTGTACCAAAGATTTATCGCTGAGAGATGGCCTCGCGTCTGATTAGCTAGTTGGTAGGGTAACGGCCTACCAAGGCGACGATCAGTAGCCGGACTGAGAGGTTGGCCGGCCACATTGGGACTGAGATACGGCCCAG
total_OTU00072	11	28	12	34	3	0	0	33	0	0	1	2	21.25	9	0.75	5.76447	8.03119	0.478714	0.266048	0.037423	0.171429	0.0285714	124	Bacteria	Firmicutes	Clostridia	Clostridiales	Lachnospiraceae	Lachnoclostridium	Lachnoclostridium phytofermentans	T-NC_010001_03	92.88	323	23	0	0	392.7	100	GATGAACGCTGGCGGCGTGCCTAACACATGCAAGTCGAACGGAGTTTTAAGACGGAAGTTTTCGGATGGAAGACTTAAAACTTAGTGGCGGACGGGTGAGTAACGCGTGGGTAACCTGCCTCATACAGGGGAATAACAGTTAGAAATGACTGCTAAAACCGCATAACATGGCGATACCGCATGATATTGCCATCAAATATTTATAGGTATGAGATGGGCCCGCGTCTGATTAGCCAGTTGGCAGGGTAATGGCCTACCAAAGCGACGATCAGTAGCCGGCTTGAGAGAGTGACCGGCCACATTGGGACTGAGACACGGCCCAA
total_OTU00073	5	12	8	12	4	13	4	4	0	0	4	2	9.25	6.25	1.5	1.70171	2.25	0.957427	0.331381	0.0119115	0.228571	0.0285714	68	Bacteria	Firmicutes	Clostridia	Clostridiales	Clostridiaceae	Clostridium	Clostridium sp. A9	S000891922	95.68	324	14	0	0	416.5	100	GATGAACGCTGGCGGCGTGCCTAACACATGCAAGTCGAGCGAAGCACATGAATACGATTCTTCGGATGAGGATTCTTGTGACTGAGCGGCGGACGGGTGAGTAACGCGTGGGCAACCTGCCTTACACAGGGGGATAACAGTTAGAAATGACTGCTAATACCGCATAAGACCACAAAACCGCATGGTTTGGTGGTAAAAACTCCGGTGGTGTAAGATGGGCCCGCGTCTGATTAGGTAGTTGGTGGGGTAACGGCCTACCAAGCCGACGATCAGTAGCCGACCTGAGAGGGTGACCGGCCACATTGGGACTGAGACACGGCCCAG
total_OTU00074	0	12	1	6	0	3	0	10	0	0	3	0	4.75	3.25	0.75	2.75	2.3585	0.75	0.693562	0.24396	0.657143	0.257143	35	Bacteria	Firmicutes	Clostridia	Clostridiales	F_undefined_Clostridiales	G_undefined_Clostridiales	Clostridiales bacterium CIEAF 021	S003316342	92.9	324	23	0	0	394.1	100	GACGAACGCTGGCGGCGTGCTTAACACATGCAAGTCGAACGGAGCACCCTCGAAAGAGATTTCGATCAATGGAGAGGAATGCTTAGTGGCGGACGGGTGAGTAACGCGTGAGTAACCTGCCTTTCAGAGGGGGACAACAGTTGGAAACGACTGCTAATACCGCATAACGTATCTGTATCGCATGGTATGGATACCAAAGATTTATCGCTGAGAGATGGACTCGCGTCTGATTAGCTAGTTGGTAGGGTAACGGCCTACCAAGGCGACGATCAGTAGCCGGACTGAGAGGTTGGCCGGCCACATTGGGACTGAGATACGGCCCAG
total_OTU00075	3	8	6	1	2	7	2	5	0	0	0	0	4.5	4	0	1.55456	1.22474	0	0.809422	0.0627721	0.828571	0.0285714	34	Bacteria	Bacteroidetes	Bacteroidia	Bacteroidales	Porphyromonadaceae	G_undefined_Porphyromonadaceae	Porphyromonadaceae bacterium C941	S002449763	84.35	316	49	3	0	304.1	100	GATGAACGCTAGCGACAGGCTTAACACATGCAAGTCGAGGGGCAGCGGGGATGAGAGCTTGCTCTTATCCGCCGGCGACCGGCGCACGGGTGAGTAACACGTATGCAACCTACCCCCTACAGGGGAATAATCGGCGGAAACGCCGTCTAATACCGCATATACGCCATGGAGGCATCTCTTTGGCGAGAAAGAATTTCGGTAGGGGATGGGCATGCGGCGCATTAGGTAGTTGGCGGGGTAACGGCCCACCAAGCCGACGATGCGTAGGGGTTCTGAGAGGAAGGTCCCCCACACTGGTACTGAGACACGGACCAG
total_OTU00076	0	7	10	3	0	0	1	2	3	0	5	34	5	0.75	10.5	2.19848	0.478714	7.90042	0.147323	0.544482	0.2	1	65	Bacteria	Firmicutes	Clostridia	Clostridiales	Ruminococcaceae	G_undefined_Ruminococcaceae	[Eubacterium] siraeum	NZ_ABCA00000000	92.48	309	23	3	0	355.9	100	GACGAACGCTGGCGGCACGCCTAACACATGCAAGTCGAACGGTGAAGGGAGCTTGCTCCCGGAACAGTGGCGGACGGGTGAGTAACACGTGAGCAACCTGCCTTTCAGAGGGGGACAACAGTTGGAAACGACTGCTAATACCGCATAATGTATTCTGATGGCATCATCGGAATACCAAAGGAGCAATCCGCTGAAAGATGGGCTCGCGTCTGATTAGATAGTTGGTGAGGTAACGGCTCACCAAGTCGACGATCAGTAGCCGGACTGAGAGGTTGAACGGCCACATTGGGACTGAGACACGGCCCAG
total_OTU00077	3	5	12	7	0	4	1	0	2	1	11	24	6.75	1.25	9.5	1.93111	0.946485	5.33073	0.0577723	0.654453	0.0571429	0.885714	70	Bacteria	Firmicutes	Clostridia	Clostridiales	Clostridiaceae	Clostridium	Clostridium sp. Clone-45	S003260658	100	323	0	4	0	426.8	100	GATGAACGCTGGCGGCGTGCTTAACACATGCAAGTCGAACGAAGCATACAAAACAATCCTTCGGGTGCGTTCTGTATGACTTAGTGGCGGACGGGTGAGTAACGCGTGGGGAACCTGCCGTATGCAGGGGGACAACAGTCAGAAATGACTGCTAATACCGCATAAGCACACAATGCTGCATGGCATGGTGTGAAAAGAGTTATCGGCATACGATGGCCCCGCGTCTGATTAGCCAGTTGGCAGGGTAATGGCCTACCAAAGCAACGATCAGTAGCCGGCTTGAGAGAGTGACCGGCCACATTGGGACTGAGACACGGCCCAG
total_OTU00078	7	10	10	8	3	10	0	18	0	0	0	0	8.75	7.75	0	0.75	4.0078	0	0.821112	0.00135289	0.914286	0.0285714	66	Bacteria	Bacteroidetes	Bacteroidia	Bacteroidales	Bacteroidaceae	Bacteroides	Bacteroides caecimuris	T-NR_144606.1	100	316	0	0	0	440.3	100	GATGAACGCTAGCTACAGGCTTAACACATGCAAGTCGAGGGGCAGCATGGGAGTTTGCTTGCAAACTTCCGATGGCGACCGGCGCACGGGTGAGTAACACGTATCCAACCTGCCGATAACTCGGGGATAGCCTTTCGAAAGAAAGATTAATATCCGATAGGATATCAAGGTCGCATGATCTTGATATTAAAGAATTTCGGTTATCGATGGGGATGCGTTCCATTAGTTAGTTGGCGGGGTAACGGCCCACCAAGACGACGATGGATAGGGGTTCTGAGAGGAAGGTCCCCCACATTGGAACTGAGACACGGTCCAA
total_OTU00079	1	2	19	7	4	3	5	3	3	0	9	11	7.25	3.75	5.75	4.13068	0.478714	2.56174	0.460289	0.77004	1	1	67	Bacteria	Firmicutes	Clostridia	Clostridiales	Lachnospiraceae	Lachnoclostridium	[Clostridium] aminophilum	S000650963	91.02	325	29	2	0	368.9	100	GATGAACGCTGGCGGCGTGCTTAACACATGCAAGTCGAACGGAACTACTCCGATGAGAGTCTTCGGAAAGGATTTGGTTTAGTTTAGTGGCGGACGGGTGAGTAACGCGTGGGTAACCTGCCCTATACAGGGGGATAACAGTTGGAAACGACTGTTAATACCGCATAAGCGCACAGGAGCGCATGCTCCGGTGTGAAAAACTCCGGTGGTATAGGATGGACCCGCGTCTGATTAGCTGGTTGGCGGGGTAACGGCCCACCAAGGCGACGATCAGTAGCCGGCCTGAGAGGGTGAACGGCCACATTGGGACTGAGACACGGCCCAA
total_OTU00080	1	0	1	11	1	0	0	2	10	0	12	5	3.25	0.75	6.75	2.59406	0.478714	2.68871	0.409119	0.385059	0.657143	0.485714	43	Bacteria	Firmicutes	Clostridia	Clostridiales	Lachnospiraceae	G_undefined_Lachnospiraceae	Lachnospiraceae bacterium 28-4	S000891924	91.25	330	28	10	0	348.4	100	GATGAACGCTGGCGGCGTGCCTAACACATGCAAGTCGAACGGAGACGGAGCTGGAAGGGACAGTTTACTGTAACGGAAAGATCTGTCTTAGTGGCGGACGGGTGAGTAACGCGTGGGCAACCTGCCCTGTACCGGGGGATAACACTTAGAAATAGGTGCTAATACCGCATAATAGGGAATACCGCATGGTAATCCTTTGAAAACTCCGGTGGTACAGGATGGGCCCGCGTCTGATTAGCCAGTTGGCGGGGTAACGGCCCACCAAAGCGACGATCAGCAGCCGGCCTGAGAGGGTGGACGGCCACACTGGGACTGAGACACGGCCCAG
total_OTU00081	2	9	1	4	1	11	0	3	4	1	0	7	4	3.75	3	1.77951	2.49583	1.58114	0.937923	0.689248	0.742857	0.685714	43	Bacteria	Firmicutes	Clostridia	Clostridiales	F_undefined_Clostridiales	G_undefined_Clostridiales	Clostridiales bacterium CIEAF 015	S003316334	93.93	313	19	0	0	388.8	100	GATGAACGCTGGCGGCGTGCCTAACACATGCAAGTCGAACGGGCACGGTTTGAAACCTAGTGATAACCGTGTTAGTGGCGGACGGGTGAGTAACGCGTGGGCAACCTGCCCCATACCGGGGGATACCAGCCGGAAACGGCTGCTAAAACCGCATAAGCGCACAGTACCGCATGGTACAGTGTGAAAAACTCCGGTGGTATGGGATGGGCCCGCGTCCGATTAGCCAGTTGGCGGGGTAGCGGCCCACCAAAGCGACGATCGGTAGCCGGCCTGAGAGGGCGGACGGCCACATTGGGACTGAGACACGGCCCAA
total_OTU00082	0	0	0	0	0	0	0	0	3	0	0	30	0	0	8.25	0	0	7.2844	#DIV/0!	0.339736	1	0.428571	33	Bacteria	Firmicutes	Clostridia	Clostridiales	F_undefined_Clostridiales	Anaerovirgula	Anaerovirgula sp. V37_05_1	S004224692	84.79	325	47	16	0	282.5	100	GACGAACGCTGGCGGCGTGCTTCAAACATGCAAGTCGAACGGAGTTAATTTAGCTTGCTAAATTAACTTAGTGGCGGACTGGTGAGTAACGCGTGAGTAATCTGCCTATTACAGGGGGATAACAGTTGGAAACGACTGCTAATACCGCATAAGACCACGAGAAGGCATCTTCTAGGGGTCAAAGGGTTTACTGGTAATAGATGAGCTTGCGTATCATTAGCTAGATGGTGAGGGTAAAGGCCCACCATGGCGACGATGATTAGCCGATCTGAGAGGATGACCGGCCACACTGGAACTGAGATACGGTCCAG
total_OTU00083	10	0	2	10	16	0	0	3	0	1	13	0	5.5	4.75	3.5	2.62996	3.81608	3.17543	0.877404	0.645404	0.828571	0.657143	55	Bacteria	Firmicutes	Clostridia	Clostridiales	F_undefined_Clostridiales	G_undefined_Clostridiales	Clostridiales bacterium CIEAF 020	S003316333	89.88	335	33	9	0	348.6	100	GATGAACGCTGGCGGCGTGCTTAACACATGCAAGTCGAACGGAGTTATCATTTTTGAAGCGATTAGCTTGCTAAGAGTGGAAAAGTTGATAACTTAGTGGCGGACGGGTGAGTAACGCGTGGGTAACCTGCCTTACACAGGGGGATAACACTTAGAAATAGGTGCTAATACCGCATAAGCGCACAGTCCCGCATGGGACAGAGTGAAAAACATTAGTGGTGTAAGATGGACCCGCGTCTGATTAGCTTGTTGGCGGGGTAACGGCCCACCAAGGCGACGATCAGTAGCCGGCCTGAGAGGGTGGACGGCCACATTGGGACTGAGACACGGCCCAA
total_OTU00084	0	7	5	1	0	17	1	0	0	0	14	0	3.25	4.5	3.5	1.65202	4.17333	3.5	0.794712	0.951407	0.742857	0.485714	45	Bacteria	Firmicutes	Erysipelotrichia	Erysipelotrichales	Erysipelotrichaceae	G_undefined_Erysipelotrichaceae	Erysipelotrichaceae bacterium 5_2_54FAA	NZ_ACZW00000000	90.16	320	31	5	0	346.2	100	GATGAACGCTGGCGGCATGCCTAATACATGCAAGTCGAACGGACTTGAGGAGAGCTTGCTTTCCGCAAGTCAGTGGCGAACGGGTGAGTAACACGTAGGCAACCTGCCCATGTACCCGGGATAACAGACGGAAACGACTGCTAAAACCGGATAGGTAAGAGGGAGGCATCTTCCGCTTATCAAAGCACCCAAGGGTGTGGACATGGATGGGCCTGCGGCGCATTAGCCGGTTGGCGGGGTAACGGCCCACCAAAGCAATGATGCGTAGCCGACCTGAGAGGGCGAACGGCCACATTGGGACTGAGACACGGCCCAA
total_OTU00085	3	8	5	7	2	7	1	3	0	0	2	0	5.75	3.25	0.5	1.10868	1.31498	0.5	0.197677	0.0113815	0.228571	0.0285714	38	Bacteria	Firmicutes	Clostridia	Clostridiales	Lachnospiraceae	Tyzzerella	[Clostridium] colinum	S004455968	84.03	313	50	0	0	311.5	100	GATGAACGCTGGCGGCGTGCCTAACACATGCAAGTCGAGCGGAGGTTATTGAGAGCTTGCTTTTGATAATCTTAGCGGCGGACGGGTGAGGAACACGTGGGTAATCTGCCCTTTGCAGAGGGACAACAGTGAGAAATCACTGCTAATACCTCATAAGCTCCCGCTATGGCATCATAGAGAGAGAAAAGATTAATCGGCAAAGGAGGGGCCCGCGGCTGATTAGCTAGTTGGAGAGGTAACGGCTCACCAAGGCGACGATCAGTAGCCGACCTGAGAGGGTGATCGGCCACATTGGAACTGAGAGACGGTCCAA
total_OTU00086	9	6	7	14	0	3	6	7	0	0	0	0	9	4	0	1.77951	1.58114	0	0.0810721	0.0149165	0.142857	0.0285714	52	Bacteria	Bacteroidetes	Bacteroidia	Bacteroidales	Rikenellaceae	Alistipes	Alistipes putredinis	T-NR_113152.1	90.71	313	29	1	0	358.1	100	GATGAACGCTAGCGGCAGGCCTAACACATGCAAGTCGAGGGGCAGCATTTCGGTAGCAATATCGGAGATGGCGACCGGCGCACGGGTGCGTAACGCGTATGTAACCTACCTTAAACAGGGGGATAACACTGAGAAATCGGTACTAATACCCCATAATACTATTGGAGGCATCTCCGATAGTTGAAAGTTCCGGCGGTTTAAGATGGACATGCGTTGTATTAGTTAGTTGGTGAGGTAACGGCTCACCAAGGCGACGATACATAGGGGGACTGAGAGGTTAACCCCCCACATTGGTACTGAGACACGGACCAA
total_OTU00087	0	7	2	0	1	3	0	0	2	0	13	11	2.25	1	6.5	1.65202	0.707107	3.22749	0.524408	0.299772	0.828571	0.4	39	Bacteria	Firmicutes	C_undefined_Firmicutes	O_undefined_Firmicutes	F_undefined_Firmicutes	G_undefined_Firmicutes	Firmicutes bacterium DJF_VR50	S001046080	91.64	324	28	1	0	382.4	100	GATGAACGCTGGCGGCGTGCTTAACACATGCAAGTCGAACGAAGCATTTCACCTGATTTTTTCGGAAAGAGGGTGGTCTGACTGAGTGGCGGACGGGTGAGTAACGCGTGGGCAACCTGCCCCATACCGGGGGATAACAGCCGGAAACGGCTGCTAATACCGCATAAGCGCACAGCGCCGCATGGCGCGGTGTGAAAAACTCCGGTGGTATGGGATGGGCCCGCGTCTGATTAGCCAGTTGGCGGGGCAGCGGCCCACCAAAGCGACGATCAGTAGCCGACCTGAGAGGGTGACCGGCCACATTGGGACTGAGACACGGCCCAA
total_OTU00088	0	1	0	2	0	6	0	7	1	0	0	17	0.75	3.25	4.5	0.478714	1.88746	4.17333	0.280024	0.436249	0.657143	1	34	Bacteria	Firmicutes	Clostridia	Clostridiales	F_undefined_Clostridiales	G_undefined_Clostridiales	butyrate-producing bacterium M62/1	S000406435	86.42	324	44	0	0	341.7	100	GATGAACGCTGGCGGTGCGCCTAACACATGCAAGTCGAACGAAGGATTGTGAAGGAACTTTACGGAGGGAAAACACAATGACTGAGTGGCGGACGGGTGAGTAACGCGTAGGGAACCTGGCCCTTACAGGGGGATAACAGATGGAAACAACTGCTAATACCGCATAAGCGCCCAGCCTCGCATGAGGCAGAGTGAAAAACTAAGGTGGTAAGGGATGGCCCTGCGTCCGATTAGCTAGTTGGTATGGTAACGGCATACCAAGGCGACGATCGGTAGCCGGCCTGAGAGGGTGGACGGCCACATTGGGACTGAGACACGGCCCAA
total_OTU00089	3	6	7	9	3	2	1	0	5	2	9	11	6.25	1.5	6.75	1.25	0.645497	2.01556	0.0232938	0.841335	0.0571429	0.942857	58	Bacteria	Firmicutes	Clostridia	Clostridiales	Clostridiaceae	Clostridium	Clostridium sp. Clone-47	S003260660	98.72	313	4	0	0	426.2	100	GATGAACGCTGGCGGCGTGCCTAACACATGCAAGTCGAACGGACTTAATATGAAACCCAGTGATTGTTAAGTTAGTGGCGGACGGGTGAGTAACGCGTGGATAACCTGCCGTATGCAGGGGGATAACAGTTGGAAACAGCTGCTAATACCGCATAAGCGCACGGTGCCGCATGGTACAGTGCGAAAAGATTTATCGGCATACGATGGATCCGCGTCCGATTAGCCAGTTGGCGGGGTAACGGCCCACCAAAGCGACGATCGGTAGCCGGCCTGAGAGGGCGGACGGCCACATTGGGACTGAGACACGGCCCAA
total_OTU00090	5	19	0	10	2	6	0	2	0	0	0	3	8.5	2.5	0.75	4.05175	1.25831	0.75	0.238218	0.150649	0.4	0.142857	47	Bacteria	Firmicutes	Clostridia	Clostridiales	Lachnospiraceae	G_undefined_Lachnospiraceae	Lachnospiraceae bacterium DJF_VP30	S001046063	91.05	335	29	11	0	360.3	100	GATGAACGCTGGCGGCGTGCTTAACACATGCAAGTCGAACGGAGTTAACATTTTTAAAGCAAATAGCTTGCTAGGAGTGGAGAAGGTGTTAACTTAGTGGCGGACGGGTGAGTAACGCGTGGGTAACCTGCCGTATGCAGGGGGATAACACTTAGAAATAGGTGCTAACACCGCATAAGCGCACGGAGACGCATGTTTCTGTGTGAAAAACTCCGGTGGCATACGATGGACCCGCGTCTGATTAGCCAGTTGGCAGGGTAACGGCCTACCAAAGCGACGATCAGTAGCCGGCCTGAGAGGGCGGACGGCCACATTGGGACTGAGACACGGCCCAA
total_OTU00091	13	21	5	5	2	17	0	5	1	0	1	0	11	6	0.5	3.82971	3.80789	0.288675	0.39026	0.0708101	0.314286	0.0285714	70	Bacteria	Firmicutes	Clostridia	Clostridiales	Lachnospiraceae	G_undefined_Lachnospiraceae	Lachnospiraceae bacterium G11	S003751370	93.52	335	21	11	0	370.2	100	GATGAACGCTGGCGGCGTGCTTAACACATGCAAGTCGAACGGGGATGCCATTTTTGAAGCGATTAGCTTGCTAAGAGTGGAAATGTTGGCATCTTAGTGGCGGACGGGTGAGTAACGCGTGGGGAACCTGCCCTGTACAGGGGGATAACACTTAGAAATAGGTGCTAATACCGCATAAGCGCACAGTATCGCATGATACAGTGTGAAAAACTCCGGTGGTACAGGATGGACCCGCGTCTGATTAGCTGGTTGGCGGGGTAACGGCCCACCAAGGCGACGATCAGTAGCCGGCCTGAGAGGGTGAACGGCCACATTGGGACTGAGACACGGCCCAA
total_OTU00092	0	3	2	4	0	1	0	1	3	0	2	7	2.25	0.5	3	0.853913	0.288675	1.47196	0.130389	0.678493	0.2	0.971429	23	Bacteria	Firmicutes	Clostridia	Clostridiales	Clostridiaceae	G_undefined_Clostridiaceae	Clostridiaceae bacterium DJF_B063	S001045995	91.9	327	26	6	0	365.8	100	GATGAACGCTGGCGGCGTGCCTAACACATGCAAGTCGAACGAAGCATAAGGGAAGGAAGATTCGTCTGACGGAACTTATGACTGAGTGGCGGACGGGTGAGTAACGCGTGGGTAACCTGCCCCATACCGGGGGATAACATTCAGAAATGAGTGCTAATACCGCATAAGACCACAGTGCCGCATGGCACAGGGGTCAAAACTCCGGTGGTATGGGATGGACCCGCGTCTGATTAGGTAGTTGGCGGGGTAACGGCCCACCAAGCCGACGATCAGTAGCCGACCTGAGAGGGTGACCGGCCACACTGGGACTGAGACACGGCCCAG
total_OTU00093	4	3	2	15	3	4	2	3	0	0	0	2	6	3	0.5	3.02765	0.408248	0.5	0.396213	0.166222	0.771429	0.0571429	38	Bacteria	Firmicutes	Clostridia	Clostridiales	Lachnospiraceae	Eisenbergiella	Eisenbergiella massiliensis	T-NR_144731.1	88.85	323	36	0	0	365.3	100	GATGAACGCTGGCGGCGTGCCTAACACATGCAAGTCGAACGGAGATATGTAACGGAAGTTTTCGGATGGAAGATGCGTATCTTAGTGGCGGACGGGTGAGTAACGCGTGGGTAACCTGCCGTATACAGGGGGATAACACCTGGAAACAGGTGCTAATACCGCATAAGCGCCCGGTATCGCATGATACCGAGTGAAAAGCCGAGACGGTATACGATGGACCCGCGTCTGATTAGCCAGTTGGCAGGGTAACGGCCTACCAAAGCGACGATCAGTAGCCGGCCTGAGAGGGTGGACGGCCACATTGGGACTGAGACACGGCCCAA
total_OTU00094	2	2	0	6	0	2	0	0	0	1	0	15	2.5	0.5	4	1.25831	0.5	3.67423	0.215036	0.720531	0.371429	0.571429	28	Bacteria	Firmicutes	Clostridia	Clostridiales	F_undefined_Clostridiales	G_undefined_Clostridiales	Clostridiales bacterium 24-4c	S002352150	95.98	324	13	1	0	413.2	100	GATGAACGCTGGCGGCGTGCTTAACACATGCAAGTCGAACGAGAATCAGTGGATTGAGGATTCGTCCAAATGAAACTGAGGAAAGTGGCGGACGGGTGAGTAACGCGTGAGGAACCTGCCTCGGAGTGGGGAATAACGGTTGGAAACAGCCGCTAATACCGCATAATGCAGCTGAGCCGCATGGCTCTGGCTGCCAAAGATTTATCGCTCTGAGATGGCCTCGCGTCTGATTAGCTGGTTGGCGGGGTAACGGCCCACCAAGGCGACGATCAGTAGCCGGACTGAGAGGTTGGCCGGCCACATTGGGACTGAGACACGGCCCAG
total_OTU00095	1	8	0	7	0	2	0	6	0	1	3	5	4	2	2.25	2.04124	1.41421	1.10868	0.454945	0.487753	0.485714	0.657143	33	Bacteria	Firmicutes	Clostridia	Clostridiales	Clostridiaceae	Clostridium	Clostridium sp. Culture Jar-15	S003260639	97.58	330	8	0	0	439.8	100	GACGAACGCTGGCGGCGTGCCTAACACATGCAAGTCGAACGGAGCTAGACGCTGAGGACGTAGCTTGCTATTGAATCTTGTTTAGCTTAGTGGCGGACGGGTGAGTAACGCGTGAGCAACCTGCCTTTCAGAGGGGGATAACGTTTGGAAACGAACGCTAATACCGCATAATATTATTGGATCGCATGGTCTGATAATCAAAGGAGCAATCCGCTGAAAGATGGGCTCGCGTCCGATTAGGTAGTTGGCGGGGCAACGGCCCACCAAGCCGACGATCGGTAGCCGGACTGAGAGGTTGAACGGCCACATTGGGACTGAGACACGGCCCAG
total_OTU00096	2	4	6	1	2	2	0	2	7	2	1	4	3.25	1.5	3.5	1.10868	0.5	1.32288	0.220756	0.88972	0.4	0.971429	33	Bacteria	Firmicutes	Clostridia	Clostridiales	F_undefined_Clostridiales	G_undefined_Clostridiales	Clostridiales bacterium CIEAF 022	S003316343	100	325	0	0	0	452.8	100	GATGAACGCTGGCGGCGTGCTTAACACATGCAAGTCGAACGGAGGACCCCTGAAGGAGTTTTCGGACAACTGAAGGGAATCCTTAGTGGCGGACGGGTGAGTAACGCGTGAGTAACCTGCCTTGGAGTGGGGAATAACAGCTGGAAACAGCTGCTAATACCGCATAATATATCTGGGTCGCATGGCTCTGGATATCAAAGATTTATCGCTCTGAGATGGACTCGCGTCTGATTAGCTGGTTGGCGGGGTAACGGCCCACCAAGGCGACGATCAGTAGCCGGACTGAGAGGTTGACCGGCCACATTGGGACTGAGACACGGCCCAG
total_OTU00097	5	15	1	2	0	10	0	0	2	4	0	3	5.75	2.5	2.25	3.19831	2.5	0.853913	0.455592	0.359165	0.2	0.514286	42	Bacteria	Firmicutes	Clostridia	Clostridiales	Lachnospiraceae	G_undefined_Lachnospiraceae	Lachnospiraceae bacterium A4	S000891921	91.05	315	28	2	0	360.8	100	GATGAACGCTGGCGGCGTGCTTAACACATGCAAGTCGAACGGACTTATATTGAAACCTAGTGATATATAAGTTAGTGGCGGACGGGTGAGTAACGCGTGGAGAACCTGCCCTGCACAGGGGGATAACACTTAGAAATAGGTGCTAAGACCGCATAAGCGCACGGGACCGCATGGTACAGTGTGAAAAATGGAAACATGGTGCAGGATGGCTCCGCGTCTGATTAGCTGGTTGGCGGGGTAACGGCCCACCAAGGCGACGATCAGTAGCCGGCCTGAGAGGGTGACCGGCCACATTGGGACTGAGACACGGCCCAA
total_OTU00098	11	5	12	11	9	10	9	15	0	0	0	0	9.75	10.75	0	1.60078	1.43614	0	0.65852	0.00888864	0.828571	0.0285714	82	Bacteria	Bacteroidetes	Bacteroidia	Bacteroidales	Porphyromonadaceae	Gabonia	Gabonia massiliensis	T-NR_144725.1	83.39	317	52	4	0	295.5	100	GATGAACGCTAGCGACAGGCCTAACACATGCAAGTCGAGGGGCATCGGGGGCGGAAGCTTGCTTCCGCCTGCCGGCGACCGGCGCACGGGTGAGTAACGCGTATGCAACCTGCCCGGACCAGCGGGATAACCCGGGGAAACCCGGCCTAATACCGCACGGCGCCGCCGAGGGGCATCCCTTGGCGGCTAAAGAACCATCGGGTCCGGATGGGCATGCGTGGCATTAGCTTGTTGGCGGGGTAACGGCCCACCAAGGCGACGATGCCTAGGGGTTCTGAGAGGAAGGTCCCCCACACTGGTACTGAGACACGGACCAG
total_OTU00099	1	5	14	7	4	5	13	10	9	8	4	11	6.75	8	8	2.71953	2.12132	1.47196	0.730174	0.704077	0.971429	0.685714	91	Bacteria	Firmicutes	Clostridia	Clostridiales	Eubacteriaceae	Eubacterium	Eubacterium sp. oral clone BU014	AF385563	90.79	315	29	0	0	366.7	100	GATAAACGCTGGCGGCGCACATAAGACATGCAAGTCGAACGAACTTAACCATTAGTTTACTATTGGAGCGGTTAGTGGCGGACTGGTGAGTAACACGTAAGCAACCTGCCTATCAGAGGGGAACAACAGTTAGAAATGACTGCTAATACCGCATATGCCTTGAGTATCGCATGATACAAAAGGGAAAGGAGCAATCCGCTGATAGATGGGCTTGCGTCTGATTAGATAGTTGGTGGGGTAAAGGCCTACCAAGTCGACGATCAGTAGCCGGACTGAGAGGTTGAACGGCCACATTGGGACTGAGATACGGCCCAG
total_OTU00100	0	7	1	0	0	6	0	0	0	2	4	6	2	1.5	3	1.68325	1.5	1.29099	0.831945	0.655085	0.714286	0.657143	26	Bacteria	Firmicutes	Clostridia	Clostridiales	Lachnospiraceae	G_undefined_Lachnospiraceae	Lachnospiraceae bacterium 14-2	S000891927	99.7	328	1	0	0	454.5	100	GATGAACGCTGGCGGCGTGCTTAACACATGCAAGTCGAACGAAGCATGGCGTTGGAAATTTTTCGGAATGGAAGATGCCATGACTGAGTGGCGGACGGGTGAGTAACGCGTGGGCAACCTGCCCCACACAGGGGGATAACAGCCGGAAACGGCTGCTAATACCGCATAAGCGCACAGCTTCGCATGAAGCGGTGTGAAAAGCCTTCGGGCGGTGTGGGATGGGCCCGCGTCTGATTAGCTGGTTGGCGGGGCAGCGGCCCACCAAGGCGACGATCAGTAGCCGGCCTGAGAGGGTGGACGGCCACATTGGGACTGAGACACGGCCCAA
total_OTU00101	0	1	2	1	0	5	10	12	0	0	0	0	1	6.75	0	0.408248	2.68871	0	0.120855	0.0917211	0.257143	0.142857	31	Bacteria	Firmicutes	Clostridia	Clostridiales	Lachnospiraceae	Lachnobacterium	Lachnobacterium sp. wal 14165	S000459000	91.08	326	29	1	0	376.1	100	GATGAACGCTGGCGGCGTGCTTAACACATGCAAGTCGAACGAAGCATTCCATTGGAATTTCTACGGGAAGGAAGAAGGAATGACTGAGTGGCGGACGGGTGAGTAACGCGTGGGGAACCTGCCCTACACAGGGGGACAACAGTTGGAAACGACTGCTAATACCGCATAAGCGCACAGCCTCGCATGAGGGAGTGTGAAAAACTAAGGTGGTGTAGGATGGACCCGCGTCTGATTAGCTAGTTGGTGAGGTAAAGGCCCACCAAGGCGACGATCAGTAGCCGGCCTGAGAGGGTGAACGGCCACATTGGGACTGAGACACGGCCCAA
total_OTU00102	1	1	3	1	1	0	0	0	5	0	1	11	1.5	0.25	4.25	0.5	0.25	2.49583	0.0827369	0.353749	0.114286	0.771429	24	Bacteria	Firmicutes	Clostridia	Clostridiales	Clostridiaceae	Clostridium	Clostridium sp. Culture Jar-17	S003260640	96.35	332	12	3	0	418.4	100	GACGAACGCTGGCGGCGTGCCTAACACATGCAAGTCGAACGGAGATACGCGCTGAAGATGTAGCTTGCTATTGATTCTTGTGTATCTTAGTGGCGGACGGGTGAGTAACGCGTGAGCAACCTGCCTTTCAGAGGGGGATAACGTTTGGAAACGAACGCTAATACCGCATGACATTACTGAGTCGCATGGCTTGGTAATCAAAGGAGCAATCCGCTGAAAGATGGGCTCGCGTCCGATTAGGTAGTTGGCGGGGCAACGGCCCACCAAGCCGACGATCGGTAGCCGGACTGAGAGGTTGAACGGCCACATTGGGACTGAGACACGGCCCAG
total_OTU00103	5	6	4	19	7	21	2	3	0	1	5	4	8.5	8.25	2.5	3.52373	4.38511	1.19024	0.96606	0.188218	0.885714	0.142857	77	Bacteria	Firmicutes	Erysipelotrichia	Erysipelotrichales	Erysipelotrichaceae	G_undefined_Erysipelotrichaceae	Erysipelotrichaceae bacterium 5_2_54FAA	NZ_ACZW00000000	88.68	319	36	1	0	348.9	100	GATGAACGCTGGCGGCATGCCTAATACATGCAAGTCGAACGAAGACTGTTGAAAGCTTGCTTTTGAAAGACTTAGTGGCGAACGGGTGAGTAACACGTAGGGAACCTGCCCATGTACCCGGGATAACAGATGGAAACGTCTGCTAAAACCGGATAGGTATAGACAAGGCATCTTGGCTATATTAAAGGACCTTCGGGTGCGGACATGGATGGACCTGCGGCGTATTAGCCAGTTGGCGGGGTAACGGCCCACCAAAGCGATGATACGTAGCCGGCCTGAGAGGGTAGACGGCCACATTGGGACTGAGACACGGCCCAA
total_OTU00104	0	0	4	3	11	0	12	7	0	0	0	13	1.75	7.5	3.25	1.03078	2.72336	3.25	0.12243	0.685101	0.2	1	50	Bacteria	Firmicutes	Bacilli	Bacillales	Staphylococcaceae	Staphylococcus	Staphylococcus aureus	NZ_AFNO00000000	100	317	0	0	0	441.7	100	GATGAACGCTGGCGGCGTGCCTAATACATGCAAGTCGAGCGAACGGACGAGAAGCTTGCTTCTCTGATGTTAGCGGCGGACGGGTGAGTAACACGTGGATAACCTACCTATAAGACTGGGATAACTTCGGGAAACCGGAGCTAATACCGGATAATATTTTGAACCGCATGGTTCAAAAGTGAAAGACGGTCTTGCTGTCACTTATAGATGGATCCGCGCTGCATTAGCTAGTTGGTAAGGTAACGGCTTACCAAGGCAACGATGCATAGCCGACCTGAGAGGGTGATCGGCCACACTGGAACTGAGACACGGTCCAG
total_OTU00105	9	7	10	10	0	1	0	2	0	1	3	13	9	0.75	4.25	0.707107	0.478714	2.98259	0.000149934	0.209932	0.0285714	0.285714	56	Bacteria	Firmicutes	Clostridia	Clostridiales	Clostridiaceae	Clostridium	Clostridium sp. Clone-17	S003260649	99.69	323	1	0	0	447.5	100	GATGAACGCTGGCGGCGTGCTTAACACATGCAAGTCGAACGGAGTATGAATTTGGATTTCTCACGATTGAAGAGTTCATACTTAGTGGCGGACGGGTGAGTAACGCGTGGATAACCTGCCCCATACCGGGGGATAACAGCCGGAAACGGCTGCTAATACCGCATAAGCGCACGAGGCTGCATGGCCCTGTGTGAAAAACTCCGGTGGTATGGGATGGATCCGCGTCTGATTAGCTAGTTGGTGAGATAAAAGCCCACCAAGGCGACGATCAGTAGCCGACCTGAGAGGGTGGCCGGCCACATTGGGACTGAGACACGGCCCAG
total_OTU00106	7	2	2	9	7	6	3	9	0	0	0	0	5	6.25	0	1.77951	1.25	0	0.588627	0.0673063	0.685714	0.0285714	45	Bacteria	Bacteroidetes	Bacteroidia	Bacteroidales	Bacteroidaceae	Bacteroides	Bacteroides sp. TP-5	S001416038	100	314	1	1	0	435.9	100	GATGAACGCTAGCTACAGGCTTAACACATGCAAGTCGAGGGGCAGCATGGTCTTAGCTTGCTAAGGCCGATGGCGACCGGCGCACGGGTGAGTAACACGTATCCAACCTGCCTTATACTCCCGGACAGCCTTCTGAAAGGAAGATTAATACGGGATGGCATCACGAGCCAGCATTTTCTCGTGATTAAAGAACTTCGGTATAAGATGGGGATGCGTTCCATTAGATAGTAGGCGGGGTAACGGCCCACCTAGTCGACGATGGATAGGGGTTCTGAGAGGAAGGTCCCCCACATTGGAACTGAGACACGGTCCAA
total_OTU00107	0	7	11	3	0	0	0	5	0	0	0	0	5.25	1.25	0	2.39357	1.25	0	0.204581	0.115887	0.257143	0.142857	26	Bacteria	Firmicutes	Clostridia	Clostridiales	Clostridiaceae	Clostridium	Clostridium sp. Clone-1	S003260644	99.69	324	1	0	0	448.9	100	GATGAACGCTGGCGGCGTGCTTAACACATGCAAGTCGAACGAAGCACTTAAGAACGATTCTTCGGATGAAGTCTTTTGTGACTGAGTGGCGGACGGGTGAGTAACGCGTGGGTAACCTGCCTCACACAGGGGGATAACAGTTGGAAACGACCGCTAATACCGCATAAGCCAACAGGGGCGCATGCTCTGGTTGGAAAAGATTAATCGGTGTGAGATGGACCCGCGTCTGATTAGCCAGTTGGCAGGGTAACGGCCTACCAAAGCGACGATCAGTAGCCGGCCTGAGAGGGTGAACGGCCACATTGGGACTGAGACACGGCCCAA
total_OTU00108	9	3	13	7	2	6	3	6	0	3	0	3	8	4.25	1.5	2.08167	1.03078	0.866025	0.175442	0.0447687	0.142857	0.0857143	55	Bacteria	Firmicutes	Clostridia	Clostridiales	Clostridiaceae	Clostridium	Clostridium sp. Culture-46	S003260633	96.6	324	11	0	0	424	100	GATGAACGCTGGCGGCGTGCTTAACACATGCAAGTCGAACGAAGCGATTCGGAGGAAGTTTTCGGATGGAATCCGGATTGACTGAGTGGCGGACGGGTGAGTAACGCGTGGGTAACCTGCCTCATACAGGGGGATAACAGTTAGAAATGACTGCTAATACCGCATAAGCGCACAGGGATGCATGTCCTGGTGTGAAAAACTCCGGTGGTATGAGATGGACCCGCGTCTGATTAGCTGGTTGGCGGGGTAACGGCCCACCAAGGCGACGATCAGTAGCCGACCTGAGAGGGTGACCGGCCACATTGGGACTGAGACACGGCCCAA
total_OTU00109	2	3	0	3	0	2	0	3	2	1	0	3	2	1.25	1.5	0.707107	0.75	0.645497	0.494347	0.620369	1	0.742857	19	Bacteria	Firmicutes	Clostridia	Clostridiales	Clostridiaceae	Clostridium	Clostridium sp. Culture-46	S003260633	95.37	324	15	0	0	414	100	GATGAACGCTGGCGGCGTGCTTAACACATGCAAGTCGAACGAAGCGATTTAGCGGAAGTTTTCGGATGGAAGCCAAATTGACTGAGTGGCGGACGGGTGAGTAACGCGTGGGTAACCTGCCTCATACAGGGGGATAACAGTTAGAAATGACTGCTAATACCGCATAAGCGCACGAGGATGCATGTTCTTGTGTGAAAAACTCCGGTGGTATGAGATGGACCCGCGTCTGATTAGCTAGTTGGAGGGGTAACGGCCCACCAAGGCGACGATCAGTAGCCGACCTGAGAGGGTGACCGGCCACATTGGGACTGAGACACGGCCCAA
total_OTU00110	5	3	1	2	5	6	1	3	0	0	0	0	2.75	3.75	0	0.853913	1.10868	0	0.503385	0.0485669	0.628571	0.0285714	26	Bacteria	Firmicutes	Clostridia	Clostridiales	Ruminococcaceae	Anaerotruncus	Anaerotruncus colihominis	NZ_ABGD00000000	91.69	327	27	2	0	376.6	100	GACGAACGCTGGCGGCGCGCCTAACACATGCAAGTCGAACGGAGCTTATATTTCAGAAGTTTTCGGATGGACGAGAGATAAGCTTAGTGGCGGACGGGTGAGTAACACGTGAGCAACCTGCCTTTCAGAGGGGGATAACAGTTGGAAACGACTGCTAATACCGCATAACGCTGCGATGGGGCATCCCGATGCAGCCAAAGGAGCAATCCGCTGGAAGATGGGCTCGCGGCCGATTAGCTAGTTGGTGGGGCAACGGCCCACCAAGGCGACGATCGGTAGCCGGACTGAGAGGTTGATCGGCCACATTGGGACTGAGACACGGCCCAG
total_OTU00111	5	2	2	0	1	0	0	1	0	0	8	1	2.25	0.5	2.25	1.03078	0.288675	1.93111	0.188225	1	0.2	0.571429	20	Bacteria	Firmicutes	Clostridia	Clostridiales	F_undefined_Clostridiales	G_undefined_Clostridiales	Clostridiales bacterium 30-4c	S002352151	92.9	325	23	1	0	389.6	100	GATGAACGCTGGCGGCGTGCTTAACACATGCAAGTCGAACGGGGTACCCATGACGGAGGCTTCGGCCAACTGAATGGACTACCTAGTGGCGGACGGGTGAGTAACGCGTGAGGAACCTGCCTTGGAGTGGGGAATAACAGTTAGAAATAGCTGCTAATACCGCATAATGCATTTGGATCGCATGATCTGGGTGCCAAAGATTTATCGCTCTGAGATGGCCTCGCGTCTGATTAGGTAGTTGGCGGGGTAACGGCCCACCAAGCCGACGATCAGTAGCCGGACTGAGAGGTTGGCCGGCCACATTGGGACTGAGACACGGCCCAG
total_OTU00112	1	5	4	1	0	0	4	0	0	2	3	46	2.75	1	12.75	1.03078	1	11.1009	0.268791	0.434813	0.114286	1	66	Bacteria	Firmicutes	Clostridia	Clostridiales	F_undefined_Clostridiales	G_undefined_Clostridiales	Clostridiales bacterium CIEAF 020	S003316333	92.57	338	24	15	0	353.6	100	GATGAACGCTGGCGGCGTGCTTAACACATGCAAGTCGAACGGGGATGCCATTTTTGAGGCGGTTAGTTTACTAAGCGCCAAGATGCTGGCATCTTAGTGGCGGACGGGTGAGTAACGCGTGGGTAACCTGCCTTATACAGGGGGATAACACTTAGAAATAGGTGCTAATACCGCATAAGCGCACAGGGCTGCATGGCCCAGTGTGAAAAACTCCGGTGGTATAAGATGGACCCGCGTCTGATTAGCTTGTTGGCGGGGTAACGGCCCACCAAGGCGACGATCAGTAGCCGGCCTGAGAGGGTGGACGGCCACATTGGGACTGAGACACGGCCCAA
total_OTU00113	8	10	2	2	3	12	3	7	0	0	0	0	5.5	6.25	0	2.06155	2.136	0	0.808985	0.0758265	0.657143	0.0285714	47	Bacteria	Bacteroidetes	Bacteroidia	Bacteroidales	Rikenellaceae	Alistipes	Alistipes massiliensis	S000412462	93.91	312	19	0	0	387.4	100	GATGAACGCTAGCGGCAGGCTTAACACATGCAAGTCGAGGGGCAGCATATGAGTAGCAATACTTATGATGGCGACCGGCGCACGGGTGCGTAACGCGTATGCAACCTACCTTTTACAGGGGCATAACACTGAGAAATTGGTACTAATTCCCCATAATATCTGAGACGGCATCGTTTCGGGTTGAAAACTCCGGTGGTAAAAGATGGGCATGCGTTGTATTAGCTGGTTGGTGAGGTAACGGCTCACCAAGGCGACGATACATAGGGGGACTGAGAGGTTAACCCCCCACATTGGTACTGAGACACGGACCAA
total_OTU00114	0	0	0	0	0	0	0	0	4	1	0	24	0	0	7.25	0	0	5.64764	#DIV/0!	0.289408	1	0.142857	29	Bacteria	Firmicutes	Bacilli	Bacillales	Staphylococcaceae	Jeotgalicoccus	Jeotgalicoccus sp. L21-PYE-C15	S004087177	99.06	318	3	0	0	435.6	100	GATGAACGCTGGCGGCGTGCCTAATACATGCAAGTCGAGCGCGAGATTGAGGAGCTTGCTCCTTAATCTCGAGCGGCGGACGGGTGAGTAACACGTAGGCAACCTACCCTTGAGATTGGGATAACTACCGGAAACGGTAGCTAATACCGGATACGACTTTCCTGCATAAGCAGTTGAGTTAAAAGGCGGATTTATCTGCCGCTCATGGATGGGCCTGCGGTGCATTAGCTAGTTGGTGAGATAGTGGCTCACCAAGGCGACGATGCATAGCCGACCTGAGAGGGTGATCGGCCACACTGGGACTGAGACACGGCCCAG
total_OTU00115	0	0	2	0	1	1	0	4	2	0	4	7	0.5	1.5	3.25	0.5	0.866025	1.49304	0.36502	0.162167	0.371429	0.257143	21	Bacteria	Firmicutes	Clostridia	Clostridiales	Clostridiaceae	Clostridium	Clostridium sp. ASF356	S000388318	93.65	315	20	0	0	389.1	100	GATGAACGCTGGCGGCGTGCTTAACACATGCAAGTCGAGCGAAAATAATTAAGAGCTTGCTTTTGATTATTTTAGCGGCGGACGGGTGAGTAACGTGTGGGCAACCTACCTTTTACTGTGGAATAATCGTTGGAAACGACGACTAATACCGCATACGATTTTCTGAAGGCATCTTTGGGAAAGGAAAGGAAATATTCGGTAAAAGATGGGCCCGCATCTGATTAGCTAGTTGGTGAGATAATAGCCCACCAAGGCAACGATCAGTAGCCGACCTGAGAGGGTGACCGGCCACATTGGGACTGAGACACGGCCCAA
total_OTU00116	1	0	0	0	0	1	0	1	2	1	3	9	0.25	0.5	3.75	0.25	0.288675	1.79699	0.53744	0.145862	1	0.0571429	18	Bacteria	Proteobacteria	Deltaproteobacteria	Desulfovibrionales	Desulfovibrionaceae	Bilophila	Bilophila sp. 4_1_30	NZ_ADCO00000000	93.02	316	22	1	0	379.7	100	ATTGAACGCTGGCGGCGTGCTTAACACATGCAAGTCGAACGTGAAAGTCCTTCGGGATGAGTAAAGTGGCGCACGGGTGAGTAACGCGTGGATAATCTACCTTCAAGATGGGGATAACGGCTGGAAACGGTCGCTAATACCGAATAAGCTGTAGGTTTTGAATTTACGGTAAAGATGGCCTCTGCATGCAAGCTATCGCTTGAAGATGAGTCCGCGTCCCATTAGCTGGTTGGCGGGGTAACGGCCCACCAAGGCGACGATGGGTAGCCGGTCTGAGAGGATGATCGGCCACACTGGGACTGGAACACGGCCCAG
total_OTU00117	5	6	4	2	0	3	0	2	0	0	0	0	4.25	1.25	0	0.853913	0.75	0	0.0391664	0.0155874	0.0857143	0.0285714	22	Bacteria	Firmicutes	Clostridia	Clostridiales	Ruminococcaceae	G_undefined_Ruminococcaceae	[Eubacterium] siraeum	NZ_ABCA00000000	94.79	308	16	1	0	383.6	100	GACGAACGCTGGCGGCGCGCCTAACACATGCAAGTCGAACGGTGAAGAGGAGCTTGCTCCTCGGATCAGTGGCGGACGGGTGAGTAACACGTGAGCAACCTGCCTTTCAGTGGGGGACAACAGTTGGAAACGACTGCTAATACCGCATAACGTGCCGGAAGGGCATCCTTCTGGTACCAAAGATTTATCGCTGAAAGATGGGCTCGCGTCTGATTAGATAGTTGGTGAGGTAACGGCCCACCAAGTCGACGATCAGTAGCCGGACTGAGAGGTTGATCGGCCACATTGGGACTGAGACACGGCCCAG
total_OTU00118	2	2	2	3	2	1	4	3	0	0	0	0	2.25	2.5	0	0.25	0.645497	0	0.736783	0.00289581	0.885714	0.0285714	19	Bacteria	Firmicutes	Clostridia	Clostridiales	Clostridiales Family XIII. Incertae Sedis	Ihubacter	Ihubacter massiliensis	T-NR_144749.1	93.48	324	21	2	0	387.4	100	GATGAACGCTGGCGGCGTGCCTAACACATGCAAGTCGAGCGAGAAGCTGATGACAGATACTTCGGTTGAAGGAGTCAGTGGAAAGCGGCGGACGGGTGAGTAACGCGTAGGCAACCTGCCCTTTGCACAGGGATAGCCATTGGAAACGATGATTAAAACCTGATAACACCATTTGGTTACATGAGCAGATGGTCAAAGATTTATCGGCAAAGGATGGGCCTGCGTCTGATTAGCTAGTTGGTAAGGTAACGGCTTACCAAGGCGACGATCAGTAGCCGACCTGAGAGGGTGAACGGCCACATTGGAACTGAGACACGGTCCAA
total_OTU00119	0	5	8	1	1	0	1	0	4	1	7	1	3.5	0.5	3.25	1.84842	0.288675	1.43614	0.202936	0.918633	0.4	1	29	Bacteria	Firmicutes	Clostridia	Clostridiales	Lachnospiraceae	Blautia	[Ruminococcus] gnavus	S000942708	90.12	324	32	0	0	371.6	100	GATGAACGCTGGCGGCGTGCCTAACACATGCAAGTCGAGCGAAGCACACATGCGGAGGCCTCCGGGCCAAAGGATGTGTGACTGAGCGGCGGACGGGTGAGTAACGCGTGGGTAACCTGCCCTATACAGGGGGATAACAGCTAGAAATGGCTGCTAATACCGCATGAGCGCACAGCTCCGCATGGAGCGGTGTGAAAAACTCCGGTGGTATAGGATGGACCCGCGTCCGATTAGCTAGTTGGTGGGGTAAAGGCCCACCAAGGCGACGATCGGTAGCCGACCTGAGAGGGTGACCGGCCACATTGGGACTGAGACACGGCCCAA
total_OTU00120	0	3	1	1	0	1	2	0	0	1	2	6	1.25	0.75	2.25	0.629153	0.478714	1.31498	0.55201	0.527886	0.657143	0.771429	17	Bacteria	Firmicutes	Clostridia	Clostridiales	Clostridiaceae	Clostridium	Clostridium sp. ASF502	S000388319	91.36	324	28	0	0	381.6	100	GATGAACGCTGGCGGCGTGCCTAACACATGCAAGTCGAGCGAAGCACTTCATTAGAACTCTTCGGAGGGACGAGGAAGTGACTGAGCGGCGGACGGGTGAGTAACGCGTGGGCAACCTGCCTTACACAGGGGGATAACAGTTAGAAATGACTGCTAATACCGCATAAGACCACATTGCCGCATGGCAGGGTGGTAAAAACTCCGGTGGTGTAAGATGGGCCCGCGTCTGATTAGGTAGTTGGCAGGGTAGAGGCCTACCAAGCCTACGATCAGTAGCCGGCCTGAGAGGGTGGACGGCCACATTGGGACTGAGACACGGCCCAA
total_OTU00121	1	12	7	8	2	5	0	1	0	0	0	0	7	2	0	2.27303	1.08012	0	0.11311	0.0541533	0.142857	0.0285714	36	Bacteria	Firmicutes	Clostridia	Clostridiales	F_undefined_Clostridiales	G_undefined_Clostridiales	Clostridiales bacterium CIEAF 021	S003316342	95.68	324	14	0	0	416.5	100	GACGAACGCTGGCGGCGTGCTTAACACATGCAAGTCGAACGGAGCACCCCTGAAGGAGTTTTCGGACAACGGATGGGAATGCTTAGTGGCGGACTGGTGAGTAACGCGTGAGGAACCTGCCTTCCAGAGGGGGACAACAGTTGGAAACGACTGCTAATACCGCATGATGCGTTGGAGCCGCATGACTCTGACGCCAAAGATTTATCGCTGGAAGATGGCCTCGCGTCTGATTAGCTAGTTGGTGAGGTAACGGCCCACCAAGGCGACGATCAGTAGCCGGACTGAGAGGTTGGCCGGCCACATTGGGACTGAGATACGGCCCAG
total_OTU00122	5	4	13	4	1	2	4	4	0	1	0	4	6.5	2.75	1.25	2.17945	0.75	0.946485	0.184786	0.0901432	0.171429	0.0857143	42	Bacteria	Firmicutes	Clostridia	Clostridiales	Clostridiaceae	Hungatella	Hungatella hathewayi	S000441841	91.98	324	26	0	0	386.6	100	GATGAACGCTGGCGGCGTGCCTAACACATGCAAGTCGAGCGAAGCGATTTTGAGGAAGTTTTCGGATGGAATCGAAATTGACTTAGCGGCGGACGGGTGAGTAACACGTGGGTAATCTGCCTTATACAGGGGGATAACAGTTAGAAATGACTGCTAATACCGCATAAGCGCACGGGGACGCATGTTTCTGTGTGAAAAACTCCGGTAGTATAAGATGAGCCCGCGTCTGATTAGCTGGTTGGTGGGGTAACGGCCTACCAAGGCGACGATCAGTAGCCGGCCTGAGAGGGTGAACGGCCACATTGGGACTGAGACACGGCCCAA
total_OTU00123	1	13	4	3	0	7	0	0	0	0	4	7	5.25	1.75	2.75	2.65754	1.75	1.70171	0.31974	0.463432	0.2	0.571429	39	Bacteria	Firmicutes	Clostridia	Clostridiales	Clostridiaceae	Clostridium	Clostridium sp. Clone-47	S003260660	95.53	313	14	0	0	401.3	100	GATGAACGCTGGCGGCGTGCCTAACACATGCAAGTCGAACGGGCTCGGATTGAAACCTAGTGATTTCCGAGTTAGTGGCGGACGGGTGAGTAACGCGTGGATAACCTGCCGTATGCAGGGGGATAACAGTTGGAAACAGCTGCTAATACCGCATAAGCGCACAGTACCGCATGGTACGGTGTGAAAAGATTTATCGGCATACGATGGATCCGCGTCCGATTAGCCAGTTGGCGGGGTAACGGCCCACCAAAGCGACGATCGGTAGCCGGCCTGAGAGGGCGGACGGCCACATTGGGACTGAGACACGGCCCAA
total_OTU00124	1	3	3	3	1	3	1	1	2	0	0	3	2.5	1.5	1.25	0.5	0.5	0.75	0.207031	0.221755	1	0.257143	21	Bacteria	Firmicutes	Clostridia	Clostridiales	F_undefined_Clostridiales	G_undefined_Clostridiales	Clostridiales bacterium CIEAF 021	S003316342	97.22	325	9	1	0	424.5	100	GACGAACGCTGGCGGCGTGCTTAACACATGCAAGTCGAACGGAGCACCCCTGAAGGAGTTTTCGGACAACGGAAGGGAATGCTTAGTGGCGGACTGGTGAGTAACGCGTGAGGAACCTGCCTTTCGGAGGGGGACAACAGTTGGAAACGACTGCTAATACCGCATGACGTATCGGGATCGCATGGTCTTGATACCAAAGATTTTATCGCCGAAAGATGGCCTCGCGTCTGATTAGCTAGTTGGTGGGGTAACGGCCTACCAAGGCGACGATCAGTAGCCGGACTGAGAGGTTGGCCGGCCACATTGGGACTGAGATACGGCCCAG
total_OTU00125	0	3	0	9	0	2	1	3	5	0	0	2	3	1.5	1.75	2.12132	0.645497	1.18145	0.540216	0.629984	1	0.828571	25	Bacteria	Firmicutes	Clostridia	Clostridiales	Lachnospiraceae	G_undefined_Lachnospiraceae	Lachnospiraceae bacterium 6-1	S000891926	93.87	326	20	0	0	404.3	100	GATGAACGCTGGCGGCGTGCCTAACACATGCAAGTCGAACGGGGCGTGCCCATGGAAACTTTTCGGAGCGGACATGGGCGCTGCCTAGTGGCGGACGGGTGAGTAACGCGTGGGCAACCTACCCTGCACTGGGGGACAACAGCCGGAAACGGCTGCTAATACCGCATATCCCCGCTGCCCCACATGGGGCGGCAGGGAAAGCTCCGGCGGTGCAGGATGGGCCCGCGTCTGATTAGCTGGTTGGCGGGGCAACGGCCCACCAAGGCGACGATCAGTAGCCGGCCTGAGAGGGTGGACGGCCACATTGGGACTGAGACACGGCCCAG
total_OTU00126	0	7	3	0	0	2	1	0	4	2	0	4	2.5	0.75	2.5	1.65831	0.478714	0.957427	0.37557	1	0.657143	0.828571	23	Bacteria	Firmicutes	Clostridia	Clostridiales	Clostridiaceae	Clostridium	Clostridium sp. Culture-23	S003260628	94.44	324	18	0	0	406.5	100	GATGAACGCTGGCGGCGTGCTTAACACATGCAAGTCGAACGAGAACCAATGGAATGAGGATTCGTCCAAAGGAAGTTGGGGAAAGTGGCGGACGGGTGAGTAACGCGTGAGCAATCTGCCTTGGAGTGGGGAATAACGGCTGGAAACAGCCGCTAATACCGCATGATACAGCTATCCCGCATGGGGTTGGCTGTCAAAGATTTATCGCTCTGAGATGAGCTCGCGTCTGATTAGCTTGTTGGCGGGGTAACGGCCCACCAAGGCGACGATCAGTAGCCGGACTGAGAGGTTGGCCGGCCACATTGGGACTGAGACACGGCCCAG
total_OTU00127	1	4	5	4	1	1	0	3	0	1	0	0	3.5	1.25	0.25	0.866025	0.629153	0.25	0.0846877	0.028418	0.114286	0.0571429	20	Bacteria	Proteobacteria	Betaproteobacteria	Burkholderiales	F_undefined_Burkholderiales	G_undefined_Burkholderiales	Burkholderiales bacterium 1_1_47	NZ_ADCQ00000000	96.5	318	11	4	0	395.7	100	ATTGAACGCTGGCGGAACGCTTTACACATGCAAGTCGAACGGTAACAGCGAGGAAAGCTTGCTTTTTTCGGCTGACGAGTGGCGAACGGGTGAGTAATACATCGGAACGTGTCCGCTCGTGGGGGACAACCATCCGAAAGGATGGCTAATACCGCATGAGTTCTACGGAAGAAAGAGGGGGACCTGCTTGCAGGCCTCTCGCGAGCGGAGCGGCCGATGACTGATTAGCCGGTTGGTGAGGTAACGGCTCACCAAAGCAACGATCAGTAGCTGGTCTGAGAGGACGACCAGCCACACTGGGACTGAGACACGGCCCAG
total_OTU00128	0	5	4	1	0	2	2	1	0	0	0	1	2.5	1.25	0.25	1.19024	0.478714	0.25	0.385757	0.15393	0.628571	0.257143	16	Bacteria	Firmicutes	Clostridia	Clostridiales	Clostridiaceae	Clostridium	Clostridium sp. Culture-23	S003260628	95.06	324	16	0	0	411.5	100	GATGAACGCTGGCGGCGTGCTTAACACATGCAAGTCGAACGAGAACCATCGGATCAAGGATTCGTCTGAGTGAAGGTGGGGAAAGTGGCGGACGGGTGAGTAACGCGTGAGCAATCTGCCTTGGAGTGGGGAATAACGGTTGGAAACAGCCGCTAATACCGCATGATACAGCTGAGCCGCATGGCTCTGGCTGTCAAAGATTTATCGCTCTGAGATGAGCTCGCGTCTGATTAGCTGGTTGGCGGGGTAAAGGCCCACCAAGGCGACGATCAGTAGCCGGACTGAGAGGTTGGCCGGCCACATTGGGACTGAGACACGGCCCAG
total_OTU00129	2	2	2	1	1	2	0	1	0	0	1	2	1.75	1	0.75	0.25	0.408248	0.478714	0.178285	0.129409	0.371429	0.257143	14	Bacteria	Firmicutes	Clostridia	Clostridiales	Clostridiaceae	Clostridium	Clostridium sp. Culture Jar-56	S003260643	100	322	0	1	0	442.8	100	GATGAACGCTGGCGGCGTGCCTAACACATGCAAGTCGAGCGAAGCGCGCCCCGGAATCCTTCGGGAGGAAGGGTCGCGACTGAGCGGCGGACGGGTGAGTAACGCGTGGGCAACCTGCCCCATACAGGGGGACAACGGCCGGAAACGGCCGCTAATACCGCATGATTCCTCTTGGCCGCATGGCCGGGAGGGGAAAGCCGAGACGGTATGGGATGGACCCGCGTCTGATTAGCTGGTTGGCGAGGTAACGGCTCACCAAGGCGACGATCAGTAGCCGGCCTGAGAGGGCGACCGGCCACATTGGGACTGAGACACGGCCCAA
total_OTU00130	1	1	3	3	0	0	0	2	0	3	1	1	2	0.5	1.25	0.57735	0.5	0.629153	0.0981403	0.413798	0.0857143	0.657143	15	Bacteria	Actinobacteria	Coriobacteriia	Eggerthellales	Eggerthellaceae	Enterorhabdus	Enterorhabdus caecimuris	T-NR_115868.1	100	307	0	0	0	427.9	100	GATGAACGCTGGCGGCGTGCCTAACACATGCAAGTCGAACGGTTAAACCGCCCTCGGGCGGACATACAGTGGCGAACGGGTGAGTAACACGTGACCAACCTGCCCCGCGCTCCGGGACAACCGCTGGAAACGGCGGCTAATACCGGATACTCCGCGGCCCCCGCATGGGGGCGGCGGGAAAGCCCCGACGGCGCGGGATGGGGTCGCGGCCCATTAGGTAGTAGGCGGGGTAGAGGCCCACCTAGCCGACGATGGGTAGCCGGACTGAGAGGTCGATCGGCCACATTGGGACTGAGATACGGCCCAG
total_OTU00131	1	0	0	0	0	0	0	0	2	2	0	13	0.25	0	4.25	0.25	0	2.95452	0.391002	0.26893	1	0.142857	18	Bacteria	Firmicutes	Bacilli	Bacillales	Staphylococcaceae	Staphylococcus	Staphylococcus lentus	T-S000413971	100	318	0	0	0	443.1	100	GATGAACGCTGGCGGCGTGCCTAATACATGCAAGTCGAGCGAACAGATGAGAAGCTTGCTTCTCTGATGTTAGCGGCGGACGGGTGAGTAACACGTGGGTAACCTACCTATAAGACTGGGATAACTCCGGGAAACCGGGGCTAATACCGGATAATATATTGAACCGCATGGTTCAATGTTGAAAGACGGTTTCGGCTGTCACTTATAGATGGACCCGCGCCGTATTAGCTAGTTGGTAAGGTAACGGCTTACCAAGGCAACGATACGTAGCCGACCTGAGAGGGTGATCGGCCACACTGGAACTGAGACACGGTCCAG
total_OTU00132	0	0	1	1	1	0	0	1	8	0	7	8	0.5	0.5	5.75	0.288675	0.288675	1.93111	1	0.0710633	1	0.171429	27	Bacteria	Firmicutes	Clostridia	Clostridiales	F_undefined_Clostridiales	G_undefined_Clostridiales	Clostridiales bacterium CIEAF 015	S003316334	100	313	0	0	0	436.2	100	GATGAACGCTGGCGGCGTGCCTAACACATGCAAGTCGAACGGACATAATTTGAAACCTAGTGAGAATTATGTTAGTGGCGGACGGGTGAGTAACGCGTGGGTAACCTGCCCCATACCGGGGGATACCAGCCGGAAACGGCTGCTAATACCGCATAAGCGCACAGCTTTGCATGAAGCAGTGTGAAAAACTCCGGTGGTATGGGATGGACCCGCGTCCGATTAGCCAGTTGGCGGGGTAGAGGCCCACCAAAGCGACGATCGGTAGCCGGCCTGAGAGGGCGGACGGCCACATTGGGACTGAGACACGGCCCAA
total_OTU00133	4	6	1	0	3	0	1	0	0	0	0	0	2.75	1	0	1.37689	0.707107	0	0.315097	0.139698	0.4	0.142857	15	Bacteria	Firmicutes	Clostridia	Clostridiales	Lachnospiraceae	Roseburia	Roseburia sp. 499	S003714336	91.41	326	28	0	0	384.4	100	GATGAACGCTGGCGGCGTGCTTAACACATGCAAGTCGAACGAAGCACTGGAAAGGAATCCCTTCGGGGAGGACATTCCTTTGACTGAGTGGCGGACGGGTGAGTAACGCGTGGGCAACCTGCCCCACACTGGGGGACAACAGCTGGAAACGGCTGCTAATACCGCATAAGCGCACAGCTTCGCATGAAGCAGTGTGAAAAATTCCGGTGGTGTGGGATGGGCCCGCGTCTGATTAGCTAGTTGGTGAGGTAACGGCTCACCAAGGCGACGATCAGTAGCCGGCCTGAGAGGGTGGACGGCCACATTGGGACTGAGACACGGCCCAG
total_OTU00134	4	0	6	5	1	4	5	8	0	0	0	0	3.75	4.5	0	1.31498	1.44338	0	0.714251	0.065015	0.857143	0.142857	33	Bacteria	Bacteroidetes	Bacteroidia	Bacteroidales	Muribaculaceae	Muribaculum	Muribaculum intestinale	T-NR_144616.1	99.64	322	1	46	0	328.1	100	GATGAACGCTAGCGACAGGCCTAACACATGCAAGTCGAGGGGCAGCGGGGAGCGAAGCTTGCTTTGCTCCGCCGGCGACCGGCGCACGGGTGAGTAACGCGTATGCAACCTGCCCGTTTCAGCGGGATAACCCGGAGAAATCCGGCCTAATACCGCATGTGGCCGAGGGGGAGGCATCTTCTTTCGGCCAAAGGAGGCGACTCCGGAGACGGATGGGCATGCGTGACATTAGCTTGTTGGCGGGGTAACGGCCCACCAAGGCGACGATGTCTAGGGGTTCTGAGAGGAAGGTCCCCCACACTGGTACTGAGACACGGACCAG
total_OTU00135	6	3	2	7	1	0	0	4	0	2	10	1	4.5	1.25	3.25	1.19024	0.946485	2.28674	0.0787703	0.650362	0.114286	0.371429	36	Bacteria	Firmicutes	Clostridia	Clostridiales	Lachnospiraceae	Blautia	Blautia producta	S000543205	93.83	326	21	2	0	398.5	100	GATGAACGCTGGCGGCGTGCTTAACACATGCAAGTCGAACGAAGCACTGAAAGCGGATTACTTCGGTTTGAAGCTTTCTCTGACTGAGTGGCGGACGGGTGAGTAACGCGTGGGTAACCTGCCTCATACAGGGGGATAACAGTTAGAAATGACTGCTAATACCGCATAAGCGCACGGAATCGCATGGTTTTGTGTGAAAAACTCCGGTGGTATGAGATGGACCCGCGTCTGATTAGCTGGTTGGTGAGGTAACGGCCCACCAAGGCGACGATCAGTAGCCGGCCTGAGAGGGTGAACGGCCACATTGGGACTGAGACACGGCCCAA
total_OTU00136	2	5	6	3	1	3	3	2	0	0	2	4	4	2.25	1.5	0.912871	0.478714	0.957427	0.156306	0.107789	0.285714	0.142857	31	Bacteria	Firmicutes	Clostridia	Clostridiales	Eubacteriaceae	Eubacterium	Eubacterium sp. oral clone BU014	AF385563	89.84	315	32	0	0	359.2	100	GATAAACGCTGGCGGCGCACATAAGACATGCAAGTCGAACGAACTTAACCTCTTGCTTGCAAGAGGAGCGGTTAGTGGCGGACTGGTGAGTAACACGTAAGAAATCTGCCTATCAGAGGGGAATAACAGTGAGAAATCATTGCTAATACCGCATATGCCATAATTATCGCATGATAATAGTGGGAAAGGAGCAATCCGCTGATAGATGAGCTTGCGTCTGATTAGCTAGTTGGTGGGGTAAAGGCCTACCAAGGCGACGATCAGTAGCCGGACTGAGAGGTTGAACGGCCACATTGGGACTGAGATACGGCCCAG
total_OTU00137	0	0	1	3	2	0	0	1	3	1	2	14	1	0.75	5	0.707107	0.478714	3.02765	0.780872	0.280487	1	0.2	27	Bacteria	Firmicutes	C_undefined_Firmicutes	O_undefined_Firmicutes	F_undefined_Firmicutes	G_undefined_Firmicutes	endosymbiont 'TC1' of Trimyema compressum	S000142833	82.44	342	59	6	0	297.7	100	GACGAACGCTGGCGGCGTGCTTAACACATGCAAGTCGAACGGACCTTTTTTGGAAGAAGCCTTCGGGTGGAAATTAGGAAAGGTTAGTGGCGGACGGGTGAGTAACGCGTAGATAATCTACCTTAAAGACTGGGACAACAGTTGGAAACGACTGCTAATACCGGATACGCTGCACATAGGGCATCCTAGGTGCAGGAAAAGAGGCCTCTTAACAATGCTCCTGCTTTTAGATGAGTCTGCGTCTGATTAGCTAGATGGTGGGGTAACGGCTTACCATGGCGACGATCAGTAGTCGGCCTGAGAGGGTGACCGGCCACATTGGGACTGAGACACGGCCCAA
total_OTU00138	1	3	1	3	1	1	2	3	0	0	0	0	2	1.75	0	0.57735	0.478714	0	0.750599	0.0405193	1	0.0285714	15	Bacteria	Bacteroidetes	Bacteroidia	Bacteroidales	Rikenellaceae	Alistipes	Alistipes sp. cv1	S004506725	96.5	316	11	2	0	401.3	100	GATAAACGCTAGCGGCAGGCCTAACACATGCAAGTCGAGGGGCAGCGGAAGAAGTATTTCGGTACTTCTGCCGGCGACCGGCGCACGGGTGCGTAACGCGTATGCAACCTACCTTCAACAGGGGGATAATCCGAAGAAATTTGGTCTAATACCCCATAATATTCAGAGAGGCATCTTTTTGAGTTGAAAACTCCGGTGGTTGAAGATGGGCATGCGTTGTATTAGCTGGATGGTGAGGTAACGGCTCACCATGGCGATGATACATAGGGGGACTGAGAGGTTTTCCCCCCACACTGGTACTGAGACACGGACCAG
total_OTU00139	2	5	2	1	0	1	0	6	0	0	2	3	2.5	1.75	1.25	0.866025	1.43614	0.75	0.673694	0.317912	0.4	0.485714	22	Bacteria	Firmicutes	Clostridia	Clostridiales	Hungateiclostridiaceae	Hungateiclostridium	Hungateiclostridium cellulolyticum	T-NR_025917.1	84.78	305	44	16	0	262.2	100	GATGAACGCTGGCGGCGTGCTTAACACATGCAAGTCGAATGTAGCAATACATGGCGGACGGGTGAGTAACGCGTGAGCAATCTGCCCATGTCTGGGGGATAACAGTTGGAAACGACTGATAATACCGCATAATATGGTTTGAAGGCATCTTCTTACCATCAAAGATTTATCGGATATGGATGAGCTCACGTCTGATTAGCTTGTTGGTGAGGTAACGGCTCACCAAGGCGACGATCAGTAGCCGACCTGAGAGGGTGATCGGCCACATTGGAACTGAGACACGGTCCAA
total_OTU00140	1	1	10	0	2	1	0	0	0	0	0	1	3	0.75	0.25	2.34521	0.478714	0.25	0.411687	0.326195	0.657143	0.371429	16	Bacteria	Firmicutes	Clostridia	Clostridiales	Lachnospiraceae	G_undefined_Lachnospiraceae	Lachnospiraceae bacterium 539	S003277055	99.68	313	1	0	0	433.7	100	GATGAACGCTGGCGGCGTGCTTAACACATGCAAGTCGAACGGACCCATATTGAAACCTAGTGATATATGGGTTAGTGGCGGACGGGTGAGTAACGCGTGGGTAACCTGCCTTACACAGGGGGATAACACTTAGAAATAGGTGCTAAAACCGCATAAGCGCACAGCTTCGCATGAAGCGGTGTGAAAAACTCCGGTGGTGTAAGATGGACCCGCGTCTGATTAGCTTGTTGGCGGGGTAACGGCCCACCAAGGCGACGATCAGTAGCCGGCCTGAGAGGGCGGACGGCCACATTGGGACTGAGACACGGCCCAG
total_OTU00141	0	1	1	3	1	1	2	0	3	6	1	3	1.25	1	3.25	0.629153	0.408248	1.03078	0.752037	0.159029	0.971429	0.285714	22	Bacteria	Actinobacteria	Coriobacteriia	Eggerthellales	Eggerthellaceae	Enterorhabdus	Enterorhabdus mucosicola	T-S004473543	100	307	0	0	0	427.9	100	GATGAACGCTGGCGGCGTGCCTAACACATGCAAGTCGAACGGTTAAGCCGGCTTCGGCCGGGAATACAGTGGCGAACGGGTGAGTAACACGTGACCAACCTGCCCCCCGCTCCGGGACAACCGCTGGAAACGGCGGCTAATACCGGGTACTCCGCGGGCCCCGCATGGGGCCGGCGGGAAAGCCCAGGCGGCGGGGGATGGGGTCGCGGCCCATTAGGTAGTAGGCGGGGTAGAGGCCCACCTAGCCGACGATGGGTAGCCGGACTGAGAGGTCGACCGGCCACATTGGGACTGAGATACGGCCCAG
total_OTU00142	0	1	1	0	0	0	1	0	0	1	2	5	0.5	0.25	2	0.288675	0.25	1.08012	0.53744	0.261711	1	0.4	11	Bacteria	Firmicutes	Clostridia	Clostridiales	Lachnospiraceae	Eisenbergiella	Eisenbergiella massiliensis	T-NR_144731.1	87.23	327	41	6	0	333.4	100	GATGAACGCTGGCGGCGTGCCTAACACATGCAAGTCGAACGGGGATATATTGGAATGAGGATTCGTCTGAAGGAAAATGTATCTTAGTGGCGGACGGGTGAGTAACGCGTGGGCAACCTACCGTATACAGGGGGATAACACTTAGAAATAGGTGCTAATACCGCATAAGCGCACAGCAGTGCATACTGGAGTGTGAAAAGCCGAGACGGTATACGATGGGCCCGCGTCTGATTAGCCAGTTGGCAGGGTAACGGCCTACCAAAGCGACGATCAGTAGCCGGCCTGAGAGGGCGGACGGCCACATTGGGACTGAGACACGGCCCAG
total_OTU00143	0	2	7	0	0	3	0	0	0	0	1	0	2.25	0.75	0.25	1.65202	0.75	0.25	0.452894	0.313863	0.714286	0.428571	13	Bacteria	Firmicutes	Clostridia	Clostridiales	F_undefined_Clostridiales	G_undefined_Clostridiales	Clostridiales bacterium CIEAF 020	S003316333	87.38	326	41	1	0	346.2	100	GATGAACGCTGGCGGCGTGCCTAACACATGCAAGTCGAACGGGAGCGCGCAGAGGACGAGATTTCGGTCGAGTCGCACGCGCTTTAGTGGCGGACGGGTGAGTAACGCGTGGATAACCTGCCTTACACAGGGGGATAACGCTTAGAAATAGGCGCTAATACCGCATAAGCGCACAGCCTCGCATGAGGGAGTGTGAAAAGCCTCGGCGGTGTAAGATGGATCCGCGTCTGATTAGCCAGTTGGCGGGGTGACGGCCCACCAAAGCGACGATCAGTAGCCGGCCTGAGAGGGTGGACGGCCACATTGGGACTGAGACACGGCCCAG
total_OTU00144	6	3	7	3	0	1	1	4	2	6	0	1	4.75	1.5	2.25	1.03078	0.866025	1.31498	0.0535041	0.187981	0.0857143	0.142857	34	Bacteria	Firmicutes	Clostridia	Clostridiales	Clostridiaceae	Clostridium	Clostridium fusiformis	S000427845	99.07	324	3	0	0	448.9	100	GATGAACGCTGGCGGCGTGCCTAACACATGCAAGTCGAGCGAAGCACTTTAATTCGATTCTTCGGATGAAGATTTTTGTGACTGAGCGGCGGACGGGTGAGTAACGCGTGGGCAACCTGCCTTACACAGGGGGATAACAGTTAGAAATGACTGCTAATACCGCATAAGACCGCAGTACCGCATGGTACAGCGGTAAAAACTCCGGTGGTGTAAGATGGGCCCGCGTCTGATTAGGTAGTTGGCGGGGTAACGGCCCACCAAGCCGACGATCAGTAGCCGACCTGAGAGGGTGACCGGCCACATTGGGACTGAGACACGGCCCAG
total_OTU00145	1	6	10	7	1	1	3	5	1	0	1	1	6	2.5	0.75	1.87083	0.957427	0.25	0.163602	0.0662112	0.2	0.114286	37	Bacteria	Firmicutes	Clostridia	Clostridiales	Clostridiaceae	Clostridium	Clostridium sp. CYP2	S000690898	89.81	324	33	0	0	369.1	100	GATGAACGCTGGCGGCGTGCTTAACACATGCAAGTCGAGCGAAGCGCTCACGCGGAATTTTTCGGAAGGAAGCGGGAGTGACTTAGCGGCGGACGGGTGAGTAACGCGTGGGTAACCTGCCCCATACCGGGGGATAACGGTTAGAAATGACCGCTAATACCGCTTAAGCGCGCGAGGCCGCATGGCCGCGCGCGAAAAACTCCGGTGGTATGGGATGGGCCCGCGTCTGATTAGGTAGTTGGCGGGGTAAAGGCCCACCAAGCCGACGATCAGTAGCCGACCTGAGAGGGTGGCCGGCCACATTGGGACTGAGACACGGCCCAA
total_OTU00146	2	2	2	2	1	1	0	1	0	0	0	0	2	0.75	0	0	0.25	0	0.0153924	#DIV/0!	0.0285714	0.0285714	11	Bacteria	Firmicutes	Clostridia	Clostridiales	Lachnospiraceae	Blautia	Blautia sp. canine oral taxon 337	S003222836	91.1	326	29	0	0	381.9	100	GATGAACGCTGGCGGCGTGCTTAACACATGCAAGTCGAACGAAGCATGGAAGACGGAATTTTTCGGAAGGAAGTCTTCTATGACTGAGTGGCGGACGGGTGAGTAACGCGTGGGTAACCTGCCTCATACAGGGGGATAACAGTTAGAAATGACTGCTAATACCGCATAAGACCACAGTGCCGCATGGCACAGGGGCCAAAGCCTTGACGGTATGAGATGGACCCGCGTCTGATTAGGTAGTTGGTGGGGTAACGGCCTACCAAGCCGACGATCAGTAGCCGACCTGAGAGGGTGACCGGCCACATTGGGACTGAGACACGGCCCAA
total_OTU00147	0	3	3	0	0	4	4	0	0	0	0	0	1.5	2	0	0.866025	1.1547	0	0.741756	0.18169	0.657143	0.428571	14	Bacteria	Firmicutes	Clostridia	Clostridiales	Eubacteriaceae	Eubacterium	Eubacterium sp. oral clone BU014	AF385563	92.68	317	23	3	0	370.3	100	GATAAACGCTGGCGGCGCACATAAGACATGCAAGTCGAACGGACTTAACTCATTCTTTTAGATTGAGAGCGGTTAGTGGCGGACTGGTGAGTAACACGTAAGCAACCTGCCTATCAGAGGGGAATAACAGTGAGAAATCATTGCTAATACCGCATATGCTCACAGTATCACATGATACAGTGAGGAAAGGAGCAATCCGCTGATAGATGGGCTTGCGCCTGATTAGTTAGTTGGTGGGGTAACGGCCTACCAAGACGACGATCAGTAGCCGGACTGAGAGGTTGAACGGCCACATTGGGACTGAGATACGGCCCAG
total_OTU00148	2	2	0	0	0	4	2	0	0	0	0	0	1	1.5	0	0.57735	0.957427	0	0.673694	0.18169	1	0.428571	10	Bacteria	Firmicutes	Clostridia	Clostridiales	Clostridiaceae	Clostridium	Clostridium sp. cTPY-12	S000357032	95.34	324	16	2	0	411.5	100	GATGAACGCTGGCGGCGTGCCTAACACATGCAAGTCGAGCGAAGCACATGAATACGATTCTTCGGATGAAGATTCCTGTGACTGAGCGGCGGACGGGTGAGTAACGCGTGGGTAACCTGCCTTACACAGGGGGATAACAGTTAGAAATGACTGCTAATACCGCATAAGACCACAGTACTGCATGGTACAGTGGTAAAAACTGAGGTGGTGTAAGATGGACCCGCGTCTGATTAGGTAGTTGGTGGGGTAACGGCCCACCAAGCCGACGATCAGTAGCCGGCCTGAGAGGGTGGACGGCCACATTGGGACTGAGACACGGCCCAG
total_OTU00149	0	3	3	0	0	0	1	0	0	0	0	2	1.5	0.25	0.5	0.866025	0.25	0.5	0.247354	0.36502	0.428571	0.428571	9	Bacteria	Firmicutes	Clostridia	Clostridiales	Clostridiaceae	Clostridium	Clostridium sp. Clone-47	S003260660	90.1	315	31	2	0	350	100	GATGAACGCTGGCGGCGTGCCTAACACATGCAAGTCGAACGGGGACAGACGGAAACCTAGTGAAGTCTGTCCGAGTGGCGGACGGGTGAGTAACGCGTGGATAACCTGCCGCATGCAGGGGGATACCGGCTGGAAACAGCCGCTAATACCGCATAAGCGCACGGTGCCGCATGGCAGAGTGCGAAAAGGAGAAATCCGGCAAGCGATGGATCCGCGTCCGATTAGCCAGTTGGCGGGGTAAGGGCCCACCAAAGCGACGATCGGTAGCCGGCCTGAGAGGGCGGACGGCCACATTGGGACTGAGACACGGCCCAG
total_OTU00150	0	7	1	0	0	6	0	1	0	0	0	1	2	1.75	0.25	1.68325	1.43614	0.25	0.913815	0.376535	1	0.714286	16	Bacteria	Firmicutes	Clostridia	Clostridiales	Eubacteriaceae	Eubacterium	Eubacterium sp. oral clone BU014	AF385563	91.75	315	26	0	0	374.1	100	GATAAACGCTGGCGGCGCACATAAGACATGCAAGTCGAACGAACTTAATCGAAAGTTTACTTTTGAAGCGGTTAGTGGCGGACTGGTGAGTAACGCGTAAGTAATCTGCCTATCAGAGGGGAATAACAGTGAGAAATCATTGCTAATACCGCATATACTAATTTTATCGCATGATAGAATTGGGAAAGGAGCAATCCGCTGATAGATGGGCTTGCGTCTGATTAGTTAGTTGGTAGGGTAAAGGCCTACCAAGACGATGATCAGTAGCCGGACTGAGAGGTTGAACGGCCACATTGGGACTGAGATACGGCCCAG
total_OTU00151	4	0	2	1	0	1	1	1	2	0	1	1	1.75	0.75	1	0.853913	0.25	0.408248	0.331981	0.469527	0.514286	0.771429	14	Bacteria	Firmicutes	Clostridia	Clostridiales	Lachnospiraceae	Kineothrix	Kineothrix alysoides	T-NR_156080.1	85.76	323	46	0	0	335.4	100	GATGAACGCTGGCGGCGTGCCTAACACATGCAAGTCGAACGGGGTATATAAGCGGAAGTTTACGGATGGAAGGTTATATACTTAGTGGCGGACGGGTGAGTAACGCGTGGGCAACCTGCCCCGTGCCGGGGGATACCGCCTGGAAACAGGCGCTAATACCGCATAAGCGCATACAGCCGCATGGGTGTATGCGGAAAGCTCCGGCGGCACGGGATGGGCCCGCGCCCGATTAGCCAGTTGGCGGGGTAACGGCCCACCAAAGCGACGATCGGTAGCCGGCCTGAGAGGGCGGACGGCCACATTGGGACTGAGACACGGCCCAA
total_OTU00152	2	0	0	2	1	0	0	1	3	0	0	0	1	0.5	0.75	0.57735	0.288675	0.75	0.478009	0.801074	0.657143	1	9	Bacteria	Firmicutes	Clostridia	Clostridiales	Lachnospiraceae	Lachnoclostridium	[Clostridium] clostridioforme	NZ_ADLL00000000	94.75	324	17	0	0	409	100	GATGAACGCTGGCGGCGTGCCTAACACATGCAAGTCGAACGAAGCGATTCAGAGGAAGTTTTCGGATGGAATCTGGAGAGACTGAGTGGCGGACGGGTGAGTAACGCGTGGATAACCTGCCTCATACAGGGGGATAACAGTTAGAAATGACTGCTAATACCGCATAAGCGCACAAGATCGCATGATCATGTGTGAAAAACTCCGGTGGTATGAGATGGATCCGCGTCTGATTAGCCAGTTGGCGGGGTAACGGCCCACCAAAGCGACGATCAGTAGCCGACCTGAGAGGGTGACCGGCCACATTGGGACTGAGACACGGCCCAA
total_OTU00153	1	0	1	1	1	0	1	2	0	0	0	0	0.75	1	0	0.25	0.408248	0	0.623929	0.0576689	1	0.142857	7	Bacteria	Firmicutes	Clostridia	Clostridiales	Peptococcaceae	Dehalobacter	Dehalobacter restrictus	T-NR_026053.1	89.3	342	35	15	0	331.7	100	GACGAACGCTGGCGGCGTGCTTAACACATGCAAGTCGAACGGAGTTTCTTAGACAGAAGCCTTCGGGTGGACGACTTTGAAACTTAGTGGCGGACGGGTGAGTAACACGTGGGTAACCTGCCCCATAAACCGGGACAACAGTTGGAAACGACTGCTAATACCGGATACTCTCGCGAGGAGGCATCTCTTTGCGAGGAAAGGTGGCCTCTGAATATGCTACCGATATGGGATGGACCCGCGTCTGATTAGCTAGTTGGTGGGGTAACGGCCTACCAAGGCGACGATCAGTAGCCGGCCTGAGAGGGTGACCGGCCACATTGGGACTGAGACACGGCCCAA
total_OTU00154	0	8	4	1	0	0	0	3	0	0	2	1	3.25	0.75	0.75	1.79699	0.75	0.478714	0.268277	0.260987	0.257143	0.4	19	Bacteria	Firmicutes	Clostridia	Clostridiales	Clostridiaceae	Clostridium	Clostridium sp. Clone-16	S003260648	99.69	326	1	0	0	451.7	100	GATGAACGCTGGCGGCGTGCTTAACACATGCAAGTCGAACGGGGGATGTACAGCGGGAAGATTTCGGTCGGACCAAGTGCATGCCTAGTGGCGGACGGGTGAGTAACGCGTGGGTAACCTGCCTTACACAGGGGGATAACACTTAGAAATAGGTGCTAATACCGCATGAGCGCACAGGACCGCATGGTCGAGTGTGAAAAACTGAGGTGGTGTAAGATGGACCCGCGTCTGATTAGCTAGTTGGTGAGGTAACGGCCCACCAAGGCGACGATCAGTAGCCGGCCTGAGAGGGTGGACGGCCACATTGGGACTGAGACACGGCCCAA
total_OTU00155	1	0	1	2	2	0	0	0	0	0	3	3	1	0.5	1.5	0.408248	0.5	0.866025	0.469123	0.627434	0.485714	0.828571	12	Bacteria	Firmicutes	Clostridia	Clostridiales	Lachnospiraceae	G_undefined_Lachnospiraceae	Lachnospiraceae bacterium 6-1	S000891926	91.38	326	28	1	0	378.6	100	GATGAACGCTGGCGGCGTGCCTAACACATGCAAGTCGAACGGGGCGTGCCGATGGAAACTTTTCGGAGCGGAAATTGGCGCTGCCTAGTGGCGGACGGGTGAGTAACGCGTGAGCAACCTGCCCTGCACTGGGGGACAACAGCCGGAAACGGTTGCTAATACCGCATAGGCGCACAGCCCTGCATGGGGCGGTGTGGAAAGTAATACGGTGCAGGATGGGCTCGCGTCTGATTAGCTTGTTGGCGGGGCAATGGCCCACCAAGGCGACGATCAGTAGCCGGCCTGAGAGGGTGGACGGCCACATTGGGACTGAGACACGGCCCAG
total_OTU00156	2	0	1	1	0	4	1	4	0	0	0	0	1	2.25	0	0.408248	1.03078	0	0.323809	0.0917211	0.571429	0.142857	13	Bacteria	Firmicutes	Clostridia	Clostridiales	Lachnospiraceae	G_undefined_Lachnospiraceae	Lachnospiraceae bacterium canine oral taxon 399	S003222896	86.34	326	44	4	0	321.2	100	GACGAACGCTGGCGGCGTGCTTAACACATGCAAGTCGAACGAAGAACTAGAGATGAATTCTTCGGAAGGAATTTTTAGTTACTTAGTGGCGGACGGGTGAGTAACGCGTGAGCAACCTGCCCATAAGAGGGGGATAACAGCTGGAAACGGCTGCTAATACCGCATAAGACCACATTGCCACATGGCAGAGGGGTCAAAGATTTATCGCTTATGGATGGGCTCGCGTCTGATTAGCTAGTTGGTAGGGTAACGGCCTACCAAGGCGACGATCAGTAGCCGACCTGAGAGGGTGATCGGCCACACTGGAACTGAGACACGGTCCAG
total_OTU00157	1	1	0	4	0	0	1	2	1	1	2	2	1.5	0.75	1.5	0.866025	0.478714	0.288675	0.484903	1	0.657143	0.657143	15	Bacteria	Firmicutes	Clostridia	Clostridiales	Clostridiaceae	Clostridium	Clostridium sp. Clone-9	S003260647	90.43	324	31	0	0	374.1	100	GATGAACGCTGGCGGCGTGCTTAACACATGCAAGTCGAGCGAAGCGTTTCTGTGGAATTCTTCGGAAGGAAGCGGGAATGACTTAGCGGCGGACGGGTGAGTAACGCGTGGGCAACCTGCCTCGTACAGGGGGATAACAGTTAGAAATGACTGCTAAAACCGCATAAGCGCACAGCAGCGCATGCTGCAGTGTGAAAAACTCCGGCGGTACGGGATGGGCCCGCGTCTGATTAGCTTGTTGGCGGGGTAACGGCCCACCAAGGCAGCGATCAGTAGCCGATCTGAGAGGATGGCCGGCCACATTGGGACTGAGACACGGCCCAA
total_OTU00158	2	2	0	1	0	4	0	0	0	0	0	0	1.25	1	0	0.478714	1	0	0.831897	0.079605	0.485714	0.142857	9	Bacteria	Firmicutes	Clostridia	Clostridiales	Ruminococcaceae	Acutalibacter	Acutalibacter muris	T-NR_144605.1	99.7	330	1	0	0	457.2	100	GACGAACGCTGGCGGCGTGCCTAATACATGCAAGTCGAACGGAGATATTCGCTGATGAAGTACTTCGGTAATGAATCTTGGATATCTTAGTGGCGGACGGGTGAGTAACGCGTGAGCAACCTGCCTTTCAGAGGGGGATAACGTTTGGAAACGAACGCTAATACCGCATGACATTATCTTATCGCATGGTAGGATAATCAAAGGAGCAATCCGCTGAAAGATGGGCTCGCGTCCGATTAGGTAGTTGGTGAGGTAACGGCCCACCAAGCCGACGATCGGTAGCCGGACTGAGAGGTTGGACGGCCACATTGGGACTGAGACACGGCCCAG
total_OTU00159	0	1	8	1	0	0	0	0	0	0	4	5	2.5	0	2.25	1.84842	0	1.31498	0.269128	0.916212	0.142857	0.914286	19	Bacteria	Firmicutes	Erysipelotrichia	Erysipelotrichales	Erysipelotrichaceae	Breznakia	Breznakia pachnodae	T-NR_146687.1	78.3	342	74	1	0	286	100	GATGAACGCTGGCGGCATGCCTAAGACATGCAAGTCGAACGGAGTAGCCTTTAGAAAGGGAAGTGCTTGCACAGAACTGGAAGAAGAATTTCTACTTAGTGGCAGACGGGTGAGTAACACGTGGGTAATCTACCCTAGGGACTGGGATAACGTTTGGAAACGAACGCTAATACCGGATGATACATAATTAGATAACTAGATATGTTAAAAGGAGCGTTTGCTCCACCTTAGGATGAGCTTGCGGTGTATTAGCTAGTTGGTGGGGCAATGGCCTACCAAGGCAACGATGCATAGCCGAGCTGAGAGGCTGAACGGCCACATTGGAACTGAGATACGGTCCAA
total_OTU00160	13	4	0	2	1	2	1	4	2	1	0	1	4.75	2	1	2.86865	0.707107	0.408248	0.413826	0.28303	0.685714	0.342857	31	Bacteria	Firmicutes	Clostridia	Clostridiales	F_undefined_Clostridiales	G_undefined_Clostridiales	Clostridiales bacterium CIEAF 030	S003316338	97.22	324	9	0	0	429	100	GATGAACGCTGGCGGCGTGCTTAACACATGCAAGTCGAGCGAAGCACTTCGTTTTGAATCTTCGGAGGAAGAACGGAATGACTGAGCGGCGGACGGGTGAGTAACGCGTGGGCAACCTGCCTCATACAGGGGGATAACAGTTAGAAATGACTGCTAATACCGCATAAGACCGCGGTACCGCATGGTACAGCGGTAAAAACTCCGGTGGTATGAGATGGGCCCGCGTCTGATTAGCTAGTTGGTGAGGTAACGGCCCACCAAGGCGACGATCAGTAGCCGACCTGAGAGGGTGACCGGCCACATTGGGACTGAGACACGGCCCAA
total_OTU00161	0	0	0	4	2	0	1	2	0	0	0	0	1	1.25	0	1	0.478714	0	0.831897	0.391002	0.485714	1	9	Bacteria	Firmicutes	Clostridia	Clostridiales	F_undefined_Clostridiales	G_undefined_Clostridiales	Clostridiales bacterium CIEAF 021	S003316342	94.44	324	18	0	0	406.5	100	GACGAACGCTGGCGGCGTGCTTAACACATGCAAGTCGAACGGAGCACCCTTGAAAGAGTTTTCGGACAATGGAGAGGAATGCTTAGTGGCGGACTGGTGAGTAACGCGTGAGGAACCTGCCTTCCAGAGGGGGACAACAGTTGGAAACGACTGCTAATACCGCATGACATATCGAAACCGCATGGTTTTGATATCAAAGATTTATCGCTGGAAGATGGCCTCGCGTCTGATTAGCTAGTAGGCGGGGTAACGGCCCACCTAGGCGACGATCAGTAGCCGGACTGAGAGGTTGACCGGCCACATTGGGACTGAGATACGGCCCAG
total_OTU00162	8	5	2	2	0	3	0	0	0	0	0	0	4.25	0.75	0	1.43614	0.75	0	0.0889396	0.0595765	0.0857143	0.0285714	20	Bacteria	Firmicutes	Clostridia	Clostridiales	Clostridiaceae	Clostridium	Clostridium sp. Clone-27	S003260653	99.36	313	2	0	0	431.2	100	GATGAACGCTGGCGGCGTGCCTAACACATGCAAGTCGAACGGACTCATATTGAAACCTAGTGATTTATGAGTTAGTGGCGGACGGGTGAGTAACGCGTGGAAAACCTGCCGTATACCGGGGGATAACACTTAGAAATAGGTGCTAATACCGCATAAGCGCACAGCTTCGCATGAAGCAGTGTGAAAAACTCCGGTGGTATATGATGGTTCCGCGTCTGATTAGCTAGTTGGCGGGGTAACGGCCCACCAAGGCAGCGATCAGTAGCCGGCCTGAGAGGGTGAACGGCCACATTGGGACTGAGACACGGCCCAA
total_OTU00163	1	0	3	4	3	1	1	2	4	1	8	8	2	1.75	5.25	0.912871	0.478714	1.70171	0.818949	0.158349	1	0.2	36	Bacteria	Firmicutes	Clostridia	Clostridiales	F_undefined_Clostridiales	G_undefined_Clostridiales	Clostridiales bacterium CIEAF 017	S003316336	87.04	338	42	14	0	321.2	100	GATGAACGCTGGCGGCGTGCCTAACACATGCAAGTCGAACGGAGCGCCCGGACGGAGTATTTCGGTACAAAGACCGGGTGGCTGAGTGGCGGACGGGTGAGTAACGCGTGGACAACCTGCCGTGTACAGGGGGATAACAGCCGGAAACGGCTGCTAATACCGCATATGCGCATAGTGCCGCATGGCACAGTGCGGAAAGCCTAGATCTTATCTAGTACGGTACACGATGGGTCCGCGTCTGATTAGGTAGTTGGCGGGGTAACGGCCCACCAAGCCCACGATCAGTAGCCGGCCTGAGAGGGCGGACGGCCACACTGGGACTGAGACACGGCCCAG
total_OTU00164	0	0	0	0	0	0	1	1	1	7	1	0	0	0.5	2.25	0	0.288675	1.60078	0.18169	0.254516	0.428571	0.142857	11	Bacteria	Actinobacteria	Coriobacteriia	Coriobacteriales	Coriobacteriaceae	Parvibacter	Parvibacter caecicola	T-NR_117374.1	91.86	307	25	0	0	365.6	100	GATGAACGCTGGCGGCGTGCCTAACACATGCAAGTCGAACGAATAACCCGCCTTCGGGCGGTCATAGAGTGGCGAACGGGTGAGTAACACGTGACCAACCTGCCCCGCACCCCGGGACAACCGCCGGAAACGGCGGCTAATACCGGATACTCCGGGCCTCGCGCATGCGCGGCCCGGGAAAGCCCAGACGGTGCGGGATGGGGTCGCGGCCCATTAGGTAGTAGGCGGGGCAACGGCCCACCTAGCCTGCGATGGGTAGCCGGCCTGAGAGGGCGATCGGCCACATTGGGACTGAGATACGGCCCAG
total_OTU00165	1	3	3	1	0	2	2	3	1	0	2	1	2	1.75	1	0.57735	0.629153	0.408248	0.779629	0.21228	0.828571	0.314286	19	Bacteria	Firmicutes	Clostridia	Clostridiales	Eubacteriaceae	Eubacterium	Eubacterium sp. oral clone BU014	AF385563	88.89	315	35	0	0	351.7	100	GATAAACGCTGGCGGCGCACATAAGACATGCAAGTCGAACGAACTTAATACCTTGCTTGCAAGGTAAGCGGTTAGTGGCGGACTGGTGAGTAACACGTAAGAAATCTGCCTATTAGAGGGGAATAACAGTGAGAAATCACTGCTAATACCGCATATGCCATAGTCATCGCATGATGATAGTGGGAAAGAAGCAATTCGCTGATAGATGAGCTTGCGGCTGATTAGCTAGTTGGTGGGGTAACGGCCTACCAAGGCGACGATCAGTAGCCGGACTGAGAGGTTGAACGGCCACATTGGGACTGAGATACGGCCCAG
total_OTU00166	0	9	0	0	0	9	0	0	0	0	0	0	2.25	2.25	0	2.25	2.25	0	1	0.391002	1	1	18	Bacteria	Firmicutes	Clostridia	Clostridiales	Lachnospiraceae	G_undefined_Lachnospiraceae	Lachnospiraceae bacterium A4	S000891921	94.89	313	16	0	0	396.3	100	GATGAACGCTGGCGGCGTGCCTAACACATGCAAGTCGAACGGATCCATATTGAAACCTAGTGATGTATGGATTAGTGGCGGACGGGTGAGTAACGCGTGGATAACCTGCCGTATACAGGGGGATAACACTTAGAAATAGGTGCTAATACCGCATAAGCGCACGGTTCCGCATGGAACAGTGTGAAAAACTCCGGTGGTATACGATGGATCCGCGTCTGATTAGCCAGTTGGCGGGGTAACGGCCCACCAAAGCGACGATCAGTAGCCGGCCTGAGAGGGTGAACGGCCACATTGGGACTGAGACACGGCCCAA
total_OTU00167	2	1	0	1	3	3	3	7	0	0	0	0	1	4	0	0.408248	1	0	0.0503293	0.0917211	0.0285714	0.142857	20	Bacteria	Bacteroidetes	Bacteroidia	Bacteroidales	Porphyromonadaceae	G_undefined_Porphyromonadaceae	Porphyromonadaceae bacterium C941	S002449763	82.48	317	55	3	0	290.5	100	GATGAACGCTAGCGACAGGCTTAACACATGCAAGTCGAGGGGCAGCGGGGGCGAAGCTTGCTTCGCCTGCCGGCGACCGGCGCACGGGTGAGTAACACGTATGCAACCTACCCCCGGCAGGGGAATAACCCGGAGAAATCCGGACTAATACCACACGGCACTTTCGGGAGGCATCTTCTGAGAGTTAAAGGAGCGATCCGGCCGGGGATGGGCATGTGGCGCATTAGCTAGTCGGCGGGGTAACGGCCCACCGAGGCGACGATGCGTAGGGGTTCTGAGAGGAAGGTCCCCCACACTGGTACTGAGACACGGACCAG
total_OTU00168	9	0	2	6	1	3	0	0	0	0	0	0	4.25	1	0	2.01556	0.707107	0	0.207853	0.125535	0.314286	0.142857	21	Bacteria	Firmicutes	Clostridia	Clostridiales	Clostridiaceae	Clostridium	Clostridium sp. Clone-27	S003260653	95.85	313	13	0	0	403.8	100	GATGAACGCTGGCGGCGTGCCTAACACATGCAAGTCGAACGGACTTATAACGAAACCTAGTGAATTATAAGTTAGTGGCGGACGGGTGAGTAACGCGTGGAAAACCTGCCGTATACTGGGGGATAACACTTAGAAATAGGTGCTAATACCGCATAAGCGCACAGCTTTGCATGAAGCAGTGTGAAAAACTCCGGTGGTATACGATGGTTCCGCGTCTGATTAGCTAGTTGGTGAGGTAAAAGCCCACCAAGGCGACGATCAGTAGCCGGCCTGAGAGGGTGAACGGCCACATTGGGACTGAGACACGGCCCAG
total_OTU00169	0	5	0	0	0	5	0	0	0	0	0	0	1.25	1.25	0	1.25	1.25	0	1	0.391002	1	1	10	Bacteria	Firmicutes	Clostridia	Clostridiales	Eubacteriaceae	Eubacterium	Eubacterium plexicaudatum	S000388324	91.72	326	27	0	0	390.2	100	GATGAACGCTGGCGGCGTGCCTAACACATGCAAGTCGAACGAAGCATTTACACGGATTTCCTTCGGGGATGAAGGGTTTATGACTGAGTGGCGGACGGGTGAGTAACGCGTGGGCAACCTGCCCCGTACCGGGGGACAACAGCCGGAAACGGCTGCTAATACCGTATACGTTTCAGGGACCGCATGATCCCTGAAACAAAACTCCGGTGGTACGGGATGGGCCCGCGTCTGATTAGCTCGTTGGCGGGGTAACGGCCCACCAAGGCGACGATCAGTAGCCGGCCTGAGAGGGCGGCCGGCCACATTGGGACTGAGACACGGCCCAG
total_OTU00170	1	0	15	1	0	0	2	0	1	0	0	1	4.25	0.5	0.5	3.59108	0.5	0.288675	0.374496	0.373552	0.371429	0.657143	21	Bacteria	Firmicutes	Clostridia	Clostridiales	F_undefined_Clostridiales	G_undefined_Clostridiales	Clostridiales bacterium CIEAF 020	S003316333	91.1	326	29	0	0	381.9	100	GATGAACGCTGGCGGCGTGCTTAACACATGCAAGTCGAACGGGGATTACACGGAGATGCGATTTCGGTCAAATCAAGTGCAATCTTAGTGGCGGACGGGTGAGTAACGCGTGGGTAACCTGCCTTGCACTGGGGGATAACACTTAGAAATAGGTGCTAATACCGCATAAGCGCACGGTCCTGCATGGGACAGTGTGAAAAACTCCGGTGGTGCAAGATGGACCCGCGTCTGATTAGCTGGTTGGCGGGGTAAAGGCCCACCAAGGCGACGATCAGTAGCCGGCCTGAGAGGGTGGACGGCCACATTGGGACTGAGACACGGCCCAA
total_OTU00171	2	9	2	1	3	1	0	4	0	1	1	0	3.5	2	0.5	1.84842	0.912871	0.288675	0.503843	0.202936	0.771429	0.0857143	24	Bacteria	Firmicutes	Clostridia	Clostridiales	Lachnospiraceae	Faecalicatena	Faecalicatena fissicatena	T-NR_104800.1	94.17	326	19	0	0	406.8	100	GATGAACGCTGGCGGCGTGCCTAACACATGCAAGTCGAGCGAAGCACTTTGCTTTGATTCTTTCGGGAGGAAAAGTAATTTGACTGAGCGGCGGACGGGTGAGTAACGCGTGGGTAACCTGCCTCATACAGGGGGATAACAGTTAGAAATGACTGCTAATACCGCATAAGACCACAGTACTGCATGGTACAGTGGTAAAAACTCCGGTGGTATGAGATGGACCCGCGTCTGATTAGCTGGTTGGTGGGGTAACGGCCCACCAAGGCGACGATCAGTAGCCGGCCTGAGAGGGTGAACGGCCACATTGGGACTGAGACACGGCCCAA
total_OTU00172	0	5	1	0	1	2	0	0	1	1	0	0	1.5	0.75	0.5	1.19024	0.478714	0.288675	0.5906	0.468238	1	1	11	Bacteria	Firmicutes	Clostridia	Clostridiales	F_undefined_Clostridiales	G_undefined_Clostridiales	Clostridiales bacterium CIEAF 017	S003316336	86.6	328	43	7	0	315.7	100	GATGAACGCTGGCGGCGTGCCTAACACATGCAGGTCGAACGGGGTCCGTGCGCCGAATTTTTCGGAAGGAGGCGCGCGGACCGAGTGGCGGACGGGTGAGTAACGCGTGGGCAACCTGCCCCGTACAGGGGGATAACAGCCGGAAACGGCTGCTAATACCGCATGAACGCGGGACGGCGCATGCCGTGCCGCGGAAAGCCGAGGCGGTACGGGAGGGGCCCGCGTCCGATCAGCTAGTTGGCGGGGTAACGGCCCACCAAGGCAGCGACCGGTAGCCGGCCTGAGAGGGCGGACGGCCACACTGGGACTGAGACACGGCCCAG
total_OTU00173	2	3	1	0	1	0	0	1	0	0	1	1	1.5	0.5	0.5	0.645497	0.288675	0.288675	0.227682	0.227682	0.4	0.4	10	Bacteria	Firmicutes	Clostridia	Clostridiales	Lachnospiraceae	Faecalicatena	Faecalicatena fissicatena	T-NR_104800.1	92.64	326	24	0	0	394.4	100	GATGAACGCTGGCGGCGTGCCTAACACATGCAAGTCGAGCGAAGCACTTCACTTCAAATCTTTCGGGAAGAGAGGTGGAATGACTGAGCGGCGGACGGGTGAGTAACGCGTGGGTAACCTGCCTCATACAGGGGGATAACAGTTAGAAATGACTGCTAATACCGCATAAGACCACAGTACTGCATGGTACAGTGGTAAAAACTCCGGTGGTATGAGATGGACCCGCGTCTGATTAGCTGGTTGGTGGGGTAACGGCCCACCAAGGCGACGATCAGTAGCCGGCCTGAGAGGGTGAACGGCCACATTGGGACTGAGACACGGCCCAA
total_OTU00174	5	7	0	5	0	1	1	5	0	1	0	0	4.25	1.75	0.25	1.49304	1.10868	0.25	0.231294	0.073195	0.428571	0.142857	25	Bacteria	Firmicutes	Clostridia	Clostridiales	Clostridiaceae	Clostridium	Clostridium sp. cTPY-12	S000357032	97.2	324	10	2	0	426.5	100	GATGAACGCTGGCGGCGTGCCTAACACATGCAAGTCGAGCGAAGCGCATAAGTTAGAATCTTCGGAGGAAGACATATGTGACTGAGCGGCGGACGGGTGAGTAACGCGTGGGTAACCTGCCTTACACAGGGGGATAACAGTTAGAAATGACTGCTAATACCGCATAAGACCACAGTACTGCATGGTACAGTGGTAAAAACTGAGGTGGTGTAAGATGGACCCGCGTCTGATTAGGTAGTTGGTGGGGTAACGGCCCACCAAGCCGACGATCAGTAGCCGGCCTGAGAGGGTGGACGGCCACATTGGGACTGAGACACGGCCCAG
total_OTU00175	0	1	4	2	0	1	1	2	1	0	0	0	1.75	1	0.25	0.853913	0.408248	0.25	0.469527	0.176978	0.771429	0.257143	12	Bacteria	Bacteroidetes	Bacteroidia	Bacteroidales	Bacteroidaceae	Bacteroides	Bacteroides xylanolyticus	T-NR_104899.1	92.59	324	24	0	0	391.6	100	GATGAACGCTGGCGGCGTGCCTAACACATGCAAGTCGAGCGAAGCGATGTTAAGGAAGTTTTCGGATGGAATTAAGATTGACTTAGCGGCGGACGGGTGAGTAACGCGTGGGTAACCTGCCTTATACAGGGGGATAACAGTTAGAAATGACTGCTAATACCGCATAAGCGCACGGGAACGCATGTTTCTGTGTGAAAAACTGAGGTAGTATAAGATGGACCCGCGTCTGATTAGCTAGTTGGTGGGGTAACGGCCTACCAAGGCGACGATCAGTAGCCGGCCTGAGAGGGTGACCGGCCACATTGGGACTGAGACACGGCCCAA
total_OTU00176	4	1	1	0	0	1	0	1	0	0	0	0	1.5	0.5	0	0.866025	0.288675	0	0.34014	0.18169	0.657143	0.142857	8	Bacteria	Firmicutes	Clostridia	Clostridiales	Lachnospiraceae	Blautia	Blautia marasmi	T-NR_147395.1	92.59	324	24	0	0	393.2	100	GATGAACGCTGGCGGCGTGCTTAACACATGCAAGTCGAGCGAAGCGGTAAAGTGGATTTCTTCGGAAAGAAGCTTTGCTGACTTAGCGGCGGACGGGTGAGTAACGCGTGGGTAACCTGCCTCATACAGGGGGATAACAGTTAGAAATGACTGCTAATACCGCATAAGCGCACGGGACTGCATGGTCCAGTGTGAAAAACCGAGGTGGTATGAGATGGACCCGCGTCTGATTAGCTGGTTGGCGGGGTAACGGCCCACCAAGGCGACGATCAGTAGCCGACCTGAGAGGGTGGCCGGCCACATTGGGACTGAGACACGGCCCAA
total_OTU00177	2	2	2	4	2	4	0	1	0	0	0	0	2.5	1.75	0	0.5	0.853913	0	0.483731	0.0153924	0.514286	0.0285714	17	Bacteria	Firmicutes	Clostridia	Clostridiales	Lachnospiraceae	Blautia	Blautia marasmi	T-NR_147395.1	92.59	324	24	0	0	393.2	100	GATGAACGCTGGCGGCGTGCTTAACACATGCAAGTCGAGCGAAGCGATAAGGTGAAATTTTTCGGAATGAAGCCATATTGACTTAGCGGCGGACGGGTGAGTAACGCGTGGGTAACCTGCCTCATACAGGGGGATAACAGTTAGAAATGACTGCTAATACCGCATAAGCGCACGGGACTGCATGGTCCAGTGTGAAAAACCGAGGTGGTATGAGATGGACCCGCGTCTGATTAGCTGGTTGGCGGGGTAACGGCCCACCAAGGCGACGATCAGTAGCCGACCTGAGAGGGTGGCCGGCCACATTGGGACTGAGACACGGCCCAA
total_OTU00178	0	2	3	0	1	3	0	2	0	0	0	0	1.25	1.5	0	0.75	0.645497	0	0.809156	0.194171	1	0.428571	11	Bacteria	Firmicutes	Clostridia	Clostridiales	Ruminococcaceae	G_undefined_Ruminococcaceae	Ruminococcaceae bacterium LM158	S004223321	86.69	323	43	0	0	342.8	100	GATGAACGCTGGCGGCATGCCTAACACATGCAAGTCGAACGAGAATCTATGGATAGAGGATTCGTCCAATTGAAATAGAGGACAGTGGCGAACGGGTGAGTAATGCATGAGCAACCTGCCCTTCAGAGGGGGACAACAGTTGGAAACGACTGCTAATACCGCATAACATTTTGGGAAGGCATCTTCCTGAAATCAAAGATTTATCGCTGAAGGATGGGCTCATGTCTGATTAGCTAGTTGGCGGGGTAACGGCCCACCAAGGCTGCGATCAGTAGCCGGTCTGAGAGGATGAACGGCCACATTGGGACTGAGATACGGCCCAG
total_OTU00179	2	2	5	0	2	1	0	0	0	0	3	0	2.25	0.75	0.75	1.03078	0.478714	0.75	0.253696	0.287877	0.4	0.371429	15	Bacteria	Firmicutes	Erysipelotrichia	Erysipelotrichales	Erysipelotrichaceae	Faecalicoccus	Faecalicoccus acidiformans	T-NR_134029.1	86.39	316	43	0	0	333.1	100	GATGAACGCTGGCGGCATGCCTAATACATGCAAGTCGAACGGACGGAAAGGAAGCTTGCTTTCTGGAAGTCAGTGGCGAACGGGTGAGTAACACGTAGGTAACCTGGCCATCACAGGGGGATAACTACTGGAAACGGTAGCTAAAACCGCATAGGTAAGGAAGAGGCATCTCTTGCTTATTAAAGGGGCTACGGCCTTGGTGATGGATGGACCTGCGGCGCATTAGCTAGTTGGTGAGGTAGAGGCTCACCAAGGCGATGATGCGTAGCCGACCTGAGAGGGTGAACGGCCACATTGGGACTGAGACACGGCCCAA
total_OTU00180	0	2	14	2	0	1	1	0	1	0	0	0	4.5	0.5	0.25	3.20156	0.288675	0.25	0.300459	0.276508	0.2	0.142857	21	Bacteria	Firmicutes	Clostridia	Clostridiales	F_undefined_Clostridiales	G_undefined_Clostridiales	Clostridiales bacterium CIEAF 021	S003316342	92.28	324	25	0	0	389.1	100	GACGAACGCTGGCGGCGTGCTTAACACATGCAAGTCGAACGGAGCACCCCTGAAAGAGTTTTCGGACAATGGAAGGGAATGCTTAGTGGCGGACTGGTGAGTAACGCGTGAGGAACCTGCCTTCCAGAGGGGGACAACAGTTGGAAACGACTGCTAATACCGCATGACACATGGCCGTGGCATCACGGACATGTCAAAGATTTATCGCTGGAAGATGGCCTCGCGTCTGATTAGCTAGTAGGCGGGGTAACGGCCCACCTAGGCGACGATCAGTAGCCGGACTGAGAGGTTGACCGGCCACATTGGGACTGAGATACGGCCCAG
total_OTU00181	5	0	4	0	0	0	0	0	0	0	1	0	2.25	0	0.25	1.31498	0	0.25	0.185596	0.226025	0.428571	0.428571	10	Bacteria	Firmicutes	Clostridia	Clostridiales	F_undefined_Clostridiales	G_undefined_Clostridiales	Clostridiales bacterium CIEAF 030	S003316338	92.59	324	24	0	0	391.6	100	GATGAACGCTGGCGGCGTGCTTAACACATGCAAGTCGAGCGAAGCACTCGGCCTTGAATCTTCGGAGGAAAGGCGGTTTGACTGAGCGGCGGACGGGTGAGTAACGCGTGGGCAACCTGCCCCATACGGGGGGATAACAGTTAGAAATGACTGCTAATACCGCATAAGACCGCGGTGCCGCATGGCACAGCGGTAAAAACTCCGGTGGTATGGGATGGGCCCGCGTCTGATTAGCTAGTTGGCGGGGTAACGGCCCACCAAGGCGACGATCAGTAGCCGACCTGAGAGGGCGACCGGCCACATTGGGACTGAGACACGGCCCAA
total_OTU00182	4	0	0	3	0	0	0	1	1	1	0	4	1.75	0.25	1.5	1.03078	0.25	0.866025	0.243114	0.858979	0.428571	1	14	Bacteria	Firmicutes	Clostridia	Clostridiales	Clostridiaceae	Clostridium	Clostridium sp. Clone-17	S003260649	96.28	323	12	0	0	420.1	100	GATGAACGCTGGCGGCGTGCTTAACACATGCAAGTCGAACGGAGTAAAGATTTTGATTTCTAACGATTGAGAGGTCTTTACTTAGTGGCGGACGGGTGAGTAACGCGTGGATAACCTGCCCCATACCGGGGGATAACAGCCGGAAACGGCTGCTAATACCGCATAAGCGCACGAGGCTGCATGGCCCTGTGTGAAAAACTCCGGTGGTATGGGATGGATCCGCGTCTGATTAGCTAGTTGGTGAGATAAAAGCCCACCAAGGCGACGATCAGTAGCCGACCTGAGAGGGTGGCCGGCCACATTGGGACTGAGACACGGCCCAG
total_OTU00183	2	1	1	1	1	0	0	0	0	0	6	0	1.25	0.25	1.5	0.25	0.25	1.5	0.0300197	0.879356	0.114286	0.4	12	Bacteria	Firmicutes	Clostridia	Clostridiales	Clostridiaceae	Clostridium	Clostridium sp. AUH-JLC108	S004531103	93.54	325	21	0	0	400.4	100	GATGAACGCTGGCGGCGTGCTTAACACATGCAAGTCGAACGGGGTACCCATGACGGAGGCTTCGGCCAACTGAATGGACTACCTAGTGGCGGACGGGTGAGTAACGCGTGAGGAACCTGCCTTGGAGTGGGGAATAACAGCCAGAAATGGCTGCTAATACCGCATAATGCAGTTGGGTCGCATGGCTCTGACTGCCAAAGATTTATCGCTCTAAGATGGCCTCGCGTCTGATTAGTTTGTTGGCGGGGTAACGGCCCACCAAGACGACGATCAGTAGCCGGACTGAGAGGTTGGCCGGCCACATTGGGACTGAGACACGGCCCAG
total_OTU00184	2	1	4	4	0	4	1	1	1	0	0	0	2.75	1.5	0.25	0.75	0.866025	0.25	0.317912	0.0386121	0.4	0.0571429	18	Bacteria	Firmicutes	Clostridia	Clostridiales	F_undefined_Clostridiales	G_undefined_Clostridiales	Clostridiales bacterium CIEAF 021	S003316342	91.98	324	26	0	0	386.6	100	GACGAACGCTGGCGGCGTGCTTAACACATGCAAGTCGAACGGAGTGCTCCGGAAAGAGATTTCGGTCAATGGATGGAGTTACTTAGTGGCGGACGGGTGAGTAACGCGTGAGGAACCTGCCTTTCAGAGGGGGACAACAGTTGGAAACGACTGCTAATACCGCATAACGCATGGGTATCGCATGGTATCTGTGCCAAAGATTTATCGCTGAGAGATGGCCTCGCGTCTGATTAGCTAGTTGGTGAGGTAACGGCCCACCAAGGCGACGATCAGTAGCCGGACTGAGAGGTTGGCCGGCCACATTGGGACTGAGATACGGCCCAG
total_OTU00185	0	0	0	0	0	2	0	1	1	4	0	1	0	0.75	1.5	0	0.478714	0.866025	0.21517	0.18169	0.428571	0.142857	9	Bacteria	Actinobacteria	Coriobacteriia	Eggerthellales	Eggerthellaceae	Enterorhabdus	Enterorhabdus caecimuris	T-NR_115868.1	91.53	309	26	2	0	357.5	100	GATGAACGCTGGCGGCGTGCCTAACACATGCAAGTCGAACGGTTAAACCGCCCTTCGGGGCGGACATACAGTGGCGAACGGGTGAGTAACACGTGACCAACCTGCCCCGCACCCCGGGACAACCGCCGGAAACGGCGGCTAATACCGGATACTCTCCGAGGCGCGCATGCGCCACGGAGGAAAGCTCCGACGGTGCGGGATGGGGTCGCGGCCCATTAGGTAGTAGGCGGGGCAACGGCCCACCTAGCCTGCGATGGGTAGCCGGCCTGAGAGGGCGATCGGCCACATTGGGACTGAGATACGGCCCAG
total_OTU00186	4	1	1	0	4	3	1	0	1	0	0	1	1.5	2	0.5	0.866025	0.912871	0.288675	0.704889	0.34014	0.971429	0.657143	16	Bacteria	Firmicutes	Clostridia	Clostridiales	F_undefined_Clostridiales	G_undefined_Clostridiales	Clostridiales bacterium canine oral taxon 123	S003222620	90.79	315	29	0	0	366.7	100	GATAAACGCTGGCGGCGCACATAAGACATGCAAGTCGAACGAACTTAACCATAAGTTTACTTTTGGAGCGGTTAGTGGCGGACTGGTGAGTAACGCGTAAGGAATCTGCCTATAAGAGGGGAATAACAGTGAGAAATCATTGCTAATACCGCATAAGCTCTGAATATCGCATGATAAAAAGAGAAAAGGAGAAATCCGCTTATAGATGATCTTGCGTCTGATTAGTTAGTTGGTGAGGTAAAGGCCCACCAAGACGATGATCAGTAGCCGGACTGAGAGGTTGAACGGCCACATTGGGACTGAGATACGGCCCAG
total_OTU00187	3	1	2	1	3	2	1	1	0	0	0	0	1.75	1.75	0	0.478714	0.478714	0	1	0.0353528	1	0.0285714	14	Bacteria	Firmicutes	Clostridia	Clostridiales	F_undefined_Clostridiales	G_undefined_Clostridiales	Clostridiales bacterium CIEAF 012	S003316332	100	324	0	0	0	451.4	100	GATGAACGCTGGCGGCGTGCTTAACACATGCAAGTCGAACGAAGCATTTTAAATGAGACTTTCGGGTGGATTTTAAAATGACTGAGTGGCGGACGGGTGAGTAACGCGTGGGCAACCTGCCTTACACAGGGGGACAACAGTTAGAAATGACTGCTAATACCGCATAAGCGCACGGGAACGCATGTTTCTGTGTGAAAAACTCCGGTGGTGTAAGATGGGCCCGCGTTGGATTAGGTAGTTGGTGAGGTAACGGCTCACCAAGCCGACGATCCATAGCCGACCTGAGAGGGTGACCGGCCACATTGGGACTGAGACACGGCCCAA
total_OTU00188	1	1	1	0	1	1	0	0	0	4	0	0	0.75	0.5	1	0.25	0.288675	1	0.53744	0.822377	1	0.485714	9	Bacteria	Actinobacteria	Coriobacteriia	Coriobacteriales	Coriobacteriaceae	Parvibacter	Parvibacter caecicola	T-NR_117374.1	86.97	307	40	0	0	328.2	100	GATGAACGCTGGCGGCGTGCTTAACACATGCAAGTCGAACGATTAACCCGCCTTCGGGCGGTCATAGAGTGGCGAACGGGTGAGTAACACGTGACCAACCTGCCTCGCACATCGGGATAACTGCCGGAAACGGCAGCTAATACCGGATACTATCCTCCTTCCGCATGGGAGGAGGATGAAAGCTTTCGCGGTGCGAGATGGGGTCGCGGCCCATCAGGTAGTAGGTGGGGCAGCAGCCCACCTAGCCTACGACGGGTAGCCGGACTGAGAGGTCGATCGGCCACATTGGGACTGAGATACGGCCCAG
total_OTU00189	0	1	6	2	0	0	4	3	0	0	0	0	2.25	1.75	0	1.31498	1.03078	0	0.775399	0.185596	0.914286	0.142857	16	Bacteria	Firmicutes	Clostridia	Clostridiales	Eubacteriaceae	Eubacterium	Eubacterium sp. oral clone BU014	AF385563	89.17	315	34	1	0	348.4	100	GATAAACGCTGGCGGCGCACATAAGACATGCAAGTCGAACGAACTTAACCATTAGTTTACTATTGGAGCGGTTAGTGGCGGACTGGTGAGTAACACGTAAGCAACCTGCCTATCAGAGGGGAACAACAGTTAGAAATGACTGCTAATACCGCATATACCTAAGCATCGCATGGTGCAATAGGGAAAGGAGAAATCCGCTGATAGATGGGCTTGCGTCTGATTAGATAGTTGGTGGGGTAACGGCCTACCAAGTCAACGATCAGTAGCCGGACTGAGAGGTTGAACGGCCACATTGGGACTGAGATACGGCCCAG
total_OTU00190	3	0	4	1	0	4	4	1	1	0	0	0	2	2.25	0.25	0.912871	1.03078	0.25	0.861985	0.149532	1	0.257143	18	Bacteria	Bacteroidetes	Bacteroidia	Bacteroidales	Odoribacteraceae	Culturomica	Culturomica massiliensis	T-NR_144745.1	80.57	318	61	4	0	271.1	100	GATAAACGCTAGCGGCAGGCCTAACACATGCAAGTCGCGGGGCAGCATAACAATTAGCAATAATCGTTGATGGCGACCGGCGCACGGGTGCGTAACACGTATGTAACCTGGCCTTTACAGGGGGATAGTCAGAGGAAACTTTGAATAATACCCCATAACACACCATTAAGGCATCTTATAGGTGTTAAAGGAGCGATCCGGTAAAGGATGGACATGCGACCGATTAGACAGTTGGTGAGGTAACGGCTCACCAAATCCACGATCGGTAGGGGGTCTGAGAGGACTACCCCCCACACTGGTACTGAGATACGGACCAG
total_OTU00191	0	0	0	1	0	0	0	1	0	11	0	0	0.25	0.25	2.75	0.25	0.25	2.75	1	0.431028	1	1	13	Bacteria	Tenericutes	Mollicutes	Acholeplasmatales	Acholeplasmataceae	Acholeplasma	Acholeplasma palmae	S004065711	86.82	307	39	11	0	286.6	100	GATTAACGCTGGCGGCGTGCCTAATACATGCAAGTCGAACGGAAGTACCTTCGGGTACTTTAGTGGCGAACGGGTGAGTAATACATAGGTAACCTACCCTTAAGACGAGGATAGCCATTGGAAACGATGGATAAAACTGGATAGGATATAGAGGAAGAATCTTTTATATTTAAAAGAGAGATCTGCTTAAGGAGGGGCCTGTGGCGCATTAGCTAGTTGGTGGGGTAAGGGCCTACCAAGGCGATGATGCGTAGCCGGACTGAGAGGTTGAACGGCCACAATGGAACTGAGAACGGTCCAT
total_OTU00192	2	1	1	0	1	2	0	1	0	0	1	2	1	1	0.75	0.408248	0.408248	0.478714	1	0.705184	1	1	11	Bacteria	Firmicutes	Clostridia	Clostridiales	Lachnospiraceae	Lachnobacterium	Lachnobacterium sp. wal 14165	S000459000	90.15	326	32	1	0	368.6	100	GATGAACGCTGGCGGCGTGCCTAACACATGCAAGTCGAACGAAGCACTGCAACCGGAATTCTTCGGAAGGAAAGATGCAGTGACTGAGTGGCGGACGGGTGAGTAACGCGTGGGCAACCTGCCTTACACAGGGGGACAACAGCTGGAAACGGCTGCTAATACCGCATATGCGCACAGGGCCGCATGGCCTGGTGCGGAAAACTCCGGTGGTGTAAGATGGGCCCGCGTCTGATTAGGTAGTTGGCGGGGTAACGGCCCACCAAGCCGACGATCAGTAGCCGGCCTGAGAGGGTGGACGGCCACATTGGGACTGAGACACGGCCCAA
total_OTU00193	0	0	0	0	0	0	0	6	0	0	0	0	0	1.5	0	0	1.5	0	0.391002	#DIV/0!	1	1	6	Bacteria	Firmicutes	Clostridia	Clostridiales	F_undefined_Clostridiales	G_undefined_Clostridiales	Clostridiales bacterium oral taxon F32	S002167974	89.47	362	36	20	0	354.5	100	GATAAACGCTGGCGGCGCACATAAGACATGCAAGTCGAACGGAAGTCGTTACAAAAAGGATTGAAGATTTATCTGATTGAGATTTTGTAACAATGGCTTTAGTGGCGGACTGGTGAGTAACGCGTAAGCAATCTGCCTGTTAGAGGGGAATAACAATGAGAAATCATTGCTAATACCGCATATGCCATGGTTATCGCATGATAACAGTGGGAAAGGAGTAATCCGCTAACAGATGAGCTTGCGTCTGATTAGTTAGTTGGTGGGGTAACGGCCTACCAAGACGACGATCAGTAGCCGGACTGAGAGGTTGAACGGCCACATTGGGACTGAGATACGGCCCAG
total_OTU00194	3	3	1	1	3	2	0	4	0	0	3	6	2	2.25	2.25	0.57735	0.853913	1.43614	0.817526	0.879622	0.828571	1	26	Bacteria	Firmicutes	Clostridia	Clostridiales	F_undefined_Clostridiales	G_undefined_Clostridiales	Clostridiales bacterium oral taxon F32	S002167974	89.18	362	37	20	0	355.3	100	GATAAACGCTGGCGGCGCACATAAGACATGCAAGTCGAACGAAGATCGTTATAAAAAGGATTGAAGATTTATCGGATTGAGATTTTATAACAATGGTCTTAGTGGCGGACTGGTGAGTAACGCGTAAGGAACCTGCCTTTTAGAGGGGAATAACAATGAGAAATCATTGCTAATACCGCATATGCCATAGTTATCACATGATAATAGTGGGAAAGGAGCAATTCGCTAAAAGATGGCCTTGCGTCTGATTAGATAGTTGGTAAGGTAACGGCTTACCAAGTCGACGATCAGTAGCCGGACTGAGAGGTTGAACGGCCACATTGGGACTGAGATACGGCCCAG
total_OTU00195	0	2	5	8	0	2	3	3	0	0	2	0	3.75	2	0.5	1.75	0.707107	0.5	0.406883	0.159164	0.628571	0.257143	25	Bacteria	Firmicutes	Clostridia	Clostridiales	F_undefined_Clostridiales	G_undefined_Clostridiales	Clostridiales bacterium CIEAF 017	S003316336	91.41	327	28	1	0	379.9	100	GATGAACGCTGGCGGCGTGCCTAACACATGCAAGTCGAACGAAGCACTCAGGCGGAATTTTTTCGGAAAGGAAGCCTCTGTGACTGAGTGGCGGACGGGTGAGTAACGCGTGGACAACCTACCCCGCACTGGGGGACAACAGCCGGAAACGGCTGCTAATACCGCATATGCGCACAGCCCCACATGGGGCGGTGCGGAAAGCCTTGTGCGGTGCGGGATGGGTCCGCGTCTGATTAGCTGGTTGGCGGGGTAACGGCCCACCAAGGCGACGATCAGTAGCCGGCCTGAGAGGGTGGACGGCCACATTGGGACTGAGACACGGCCCAG
total_OTU00196	0	1	4	4	0	0	1	0	0	1	2	4	2.25	0.25	1.75	1.03078	0.25	0.853913	0.146099	0.722017	0.257143	1	17	Bacteria	Firmicutes	Clostridia	Clostridiales	Clostridiaceae	Clostridium	Clostridium sp. Clone-47	S003260660	88.18	317	37	4	0	332.9	100	GATGAACGCTGGCGGCGTGCCTAACACATGCAAGTCGAACGGGGGCAGATTGAAACCTAGTGATATCTGCCCGAGTGGCGGACGGGTGAGTAACGCGTGGACAACCTGCCGCATGCAGGGGGATACCGGCTGGAAACAGCCGCTAATACCGCATATGCGCACGGCGCCGCATGGCGCAGTGCGGAAAGGGAGCAATCCCGGCATGCGATGGGTCCGCGTCCGATTAGCTTGTTGGCGGGGCAGCGGCCCACCAAGGCGACGATCGGTAGCCGGCCTGAGAGGGCGGACGGCCACATTGGGACTGAGACACGGCCCAG
total_OTU00197	0	3	0	2	0	0	0	1	0	0	2	0	1.25	0.25	0.5	0.75	0.25	0.5	0.280471	0.441726	0.428571	0.714286	8	Bacteria	Firmicutes	Clostridia	Clostridiales	Syntrophomonadaceae	Syntrophomonas	Syntrophomonas curvata	T-NR_025752.1	84.24	340	52	10	0	309	100	GACGAACGCTGGCGGCGTGCTTAACACATGCAAGTCGAACGGACCTTATTTGGAGGAAGCTTTCGGGTAGACACTGAATAAGGTTAGTGGCGGACGGGTGAGTAACGCGTAGATAATCTACCTTAAAGACTGGGACAACAGTTGGAAACGACTGCTAATACCGGATAAGCTAAACGGAAGGCATCTTCTGTTTAGGAAAGGAGGCCTCTTAACAATGCTCCCGCTTTTAGATGAGTCTGCGTCTGATTAGCTAGTTGGTGGGGTAACGGCTTACCAAGGCGACGATCAGTAGTCGGCCTGAGAGGGTGACCGGCCACATTGGGACTGAGACACGGCCCAA
total_OTU00198	2	2	3	3	0	1	0	3	0	0	0	0	2.5	1	0	0.288675	0.707107	0	0.121486	0.00323904	0.171429	0.0285714	14	Bacteria	Firmicutes	Clostridia	Clostridiales	Lachnospiraceae	Faecalimonas	Faecalimonas umbilicata	T-NR_156907.1	91.67	334	27	10	0	363	100	GATGAACGCTGGCGGCGTGCTTAACACATGCAAGTCGAACGAAGCACTTGTAGCAGACTGGAGAGCTTGCTCAAAGGGAAGCAGCAAATGACTGAGTGGCGGACGGGTGAGTAACGCGTGGATAACCTGCCTCATACAGGGGGATAACAGTTGGAAACGGCTGTTAATACCGCATAAGCGCACGAGACCGCATGGTTTTGTGTGAAAAACTCCGGTGGTATGAGATGGGTCCGCGTCTGATTAGCTAGTTGGCAGGGTAACGGCCTACCAAGGCGACGATCAGTAGCCGGCCTGAGAGGGTGTACGGCCACATTGGGACTGAGACACGGCCCAA
total_OTU00199	0	1	0	4	0	0	0	1	1	0	1	7	1.25	0.25	2.25	0.946485	0.25	1.60078	0.373812	0.614416	0.714286	0.657143	15	Bacteria	Firmicutes	Clostridia	Clostridiales	Syntrophomonadaceae	Thermosyntropha	Thermosyntropha tengcongensis	T-NR_109048.1	83.09	342	57	5	0	311.8	100	GACGAACGCTGGCGGCATGCCTAACACATGCAAGTCGAACGGAGTATGAGAGCAGAAGGTTTCGGCTGGAAGTTTGAAATACTTAGTGGCGGACGGGTGAGTAACGCGTGGGTAACGTACCTATCAGAGGGGAATAACAATGAGAAATCAGTGCTAATACCGCATAAGGTTCAGTCATCGCATGATGGCAGAAGGAAAGGTGGCGGACTCGAGAGAGGCTATCGCTGATAGAGCGACCCGCGTCTGATTAGCTAGTTGGTGGGGTAAAGGCCTACCAAGGCGACGATCAGTAGCCGGCCTGAGAGGGTGGACGGCCACATTGGGACTGAGACACGGCCCAA
total_OTU00200	2	3	1	2	0	0	0	2	0	0	1	1	2	0.5	0.5	0.408248	0.5	0.288675	0.0608489	0.0273393	0.114286	0.0857143	12	Bacteria	Firmicutes	Clostridia	Clostridiales	Lachnospiraceae	Roseburia	Roseburia sp. 499	S003714336	94.75	328	17	4	0	391.3	100	GATGAACGCTGGCGGCGTGCCTAACACATGCAAGTCGAACGAAGCATTAGAACTTGATTTTTTCGGAATGAAGGTTCTTGTGACTGAGTGGCGGACGGGTGAGTAACGCGTGGGCAACCTGCCTTACACAGGGGGACAACAGCTGGAAACGGCTGCTAATACCGCATAAGCGCACGGTCTCGCATGAGACAGTGTGAAAAACTCCGGTGGTGTAAGATGGGCCCGCGTCTGATTAGCTGGTTGGTGGGGTAACGGCCTACCAAGGCGACGATCAGTAGCCGACCTGAGAGGGTGACCGGCCACATTGGGACTGAGACACGGCCCAA
total_OTU00201	0	0	4	1	0	0	1	0	1	0	0	0	1.25	0.25	0.25	0.946485	0.25	0.25	0.373812	0.373812	0.714286	0.714286	7	Bacteria	Firmicutes	Clostridia	Clostridiales	Clostridiaceae	Clostridium	Clostridium sp. Culture Jar-15	S003260639	96.95	330	10	2	0	423.2	100	GACGAACGCTGGCGGCGTGCCTAACACATGCAAGTCGAACGGAGCTAGACGCTGATGAATAGCTTGCTAGGAATCTTGTTTAGCTTAGTGGCGGACGGGTGAGTAACGCGTGAGCAACCTGCCTTTCAGAGGGGGATAACGTTTGGAAACGAACGCTAATACCGCATGATATTAAAGGGCTGCATGGCCTGATAATCAAAGGAGCAATCCGCTGAAAGATGGGCTCGCGTCCGATTAGGTAGTTGGTGAGGTAACGGCCCACCAAGCCGACGATCGGTAGCCGGACTGAGAGGTTGAACGGCCACATTGGGACTGAGACACGGCCCAG
total_OTU00202	2	4	0	0	0	2	0	0	0	0	0	0	1.5	0.5	0	0.957427	0.5	0	0.401243	0.21517	0.714286	0.428571	8	Bacteria	Firmicutes	Clostridia	Clostridiales	Lachnospiraceae	Lachnoclostridium	[Clostridium] xylanolyticum	S002949039	93.21	324	22	0	0	396.6	100	GATGAACGCTGGCGGCGTGCTTAACACATGCAAGTCGAGCGAAGCATTTAATTCGAAGTTTTCGGATGGAGAGTTATCTGACTGAGCGGCGGACGGGTGAGTAACGCGTGGGGAACCTGCCTCATACAGGGGAATAACAGTTAGAAATGACTGCTAATGCCGCATAAGCGCACAGTGCCGCATGGTACAGTGTGAAAAACTCCGGTGGTATGAGATGGCCCCGCGTCTGATTAGGCAGTTGGCGGGGTAACGGCCCACCAAACCGACGATCAGTAGCCGACCTGAGAGGGTGACCGGCCACATTGGGACTGAGACACGGCCCAA
total_OTU00203	1	0	6	1	0	1	0	3	0	1	0	5	2	1	1.5	1.35401	0.707107	1.19024	0.544502	0.790968	0.657143	0.657143	18	Bacteria	Firmicutes	Clostridia	Clostridiales	Clostridiaceae	Clostridium	Clostridium sp. ASF356	S000388318	95.87	315	13	0	0	406.5	100	GATGAACGCTGGCGGCGTGCTTAACACATGCAAGTCGAGCGAAAATAATTAGGAGCTTGCTTTTAATTATTTTAGCGGCGGACGGGTGAGTAACGTGTGGGCAACCTGCCTTTTACTGGGGAATAATCACTGGAAACGGTGACTAATACCGCATAATATTCTTGGAAGGCATCTTCCGAGAAGGAAAGGAAATATTCGGTAAAAGATGGGCCCGCATCTGATTAGCTAGTTGGTGAGATAACAGCCCACCAAGGCGACGATCAGTAGCCGACCTGAGAGGGTGACCGGCCACATTGGGACTGAGACACGGCCCAA
total_OTU00204	8	1	0	0	1	0	0	0	0	0	0	0	2.25	0.25	0	1.93111	0.25	0	0.377724	0.328185	0.714286	0.428571	10	Bacteria	Firmicutes	Clostridia	Clostridiales	Eubacteriaceae	Eubacterium	Eubacterium sp. oral clone BU014	AF385563	87.62	315	39	0	0	341.7	100	GATAAACGCTGGCGGCGCACATAAGACATGCAAGTCGAACGAACTTAATACCTTGCTTGCAAGGTAAGCGGTTAGTGGCGGACTGGTGAGTAACACGTAAGAAACCTGCCTATTAGAGAGGAATACCAGTGAGAAATCACTGCTAATACCTCATATGCCTTAATTATCGCATGATAATAGAGGGAAAGGAGCAATCCACTAATAGATGGTCTTGCGTCTGATTAACTAGTTGGTGAGATAAAAGCCCACCAAGGTGACGATCAGTAGCCGAACTGAGAGGTTGAACGGCCACATTGGGACTGAGATACGGCCCAG
total_OTU00205	2	1	1	0	0	1	0	0	1	8	0	3	1	0.25	3	0.408248	0.25	1.77951	0.178285	0.346459	0.371429	0.571429	17	Bacteria	Actinobacteria	Coriobacteriia	Coriobacteriales	Coriobacteriaceae	Parvibacter	Parvibacter caecicola	T-NR_117374.1	99.67	307	1	0	0	425.4	100	GATGAACGCTGGCGGCGTGCTTAACACATGCAAGTCGAACGATTAAACCGCCCTCGGGCGGAAATAGAGTGGCGAACGGGTGAGTAACACGTGACCAACCTGCCCCGCGCTCCGGGACAACCGCTGGAAACGGCGGCTAATACCGGATACTCCGGCCAGCCCGCATGGGCCGGCCGGGAAAGCCTTCACGGCGCGGGATGGGGTCGCGGCCCATTAGGTAGTAGGCGGGGTGACGGCCCACCTAGCCCGCGATGGGTAGCCGGACTGAGAGGTCGACCGGCCACATTGGGACTGAGATACGGCCCAG
total_OTU00206	2	1	5	5	0	1	1	0	0	1	0	0	3.25	0.5	0.25	1.03078	0.288675	0.25	0.071427	0.05824	0.0857143	0.0571429	16	Bacteria	Bacteroidetes	Bacteroidia	Bacteroidales	F_undefined_Bacteroidales	G_undefined_Bacteroidales	Bacteroidales bacterium CF	S004064174	87.99	316	37	8	0	314.9	100	GATGAACGCTAGCGGCAGGCTTAACACATGCAAGTCGCGGGGCAGCGGGGGATGTAGCAATGCATTCTGCCGGCGACCGGCGCAAGGGTGCGTAACGCGTGAGCAACATGCCCGTCTCAGGGGGATAACCGGTGGAAACGCCGCCTAATACCCCATGGTGACATCCGGAGGCATCTCCGGCTGTCTAAAGCTCCGGCGGAGACGGATTGGCTCGCGTGACATTAGCTGGACGGCGGGGTAACGGCCCACCGTGGCTACGATGTCTAGGGGTTCTGAGAGGAAGGTCCCCCACACTGGAACTGAGACACGGTCCAG
total_OTU00207	0	2	0	0	0	2	0	3	0	0	0	0	0.5	1.25	0	0.5	0.75	0	0.441726	0.391002	0.714286	1	7	Bacteria	Firmicutes	Clostridia	Clostridiales	Clostridiales Family XIII. Incertae Sedis	Anaerovorax	Anaerovorax odorimutans	T-NR_028911.1	90.4	323	31	0	0	372.7	100	GATGAACGCTGGCGGCGTGCCTAACACATGCAAGTCGAGCGGGAAATCTTGGAACGCGGCTTCGGCCAAGTGAAAAGATGGAGAGCGGCGGACGGGTGAGTAACGCGTAGGCAACCTGCCCTTTGCAGAGGGATAGCCACTGGAAACGGTGATTAAAACCTCATAAAGCGGGAGATTCACATGGATTTTCCGTCAAAGATTTATCGGCAAAGGATGGGCCTGCGTCTGATTAGCTGGTTGGTGGGGTAACGGCCTACCAAGGCAACGATCAGTAGCCGACCTGAGAGGGTAATCGGCCACATTGGAACTGAGACACGGTCCAA
total_OTU00208	2	2	0	0	0	2	1	1	0	0	2	0	1	1	0.5	0.57735	0.408248	0.5	1	0.53744	1	1	10	Bacteria	Firmicutes	Clostridia	Clostridiales	Clostridiaceae	Butyricicoccus	Butyricicoccus faecihominis	T-NR_152060.1	90.4	325	31	2	0	374.4	100	GATGAACGCTGGCGGCGTGCCTAACACATGCAAGTCGAACGGACTTATTTTGGAAACTCTTTCGGGAGCGGAATTCATAAGTTAGTGGCGGACGGGTGAGTAACGCGTGAGCAATCTGCCCTTAGGTGGGGGATAACAGCCGGAAACGGCTGCTAATACCGCATAACGCAGTGAAATCGCATGGTTTTACTGCCAAAGATTTATTGCCTTTGGATGAGCTCGCGTCTGATTAGCTAGTTGGCGGGGCAACGGCCCACCAAGGCGACGATCAGTAGCCGGACTGAGAGGTTGAACGGCCACATTGGGACTGAGACACGGCCCAG
total_OTU00209	0	0	0	0	0	1	0	0	1	0	2	3	0	0.25	1.5	0	0.25	0.645497	0.391002	0.102728	1	0.142857	7	Bacteria	Firmicutes	Clostridia	Clostridiales	F_undefined_Clostridiales	G_undefined_Clostridiales	Clostridiales bacterium JN18_A56_K	S000653168	86.15	299	41	3	0	297.1	100	GACGAACGCTGGCGGCGTGCTTAACACATGCAAGTCGAGCGGACGTAGCAATACGTTAGCGGCGGACGGGTGAGTAACGCGTGAGCAATCTGCCTCTGTCATCGGGATAACACTTAGAAATAGGTGCTAATACCGAATAAGACCACGATTCGGCATCGAATTGGGGTAAAAAGGTTACTGGACAGAGATGAGCTCGCGTCCCATTAGGTAGTTGGTGAGGTAACGGCCCACCAAGCCGACGATGGGTAGCCGACCTGAGAGGGTAAACGGCCACATTGGAACTGAGAAACGGTCCAA
total_OTU00210	2	1	2	7	0	0	0	1	0	0	1	4	3	0.25	1.25	1.35401	0.25	0.946485	0.133837	0.334789	0.0571429	0.2	18	Bacteria	Firmicutes	Clostridia	Clostridiales	Eubacteriaceae	Eubacterium	Eubacterium sp. oral clone BU014	AF385563	92.38	317	24	2	0	373.6	100	GATAAACGCTGGCGGCGCACATAAGACATGCAAGTCGAACGGACTTAACCGAAGTATTTATATTTTGGAGCGGTTAGTGGCGGACTGGTGAGTAACACGTAAGCAACCTGCCTATTAGAGGGGAATAACAGTGAGAAATCATTGCTAATACCGCATATGCTGTGAGTATCGCATGGTACAAACAGGAAAGGAGCAATCCGCTAATAGATGGGCTTGCGTCTGATTAGATAGTTGGTGGGGTAATGGCCTACCAAGTCAACGATCAGTAGCCGAACTGAGAGGTTGAACGGCCACATTGGGACTGAGATACGGCCCAG
total_OTU00211	1	0	0	4	0	0	1	2	4	1	2	2	1.25	0.75	2.25	0.946485	0.478714	0.629153	0.659591	0.417597	1	0.4	17	Bacteria	Firmicutes	Clostridia	Clostridiales	Clostridiaceae	Clostridium	Clostridium sp. Clone-3	S003260645	100	324	0	0	0	451.4	100	GATGAACGCTGGCGGCGTGCTTAACACATGCAAGTCGAACGAGAACCAATGGATTGAGGATTCGTCCAAATGAAATTGGGGAAAGTGGCGGACGGGTGAGTAACGCGTGAGCAATCTGCCTTGGAGTGGGGAATAACGGTTGGAAACAGCCGCTAATACCGCATGATGCAATTGGGAGGCATCTCTCTGATTGCCAAAGATTTATCGCTCTGAGATGAGCTCGCGTCTGATTAGCTAGTTGGCGGGGCAACGGCCCACCAAGGCGACGATCAGTAGCCGGACTGAGAGGTTGGCCGGCCACATTGGGACTGAGACACGGCCCAG
total_OTU00212	0	0	5	1	0	0	0	1	0	0	0	4	1.5	0.25	1	1.19024	0.25	1	0.374095	0.758954	0.714286	0.714286	11	Bacteria	Firmicutes	Clostridia	Clostridiales	Lachnospiraceae	G_undefined_Lachnospiraceae	Lachnospiraceae bacterium DJF_VP30	S001046063	89.51	335	34	11	0	344.5	100	GATGAACGCTGGCGGCGTGCTTAACACATGCAAGTCGAACGGGGGCGTGATGTGCGAGAGGGATAGTTTACTAGACTTCAAACTTTTCACGCCCTAGTGGCGGACGGGTGAGTAACGCGTGGGTAACCTGCCATATACAGGGGGATAACACTTAGAAATAGGTGCTAATACCGCATAAGCGCACAGGGGCGCATGCCCCGGTGTGAAAAACTCCGGTGGTATATGATGGACCCGCGTCTGATTAGCCAGTTGGCAGGGTAACGGCCTACCAAAGCGACGATCAGTAGCCGGCCTGAGAGGGCGGACGGCCACATTGGGACTGAGACACGGCCCAA
total_OTU00213	2	0	4	2	0	1	1	1	1	0	0	2	2	0.75	0.75	0.816497	0.25	0.478714	0.225556	0.245553	0.314286	0.4	14	Bacteria	Firmicutes	Clostridia	Clostridiales	Ruminococcaceae	G_undefined_Ruminococcaceae	Ruminococcaceae bacterium D16	NZ_ADDX00000000	94.46	325	18	0	0	407.9	100	GATGAACGCTGGCGGCGTGCTTAACACATGCAAGTCGAACGGGGTGCCTTTGACAGAGGATTCGTCCAATGGATGAGGTTACCTAGTGGCGGACGGGTGAGTAACGCGTGAGTAACCTGCCCTGGAGTGGGGAATAACAGCTGGAAACAGCTGCTAATACCGCATAATGCAGTTGGGCCGCATGGCTCTGACTGCCAAAGATTTATCGCTCTGGGATGGACTCGCGTCTGATTAGCTAGTTGGTGGGGCAACGGCCCACCAAGGCGACGATCAGTAGCCGGACTGAGAGGTTGGCCGGCCACATTGGGACTGAGACACGGCCCAG
total_OTU00214	0	0	2	0	0	0	2	2	2	0	1	2	0.5	1	1.25	0.5	0.57735	0.478714	0.53744	0.320281	1	0.485714	11	Bacteria	Firmicutes	Bacilli	Bacillales	Staphylococcaceae	Staphylococcus	Staphylococcus cohnii	S004049605	99.68	317	1	0	0	439.2	100	GATGAACGCTGGCGGCGTGCCTAATACATGCAAGTCGAGCGAACAGATAAGGAGCTTGCTCCTTTGACGTTAGCGGCGGACGGGTGAGTAACACGTGGGTAACCTACCTATAAGACTGGAATAACTCCGGGAAACCGGGGCTAATGCCGGATAATATTTAGAACCGCATGGTTCTAAAGTGAAAGATGGTTTTGCTATCACTTATAGATGGACCCGCGCCGTATTAGCTAGTTGGTGGGGTAATGGCTTACCAAGGCAACGATACGTAGCCGACCTGAGAGGGTGATCGGCCACACTGGAACTGAGACACGGTCCAG
total_OTU00215	0	5	2	0	0	2	0	0	0	0	0	0	1.75	0.5	0	1.18145	0.5	0	0.384529	0.235139	0.714286	0.428571	9	Bacteria	Firmicutes	Clostridia	Clostridiales	Ruminococcaceae	Negativibacillus	Negativibacillus massiliensis	T-NR_147378.1	90.16	315	31	0	0	361.7	100	GACGAACGCTGGCGGCGCGCCTAACACATGCAAGTCGAACGGGGTTATAGGAACAGCTTGCTGGGAATATAACTTAGTGGCGGACGGGTGAGTAACACGTGAGCAACCTGCCTTTCAGAGGGGAATAACGTTTGGAAACGAACGCTAATACCGCATAACATTGGGATATGGCATCATGACCCAATCAAAGATTTATCGCTGAAAGATGGGCTCGCGCCCGATTAGGTAGTTGGTGAGATAATAGCCCACCAAGCCGACGATCGGTAGCCGGACTGAGAGGTTGAACGGCCACATTGGGACTGAGACACGGCCCAG
total_OTU00216	6	4	0	1	1	0	0	0	0	0	0	0	2.75	0.25	0	1.37689	0.25	0	0.16629	0.139698	0.257143	0.142857	12	Bacteria	Firmicutes	Clostridia	Clostridiales	Clostridiaceae	Clostridium	Clostridium sp. BMD1	S004075960	94.75	324	17	0	0	409	100	GATGAACGCTGGCGGCGTGCCTAACACATGCAAGTCGAGCGAAGCGATTTTGAGGAAGTTTACGGATGGAATTGGAATTGACTGAGCGGCGGACGGGTGAGTAACGCGTGGGTAACCTGCCTCATACAGGGGGATAACAGTTAGAAATGACTGCTAATACCGCATAAGCGCACGGGACCGCATGGTCTTGTGTGAAAAACTCCGGTGGTATGAGATGGACCCGCGTCTGATTAGGTAGTTGGCGGGGTAGCGGCCCACCAAGCCGACGATCAGTAGCCGACCTGAGAGGGTGACCGGCCACATTGGGACTGAGACACGGCCCAA
total_OTU00217	0	3	4	1	0	3	0	0	0	0	0	0	2	0.75	0	0.912871	0.75	0	0.332231	0.116158	0.371429	0.142857	11	Bacteria	Firmicutes	Clostridia	Clostridiales	F_undefined_Clostridiales	G_undefined_Clostridiales	Clostridiales bacterium CIEAF 030	S003316338	93.83	324	20	0	0	401.6	100	GATGAACGCTGGCGGCGTGCTTAACACATGCAAGTCGAGCGAAGCATTCTGCTTTAAATCTTCGGAGGCGAAGCAGTCTGACTGAGCGGCGGACGGGTGAGTAACGCGTGGGCAACCTGCCTCATACAGGGGGATAACAGTTAGAAATGACTGCTAATACCGCATAAGACCGCGGTACCGCATGGTACAGCGGTAAAAACTCCGGTGGTATGAGATGGGCCCGCGTCTGATTAGCTAGTTGGCGGGGTAACGGCCCACCAAGGCGACGATCAGTAGCCGACCTGAGAGGGTGACCGGCCACATTGGGACTGAGACACGGCCCAA
total_OTU00218	1	0	2	4	0	1	0	0	0	0	2	0	1.75	0.25	0.5	0.853913	0.25	0.5	0.176978	0.26393	0.257143	0.371429	10	Bacteria	Firmicutes	Clostridia	Clostridiales	Clostridiaceae	Clostridium	Clostridium sp. strain Z6	S000514475	95.45	318	14	10	0	366.7	100	GACGAACGCTGGCGGCGTGCCTAACACATGCAAGTCGAACGGGGCGAGGAAAGCTTGCTTTCTGAGCCTAGTGGCGGACGGGTGAGTAACGCGTGAGTAACCTGCCTTTCAGAGGGGGATAACATCCTGAAAAGGATGCTAATACCGCATGATATCCAAGCATCGCATGGTGAGTGGATCAAAGGAGCAATCCGCTGAAAGATGGACTCGCGTCCGATTAGCCAGTTGGCGGGGTAACGGCCCACCAAAGCGACGATCGGTAGCCGGACTGAGAGGTTGAACGGCCACATTGGGACTGAGACACGGCCCAG
total_OTU00219	4	3	1	1	0	3	0	0	1	1	0	1	2.25	0.75	0.75	0.75	0.75	0.25	0.207031	0.137264	0.114286	0.285714	15	Bacteria	Firmicutes	Clostridia	Clostridiales	Eubacteriaceae	Eubacterium	Eubacterium sp. oral clone BU014	AF385563	88.85	317	35	3	0	340.3	100	GATAAACGCTGGCGGCGCACATAAGACATGCAAGTCGAACGAACTTAACTCATTCTTTTAGATTGAGAGCGGTTAGTGGCGGACTGGTGAGTAACGCGTAAGGAACCTGCCTTTTAGAGGGGAATAACAATGAGAAATCATTGCTAATACCGCATATGCCATAGTTATCACATGATAATAGTGGGAAAGGAGCAATTCGCTAAAAGATGGCCTTGCGTCTGATTAGATAGTTGGTAAGGTAACGGCTTACCAAGTCGACGATCAGTAGCCGGACTGAGAGGTTGAACGGCCACATTGGGACTGAGATACGGCCCAG
total_OTU00220	0	2	2	2	0	0	0	2	0	0	1	0	1.5	0.5	0.25	0.5	0.5	0.25	0.207031	0.0827369	1	0.142857	9	Bacteria	Firmicutes	Clostridia	Clostridiales	Lachnospiraceae	Lachnoclostridium	[Clostridium] indolis	T-NR_026493.1	92.59	324	24	0	0	391.6	100	GATGAACGCTGGCGGCGTGCCTAACACATGCAAGTCGAGCGAAGCAATTAAGAGGAAGTTTTCGGATGGAATGTTAATTGACTGAGCGGCGGACGGGTGAGTAACGCGTGGGTAACCTGCCTCATACAGGGGGATAACAGTTAGAAATGACTGCTAATACCGCATAAGCACACAGAACCGCATGGTTCGGGGTGAAAAGCCGAGACGGTATGAGATGGACCCGCGTCTGATTAGCTAGTTGGAGGGGTAACGGCCCACCAAGGCAACGATCAGTAGCCGACCTGAGAGGGTGACCGGCCACATTGGGACTGAGACACGGCCCAA
total_OTU00221	0	0	5	1	1	2	0	1	0	0	0	0	1.5	1	0	1.19024	0.408248	0	0.712968	0.296689	1	0.428571	10	Bacteria	Firmicutes	Clostridia	Clostridiales	F_undefined_Clostridiales	G_undefined_Clostridiales	Clostridiales bacterium CIEAF 021	S003316342	90.43	324	31	0	0	374.1	100	GACGAACGCTGGCGGCGTGCTTAACACATGCAAGTCGAACGGAGTGCCTTGGAAAGAGATTTCGGTCAATGGAAGAGGTTACTTAGTGGCGGACGGGTGAGTAACGCGTGAGGAACCTGCCTTTCAGAGGGGGACAACAGTTGGAAACGACTGCTAATACCGCATAATATATGTTTGTCGCATGGCAGATATATCAAAGATTTATCGCTGAGAGATGGCCTCGCGTCTGATTAGCTAGTTGGTAGGGTAACGGCCTACCAAGGCGACGATCAGTAGCCGGACTGAGAGGTTGGCCGGCCACATTGGGACTGAGATACGGCCCAG
total_OTU00222	0	0	1	0	0	1	0	1	1	0	5	0	0.25	0.5	1.5	0.25	0.288675	1.19024	0.53744	0.374095	1	0.714286	9	Bacteria	Firmicutes	C_undefined_Firmicutes	O_undefined_Firmicutes	F_undefined_Firmicutes	G_undefined_Firmicutes	bacterium ASF500	S000388317	98.46	325	6	1	0	438.7	100	GATGAACGCTGGCGGCGTGCTTAACANATGCAAGTCGAACGGAGCACCCCTGAAGGAGTTTTCGGACAACTGAAGGGAATGCTTAGTGGCGGACGGGTGAGTAACGCGTGAGTAACCTGCCTTGGAGTGGGGAATAACAGTTGGAAACAGCTGCTAATACCGCATAATATGTCTGTGTCGCATGGCACTGGGCATCAAAGATTTATCGCTCTGAGATGGACTCGCGTCTGATTAGCTAGTTGGCGGGGTAACGGCCCACCAAGGCGACGATCAGTAGCCGGACTGAGAGGTTGGCCGGCCACATTGGGACTGAGACACGGCCCAG
total_OTU00223	5	0	0	8	1	1	0	2	0	0	0	1	3.25	1	0.25	1.97379	0.408248	0.25	0.339827	0.225951	0.914286	0.428571	18	Bacteria	Firmicutes	Clostridia	Clostridiales	Lachnospiraceae	G_undefined_Lachnospiraceae	Lachnospiraceae bacterium 607	S003277059	86.46	326	44	1	0	338.7	100	GATGAACGCTGGCGGCATGCCTAACACATGCAAGTCGAACGGGGTTTATATGACGGAACTCTCCGGAGGGAAGATATATAAACCTAGTGGCGGACGGGTGAGTAACGCGTGGGCAACCTGCCCTGTACCGGGGGACAACAGCCAGAAATGGCTGCTAATACCGCATAAGCCTGCTGTGCCGCATGGCACAGCAGGGAAAACCACGGTGGTACAGGATGGGCCCGCGTCTGATTAGTTAGTTGGCAGGGTAACGGCCTACCAAGACAACGATCAGTAGCCGGCTTGAGAGAGTGGACGGCCACATTGGGACTGAGACACGGCCCAG
total_OTU00224	0	0	0	1	0	0	0	2	1	3	2	1	0.25	0.5	1.75	0.25	0.5	0.478714	0.675809	0.0435576	1	0.0857143	10	Bacteria	Firmicutes	Clostridia	Clostridiales	Lachnospiraceae	G_undefined_Lachnospiraceae	Lachnospiraceae bacterium 538	S003277054	90.38	336	31	24	0	314.3	100	GATGAACGCTGGCGGCGTGCCTAACANATGCAAGTCGAACGGGCCGCGCCTGAAACCTAGTGAAGGCGCGGCCAGTGGCGGACGGGTGAGTAACGCGTGGGCAACCTGCCGCGCACAGGGGGACAACGGCCGGAAACGGCCGCTAATACCGCATATTCCCGGGGGGCCGCATGGCCCTGCGGGGAAAGCCCGGGGCGACCCGGACGGTGCGCGATGGGCCCGCGTCCGATTAGCTGGTTGGCGGGGCAGCGGCCCACCAAGGCGACGATCGGTAGCCGGCCTGAGAGGGCGGACGGCCACACTGGGACTGAGACACGGCCCAG
total_OTU00225	6	1	7	5	3	2	1	0	1	0	2	1	4.75	1.5	1	1.31498	0.645497	0.408248	0.0850838	0.0597025	0.142857	0.114286	29	Bacteria	Firmicutes	Clostridia	Clostridiales	Clostridiaceae	Clostridium	Clostridium sp. Culture-27	S003260630	85.24	335	49	3	0	327	100	GATGAACGCTGGCGGCGTGCTTAACACATGCAAGTCGAACGGAGATATCATTTTCGAAGCGATTAGTTTACTAAGAGCGGAGATGTTGCTATCTTAGTGGCGGACGGGTGAGTAACGCGTGGGTAACCTGCCTTGCACTGGGGGATAACACTTAGAAATAGGTGCTAATACCGCATAACAGGAGAAGATGCATGTCTTTTCCTTGAAAACTCCGGTGGTGTAAGATGGACCCGCGTCTGATTAGCTTGTTGGCGGGGTAACGGCCCACCAAGGCAACGATCAGTAGCCGGCCTGAGAGGGTGAACGGCCACATTGGGACTGAGACACGGCCCAA
total_OTU00226	7	0	3	0	1	0	0	0	1	0	0	1	2.5	0.25	0.5	1.65831	0.25	0.288675	0.268587	0.315834	0.428571	0.657143	13	Bacteria	Firmicutes	Clostridia	Clostridiales	Lachnospiraceae	Butyrivibrio	Butyrivibrio sp. CA75	S004125845	89.47	334	34	11	0	336.5	100	GATGAACGCTGGCGGCGTGCTTAACACATGCAAGTCGAACGGGGATAAGACAGCGGAAGTAATGCTTGCATTATGGAAGGGGTCATATTCTAGTGGCGGACGGGTGAGTAACGCGTGGGCAACCTGCCTTATACAGGGGGATAACAGCTGGAAACAGCTGCTAATACCGCATAAGCGCACAGTGTCGCATGGCACAGTGTGAAAAACTAAGGTGGTATAAGATGGGCCCGCGTCTGATTAGCTAGTTGGGAGGGTAACGGCCTGCCAAGGCAACGATCAGTAGCCGGCCTGAGAGGGCGGACGGCCACATTGGGACTGAGACACGGCCCAG
total_OTU00227	0	1	0	0	0	0	0	1	0	0	0	2	0.25	0.25	0.5	0.25	0.25	0.5	1	0.675809	1	1	4	Bacteria	Firmicutes	Clostridia	Clostridiales	F_undefined_Clostridiales	G_undefined_Clostridiales	Clostridiales bacterium CIEAF 020	S003316333	100	326	0	0	0	454.2	100	GATGAACGCTGGCGGCGTGCTTAACACATGCAAGTCGAACGGAGGATGTACGGTGAAGAGATTTCGGTCAAATCATGTGCATCTTTAGTGGCGGACGGGTGAGTAACGCGTGGGTAACCTGCCTTACACAGGGGGATAACACTTAGAAATAGGTGCTAATACCGCATGAGCGCACAGGACCGCATGGTCGAGTGTGAAAAACTGAGGTGGTGTAAGATGGACCCGCGTCTGATTAGCTAGTTGGTGAGGTAACGGCCCACCAAGGCGACGATCAGTAGCCGGCCTGAGAGGGTGGACGGCCACATTGGGACTGAGACACGGCCCAA
total_OTU00228	2	3	3	2	2	4	0	1	0	0	0	0	2.5	1.75	0	0.288675	0.853913	0	0.455993	0.00323904	0.4	0.0285714	17	Bacteria	Firmicutes	Clostridia	Clostridiales	Clostridiaceae	Clostridium	Clostridium sp. 619	S003286973	93.23	325	22	0	0	398	100	GATGAACGCTGGCGGCGTGCTTAACACATGCAAGTCGAACGGAGCACCCCTGATGGAGTTTTCGGACAACAGATGGGAATGCTTAGTGGCGGACGGGTGAGTAACGCGTGAGGAACCTGCCTTGGAGAGGGGAATAACACAGTGAAAATTGTGCTAATACCGCATGATGCAGTTGGGTCGCATGGCTCTGACTGCCAAAGATTTATCGCTCTGAGATGGCCTCGCGTCTGATTAGCTGGTTGGTGGGGCAACGGCCCACCAAGGCGACGATCAGTAGCCGGACTGAGAGGTTGACCGGCCACATTGGGACTGAGACACGGCCCAG
total_OTU00229	0	3	1	1	1	0	0	1	0	0	1	0	1.25	0.5	0.25	0.629153	0.288675	0.25	0.336716	0.215036	0.657143	0.371429	8	Bacteria	Firmicutes	Clostridia	Clostridiales	Ruminococcaceae	G_undefined_Ruminococcaceae	Ruminococcaceae bacterium D16	NZ_ADDX00000000	96.31	325	12	0	0	422.9	100	GATGAACGCTGGCGGCGTGCTTAACACATGCAAGTCGAACGGGGTGCCTTTGAAAGAGGATTCGTCCAATTGAGAAGGTTACCTAGTGGCGGACGGGTGAGTAACGCGTGAGTAACCTGCCTTGGAGTGGGGAATAACACATCGAAAGATGTGCTAATACCGCATAATGCAGTTGGGCCGCATGGCTCTGACTGCCAAAGATTTATCGCTCTGAGATGGACTCGCGTCTGATTAGCTGGTTGGCGGGGTAACGGCCCACCAAGGCGACGATCAGTAGCCGGACTGAGAGGTTGACCGGCCACATTGGGACTGAGACACGGCCCAG
total_OTU00230	0	0	2	2	0	0	3	1	0	0	0	0	1	1	0	0.57735	0.707107	0	1	0.18169	1	0.428571	8	Bacteria	Firmicutes	Clostridia	Clostridiales	Clostridiaceae	Clostridium	Clostridium sp. Clone-46	S003260659	99.07	325	3	1	0	439.5	100	GATGAACGCTGGCGGCGTGCTTAACACATGCAAGTCGAACGAAGCACTTGAGAATGATTCTTCGGATGAAGTCTTTTGTGACTTAGTGGCGGACGGGTGAGTAACGCGTGGGTAACCTGCCTCACACAGGGGGATAACAGTTGGAAACGACCGCTAATACCGCATAACCCGCTGGTATCGCATGATACTGACGGAAAAGATTTTATCGGTGTGAGATGGACCCGCGTCTGATTAGCCAGTTGGCAGGGTAACGGCCTACCAAAGCGACGATCAGTAGCCGGCCTGAGAGGGTGAACGGCCACATTGGGACTGAGACACGGCCCAA
total_OTU00231	0	1	1	2	0	1	1	3	1	1	0	1	1	1.25	0.75	0.408248	0.629153	0.25	0.752037	0.623929	0.971429	1	12	Bacteria	Firmicutes	Clostridia	Clostridiales	Lachnospiraceae	Anaerostipes	Anaerostipes caccae	NZ_ACWB00000000	88.27	326	38	2	0	347.8	100	GATGAACGCTGGCGGCGTGCCTAACACATGCAAGTCGAACGAAGCTCCAAGCAGGAAGCCTCCGGGCGGAATGCGTGGGGACTGAGTGGCGGACGGGTGAGTAACGCGTGGGCAACCTGCCCCATACAGGGGGATAACGGCTAGAAATGGCCGCTAATACCGCATAAGCGCACAGCAGCGCATGCTGCAGTGTGAAAAGCCCTGGCAGTATGGGATGGGCCCGCGTCCGATTAGCTGGTTGGTGGGGTAACGGCCCACCAAGGCGACGATCGGTAGCCGACCTGAGAGGGTGACCGGCCACATTGGGACTGAGACACGGCCCAA
total_OTU00232	1	5	2	3	1	0	0	1	1	0	0	0	2.75	0.5	0.25	0.853913	0.288675	0.25	0.0725296	0.0561451	0.0857143	0.0571429	14	Bacteria	Firmicutes	Clostridia	Clostridiales	F_undefined_Clostridiales	G_undefined_Clostridiales	Clostridiales bacterium CIEAF 021	S003316342	95.37	324	15	0	0	414	100	GACGAACGCTGGCGGCGTGCTTAACACATGCAAGTCGAACGGAGCACCCCTGAAGGAGTTTTCGGACAACGGATGGGAATGCTTAGTGGCGGACTGGTGAGTAACGCGTGAGGAACCTGCCTTCCAGAGGGGGACAACAGTTGGAAACGACTGCTAATACCGCATGATACATTTGAATCGCATGGTTTGAATGTCAAAGATTTATCGCTGGAAGATGGCCTCGCGTCTGATTAGCTTGTTGGTGAGGTAACGGCCCACCAAGGCGACGATCAGTAGCCGGACTGAGAGGTTGGCCGGCCACATTGGGACTGAGATACGGCCCAG
total_OTU00233	0	0	3	0	0	0	0	1	1	1	5	2	0.75	0.25	2.25	0.75	0.25	0.946485	0.564443	0.262839	1	0.2	13	Bacteria	Firmicutes	Clostridia	Clostridiales	Clostridiaceae	Clostridium	Clostridium sp. Clone-47	S003260660	90.1	319	31	6	0	339	100	GATGAACGCTGGCGGCGTGCCTAACACATGCAAGTCGAACGGGCATGCGCATGAAACCTAGTGATTGCGCATGCGAGTGGCGGACGGGTGAGTAACGCGTGGACAACCTGCCGCATGCAGGGGGATACCGGCTGGAAACAGCCGCTAATACCGCATATGCGCACGGCGCCGCATGGCGCAGTGCGGAAAGGGAGCGATCCCGGCATGCGATGGGTCCGCGTCCGATTAGCTTGTTGGCGGGGCAGCGGCCCACCAAGGCGACGATCGGTAGCCGGCCTGAGAGGGCGGACGGCCACATTGGGACTGAGACACGGCCCAG
total_OTU00234	2	0	2	0	0	0	4	1	0	0	0	3	1	1.25	0.75	0.57735	0.946485	0.75	0.83059	0.801074	1	1	12	Bacteria	Firmicutes	Clostridia	Clostridiales	Lachnospiraceae	Lachnoclostridium	[Clostridium] clostridioforme	NZ_ADLL00000000	94.14	324	19	0	0	404	100	GATGAACGCTGGCGGCGTGCCTAACACATGCAAGTCGAGCGAAGCATACAGGAGGAAGTTTTCGGATGGAATCCTGCATGACTGAGCGGCGGACGGGTGAGTAACGCGTGGGTAACCTGCCTTATACAGGGGGATAACAGTTAGAAATGACTGCTAATACCGCATAAGCGCACAGTACCGCATGGTAGTGTGTGAAAAACTCCGGTGGTATAAGATGGACCCGCGTCTGATTAGCCAGTTGGCGGGGTAACGGCCCACCAAAGCGACGATCAGTAGCCGACCTGAGAGGGTGACCGGCCACATTGGGACTGAGACACGGCCCAA
total_OTU00235	0	0	2	0	0	0	0	0	0	1	0	1	0.5	0	0.5	0.5	0	0.288675	0.391002	1	1	1	4	Bacteria	Firmicutes	Clostridia	Clostridiales	Clostridiaceae	Clostridium	Clostridium sp. Clone-44	S003260657	90.57	327	30	9	0	335.1	100	GATGAACGCTGGCGGCGTGCTTAACACATGCAAGTCGAACGGGCGGCATCGAGGAATTCTTCGGAAGGAAAGGATGTCAGCTAGTGGCGGACGGGTGAGTAACGCGTGGGGAACCTGCCCCGTGCCGGGGGATAACAGCCGGAAACGGCTGCTAATACCGCATAAGCGCACAAGAGCCGCATGGCTTGGTGCGAAAAACTCCGGTGGCACGGGATGGACCCGCGTCAGATTAGCCAGTTGGCGGGGTAACGGCCCACCAAAGCGACGATCTGTAGCCGGCCTGAGAGGGCGGACGGCCACATTGGGACTGAGACACGGCCCAG
total_OTU00236	0	0	0	0	0	0	0	0	0	0	6	0	0	0	1.5	0	0	1.5	#DIV/0!	0.391002	1	1	6	Bacteria	Tenericutes	Mollicutes	Acholeplasmatales	F_undefined_Acholeplasmatales	G_undefined_Acholeplasmatales	Acholeplasmatales bacterium canine oral taxon 316	S003222816	82.01	347	59	19	0	278.8	100	GATGAACGCTGGCGGCATGCCTAAGACATGCAAGTCGAACGCGGAGGCCCACTGAGAGTGGAGTGCTTGCACAAAGCTGGATGTGGATTTTCCTCCGAGTGGCAAACGGGTGAGTAACACGTGGGTTACCTACCTCTATGTTGGGGATAACAGTTGGAAACGATTGCTAATACCGAATGTGCTCTACGGAGTAAAGGAGCCCTTAAAGCTTCGCATAGAGATGGGCCTGCGGTGCATTAGCTTGTTGGTGGGGTAATGGCCTACCAAGGCAACGATGCATAGCCGAGCTGAGAGGTTGATCGGCCACACTGGGACTGAGACACGGCCCAG
total_OTU00237	1	3	2	0	0	0	0	0	0	0	1	1	1.5	0	0.5	0.645497	0	0.288675	0.102728	0.227682	0.142857	0.4	8	Bacteria	Firmicutes	Clostridia	Clostridiales	Lachnospiraceae	Faecalimonas	Faecalimonas umbilicata	T-NR_156907.1	91.98	326	26	2	0	377.7	100	GATGAACGCTGGCGGCGTGCCTAACACATGCAAGTCGAACGAAGCGCTGGGAGCGGAACATTTCGGTGGGAAGCATCCGGTGACTGAGTGGCGGACGGGTGAGTAACGCGTGGGTAACCTGCCTCATACAGGGGGATAACAGCCAGAAATGACTGCTAATACCGCATAAGCGCACGGAACCGCATGGTTCTGTGTGAAAAACTCCGGTGGTATGAGATGGACCCGCGTCTGATTAGCTAGTTGGCGGGGTAACGGCCCACCAAGGCAGCGATCAGTAGCCGGCCTGAGAGGGTGGACGGCCACATTGGGACTGAGACACGGCCCAA
total_OTU00238	2	0	1	0	1	2	1	2	0	0	1	2	0.75	1.5	0.75	0.478714	0.288675	0.478714	0.238225	1	0.4	1	12	Bacteria	Firmicutes	Clostridia	Clostridiales	F_undefined_Clostridiales	G_undefined_Clostridiales	Clostridiales bacterium CIEAF 026	S003316344	94.77	325	17	0	0	410.4	100	GATGAACGCTGGCGGCGTGCTTAACACATGCAAGTCGAACGGAACACCCTTGAAGGAGTTTTCGGACAACTGAAAGGACTGTTTAGTGGCGGACGGGTGAGTAACGCGTGAGCAACCTGCCTTGGAGTGGGGAATAACAGTTGGAAACAGCTGCTAATACCGCATAATGCAGTTGAGTCGCATGGCTCTGGCTGCCAAAGATTTATCGCTCTGAGATGGACTCGCGTCTGATTAGCTAGTTGGTGGGGCAACGGCCCACCAAGGCGACGATCAGTAGCCGGACTGAGAGGTTGGCCGGCCACATTGGGACTGAGACACGGCCCAG
total_OTU00239	1	0	1	0	0	1	1	0	1	4	0	0	0.5	0.5	1.25	0.288675	0.288675	0.946485	1	0.495625	1	1	9	Bacteria	Actinobacteria	Coriobacteriia	Eggerthellales	Eggerthellaceae	Enterorhabdus	Enterorhabdus mucosicola	T-S004473543	94.79	307	16	0	0	388	100	GATGAACGCTGGCGGCGTGCCTAACACATGCAAGTCGAACGATTAAGCCGGCTTCGGCCGGGAATAGAGTGGCGAACGGGTGAGTAACACGTGACCAACCTGCCCCTTGCTCCGGGACAACCGCTGGAAACGGCGGCTAATACCGGATACTCCGCGGGCCCCGCATGGGGCCGGCGGGAAAGCCCCGACGGCAAGGGATGGGGTCGCGGCCCATTAGGTAGTAGGCGGGGTAACGGCCCACCTAGCCCGCGATGGGTAGCCGGCCTGAGAGGGCGATCGGCCACATTGGGACTGAGATACGGCCCAG
total_OTU00240	0	0	0	0	2	0	0	0	0	4	0	1	0	0.5	1.25	0	0.5	0.946485	0.391002	0.278319	1	0.428571	7	Bacteria	Actinobacteria	Coriobacteriia	Eggerthellales	Eggerthellaceae	Paraeggerthella	Paraeggerthella hongkongensis	T-NR_042825.1	86.64	307	41	0	0	325.7	100	GATGAACGCTGGCGGCGTGCTTAACACATGCAAGTCGAACGATTAACCCACCTTCGGGTGGTTATAGAGTGGCGAACGGGTGAGTAACACGTGACCAACCTGCCCCAGACATCGGGACAACCATTGGAAACGATGGCTAATACCGAATACTCTCTTCCTTCCTCATGGCGGGAAGAGGAAAGCTCAGGCGGTCTGGGATGGGGTCGCGGCCCATCAGGTAGTAGGCGGGGTAACGGCCCACCTAGCTTATGACGGGTAGCCGGACTGAGAGGTCGACCGGCCACATTGGGACTGAGATACGGCCCAG
total_OTU00241	0	2	1	0	0	0	0	1	0	0	0	0	0.75	0.25	0	0.478714	0.25	0	0.401243	0.21517	0.714286	0.428571	4	Bacteria	Firmicutes	Clostridia	Clostridiales	F_undefined_Clostridiales	G_undefined_Clostridiales	Clostridiales bacterium CIEAF 021	S003316342	95.06	324	16	0	0	411.5	100	GACGAACGCTGGCGGCGTGCTTAACACATGCAAGTCGAACGGGGCACCCCTGAAGGAGTTTTCGGACAACGGATGGGAATGCTTAGTGGCGGACTGGTGAGTAACGCGTGAGGAACCTGCCTTTCGGAGGGGGACAACAGTTGGAAACGACTGCTAATACCGCATGATACATCGAAGTCGCATGGCTTTGATGTCAAAGATTTATCGCCGAAAGATGGCCTCGCGTCTGATTAGCTTGTTGGTGAGGTAACGGCTCACCAAGGCGACGATCAGTAGCCGGACTGAGAGGTTGGCCGGCCACATTGGGACTGAGATACGGCCCAG
total_OTU00242	0	0	0	0	0	0	0	1	1	0	0	2	0	0.25	0.75	0	0.25	0.478714	0.391002	0.21517	1	0.428571	4	Bacteria	Firmicutes	Clostridia	Clostridiales	Clostridiaceae	G_undefined_Clostridiaceae	Clostridiaceae bacterium DJF_LS40	S001046036	91.37	314	27	1	0	364.4	100	GACGAACGCTGGCGGCGCGCCTAACACATGCAAGTCGAACGGAGCTTGAAGGAGCTTGCTTTTTTAAGCTTAGTGGCGGACGGGTGAGTAACACGTGAGCAACCTGCCTTTCAGAGGGGGATAACGTTTGGAAACGAACGCTAATACCGCATAACATTGCTTTAAGGCATCTTAAGGCAATCAAAGGAGCAATCCGCTGAAAGATGGGCTCGCGTCCGATTAGATAGTTGGCGAGGGTAACGGCCCACCAAGTCGACGATCGGTAGCCGGACTGAGAGGTTGAACGGCCACATTGGGACTGAGACACGGCCCAG
total_OTU00243	0	0	0	0	3	0	2	0	5	1	0	0	0	1.25	1.5	0	0.75	1.19024	0.194171	0.296689	0.428571	0.428571	11	Bacteria	Firmicutes	Bacilli	Lactobacillales	Lactobacillaceae	Lactobacillus	Lactobacillus johnsonii	S004500914	94.56	339	18	8	0	400.7	100	GACGAACGCTGGCGGCGTGCCTAATACATGCAAGTCGAGCGAGCTGAACCAGCAGATTCACTTCGGTGATGACGCTGGGAACGCGAGCGGCGGACGGGTGAGTAACACGTGGGTAACCTGCCCAAGAGACTGGGATAACACCTGGAAACAGATGCTAATACCGGATAACAACACTAGACGCATGTCTAGAGCTTGAAAGATGGTTCTGCTATCACTCTTGGATGGACCTGCGGTGCATTAGCTAGTTGGTAAGGTAACGGCTTACCAAGGCAATGATGCATAGCCGAGTTGAGAGACTGATCGGCCACATTGGGACTGAGACACGGCCCAA
total_OTU00244	0	0	0	0	0	0	0	0	2	0	0	3	0	0	1.25	0	0	0.75	#DIV/0!	0.194171	1	0.428571	5	Bacteria	Firmicutes	Clostridia	Clostridiales	Clostridiaceae	Clostridium	Clostridium sp. Culture-23	S003260628	93.21	324	22	0	0	396.6	100	GATGAACGCTGGCGGCGTGCTTAACACATGCAAGTCGAACGAGAATCCAGTGAAGGAGTTTTCGGACAACGGATCTGGAGGAAAGTGGCGGACGGGTGAGTAACGCGTGAGCAATCTGCCTTGGAGTGGGGAATAACGGTTGGAAACAGCCGCTAATACCGCATGAAACAGCTGAGTCGCATGGCTCTGGCTGTCAAAGATTTATCGCTCTGAGATGAGCTCGCGTCTGATTAGCTAGTTGGCGGGGTAACGGCCCACCAAGGCGACGATCAGTAGCCGGACTGAGAGGTTGGCCGGCCACATTGGGACTGAGACACGGCCCAG
total_OTU00245	4	0	0	0	1	4	3	0	0	0	0	0	1	2	0	1	0.912871	0	0.488274	0.391002	0.485714	1	12	Bacteria	Bacteroidetes	Bacteroidia	Bacteroidales	Porphyromonadaceae	Gabonibacter	Gabonibacter massiliensis	T-NR_146820.1	83.23	322	52	12	0	278.8	100	GATGAACGCTAGCGACAGGCTTAACACATGCAAGTCGAGGGGCAGCGGGGGAGGAAGCTTGCTTTCTCCTGCCGGCGACCGGCGCACGGGTGAGTAACACGTATGCAACCTGGCCGTCACAGGTGGATAACCGGAAGAAATTCCGACTAATACAGCATAACACTCCTGAGGGACATCCTTCGGGAGTCAAAGGAGGCGACTCCGGTGACGGATGGGCATGCGGCGCATTAGGTAGTTGGTAGGGTAACGGCCTACCAAGCCGACGATGCGTAGGGGTTCTGAGAGGAAGGTCCCCCACATTGGAACTGAGACACGGTCCAA
total_OTU00246	1	0	2	0	2	1	2	3	0	0	0	0	0.75	2	0	0.478714	0.408248	0	0.0953239	0.21517	0.2	0.428571	11	Bacteria	Firmicutes	Clostridia	Clostridiales	F_undefined_Clostridiales	G_undefined_Clostridiales	butyrate-producing bacterium L1-93	S000090758	92	327	26	2	0	379.1	100	GATGAACGCTGGCGGCGTGCTTAACACATGCAAGTCGAACGAAGCACTCTTTTAGATTTCCTTCGGGGAAGAAGAAATTGTGACTGAGTGGCGGACGGGTGAGTAACGCGTGGGCAACCTGCCCCATACAGGGGGATAACAGCCGGAAACGGCTGCTAAAACCGCATAAGCGCACAAGGGCCGCATGGCCTGGTGTGAAAAACTCCGGTGGTATGGGATGGGCCCGCGTCTGATTAGCTAGTTGGCGGGGGAGAGGCCCACCAAGGCGACGATCAGTAGCCGACCTGAGAGGGTGGCCGGCCACATTGGGACTGAGACACGGCCCAA
total_OTU00247	2	3	1	0	2	1	0	0	0	0	0	0	1.5	0.75	0	0.645497	0.478714	0	0.389595	0.102728	0.571429	0.142857	9	Bacteria	Firmicutes	Clostridia	Clostridiales	Clostridiaceae	Clostridium	Clostridium sp. Culture-27	S003260630	84.38	334	52	1	0	329.8	100	GATGAACGCTGGCGGCGTGCCTAACACATGCAAGTCGAACGGAGCCTTAACCAAAGAAGCAGCCAGCTTGCTGGAAGCGGAAAAGGGAAAGGCTTAGTGGCGGACGGGTGAGTAACGCGTGGGTAACCTGGCCCATACAGGGGGATAACACTTAGAAATAGGTGCTAATACCGCATAACAACAGAAAGCGCATGCTTTTTGTTTGAAAACCAAGGTGGTATGGGATGGACCCGCGTCTGATTAGCTGGTTGGCGGGGTAAAGGCCCACCAAGGCGACGATCAGTAGCCGGCCTGAGAGGGTGGACGGCCACATTGGGACTGAGACACGGCCCAA
total_OTU00248	2	0	0	0	1	1	0	0	2	0	0	1	0.5	0.5	0.75	0.5	0.288675	0.478714	1	0.73038	1	1	7	Bacteria	Firmicutes	Clostridia	Clostridiales	Lachnospiraceae	G_undefined_Lachnospiraceae	Lachnospiraceae bacterium 609	S003277060	99.07	322	3	0	0	442.8	100	GATGAACGCTGGCGGCGTGCCTAACACATGCAAGTCGAACGGGTGTACGGGAAGGAAGGCTTCGGCCGGAAAACCTGTGCATGAGTGGCGGACGGGTGAGTAACGCGTGGGCAACCTGGCCTGTACAGGGGGATAACACTTAGAAATAGGTGCTAATACCGCATAACGGGGGAAGCCGCATGGCTTTTCCCTGAAAACTCCGGTGGTACAGGATGGGCCCGCGTCTGATTAGCCAGTTGGCAGGGTAACGGCCTACCAAAGCGACGATCAGTAGCCGGCCTGAGAGGGCGGACGGCCACACTGGGACTGAGACACGGCCCAG
total_OTU00249	2	5	0	0	1	0	0	0	0	2	0	0	1.75	0.25	0.5	1.18145	0.25	0.5	0.29587	0.384529	0.428571	0.714286	10	Bacteria	Firmicutes	Clostridia	Clostridiales	Clostridiaceae	Clostridium	Clostridium sp. Clone-47	S003260660	95.85	313	13	0	0	403.8	100	GATGAACGCTGGCGGCGTGCCTAACACATGCAAGTCGAACGGGCTTAATTTGAAACCTAGTGATGATTAAGTTAGTGGCGGACGGGTGAGTAACGCGTGGATAACCTGCCGTATGCAGGGGGATACCAACTGGAAACAGTTGCTAATACCGCATAAGCGCACAGTGTCGCATGACACAGTGTGAAAAGATTTATCGGCATACGATGGATCCGCGTCCGATTAGCCAGTTGGCGGGGCAACGGCCCACCAAAGCGACGATCGGTAGCCGGCCTGAGAGGGCGGACGGCCACATTGGGACTGAGACACGGCCCAA
total_OTU00250	0	0	0	0	0	0	0	7	0	0	0	0	0	1.75	0	0	1.75	0	0.391002	#DIV/0!	1	1	7	Bacteria	Firmicutes	Clostridia	Clostridiales	F_undefined_Clostridiales	G_undefined_Clostridiales	Clostridiales bacterium CIEAF 017	S003316336	90.8	326	30	0	0	379.4	100	GATGAACGCTGGCGGCGTGCTTAACACATGCAAGTCGAACGAAGCATATAAAAGGAATTTCTTCGGAGAGGAATTTTATATGACTGAGTGGCGGACGGGTGAGTAACGCGTGGGCAACCTACCCCACACAGGGGGACAACAGTTGGAAACGACTGCTAATACCGCATAGGCGCACAGCTTCGCATGAAGCAGTGTGGAAAACCGAGGTGGTGTGGGATGGGCCCGCGTCTGATTAGCTGGTTGGCGGGGTAACGGCCCACCAAGGCGACGATCAGTAGCCGGCCTGAGAGGGTGGACGGCCACATTGGGACTGAGACACGGCCCAA
total_OTU00251	0	0	2	0	0	0	0	1	0	0	6	0	0.5	0.25	1.5	0.5	0.25	1.5	0.675809	0.564443	1	1	9	Bacteria	Firmicutes	Clostridia	Clostridiales	Clostridiaceae	Clostridium	Clostridium sp. cTPY-17	S000357034	93.21	326	22	2	0	389.4	100	GATGAACGCTGGCGGCGTGCTTAACACATGCAAGTCGAACGAAGCACTGAAAGCGGATTACTTCGGTTTGAAGCTTTCTTTGACTGAGTGGCGGACGGGTGAGTAACGCGTGGGTAACCTGCCTCATACAGGGGGATAACAGTTAGAAATGACTGCTAATACCGCATAAGCGCACGGTTTCGCATGGAACAGTGTGAAAAACTTTAGTGGTATGAGATGGACCCGCGTCTGATTAGCTGGTTGGTGAGGTAACGGCCCACCAAGGCGACGATCAGTAGCCGGCCTGAGAGGGTGAACGGCCACATTGGGACTGAGACACGGCCCAA
total_OTU00252	0	2	1	0	0	1	0	1	0	0	1	2	0.75	0.5	0.75	0.478714	0.288675	0.478714	0.673694	1	1	1	8	Bacteria	Firmicutes	Clostridia	Clostridiales	Lachnospiraceae	Lachnoclostridium	[Clostridium] clostridioforme	S000399524	89.81	326	33	2	0	360.3	100	GATGAACGCTGGCGGCGTGCCTAACACATGCAAGTCGAACGAAGCATTTAAGCGGACTTTTTTCGGAAACGAAGCTTATCTGACTGAGTGGCGGACGGGTGAGCAACGCGTGGGCAACCTGCCCCGTACCGGGGGATAACAGCCGGAAACGGCTGCTAATACCGCATAAGCGCGCGGAGCCGCATGGCCCTGCGTGAAAAACTCCGGTGGTACGGGATGGGCCCGCGTCTGATTAGTTAGTTGGCGGGGTAACGGCCCACCAAGACCGCGATCAGCAGCCGGCCTGAGAGGGCGGCCGGCCACATTGGGACTGAGACACGGCCCAG
total_OTU00253	0	0	0	1	0	0	0	1	0	0	2	0	0.25	0.25	0.5	0.25	0.25	0.5	1	0.675809	1	1	4	Bacteria	Firmicutes	Erysipelotrichia	Erysipelotrichales	Erysipelotrichaceae	Longibaculum	Longibaculum muris	T-NR_144615.1	91.72	303	25	1	0	354.2	100	GATGAACGCTGGCGGCGTGCCTAATACATGCAAGTCGAACGCATATCTTCGGATATGAGTGGCGAACGGGTGAGTAATACATAAGTAACCTGGCCTTAAGAGGGGGATAACTATTAGAAATGATAGCTAAGACCGCATAGGTATGAAGATCGCATGATCGACATATTAAATATCCCACGGGATAGCTGAAGGATGGACTTATGGCGCATTAGCTAGTTGGTAGGGTAACGGCCTACCAAGGCGACGATGCGTAGCCGACCTGAGAGGGTGGACGGCCACACTGGGACTGAGACACGGCCCAG
total_OTU00254	3	0	0	0	0	2	0	1	0	0	0	1	0.75	0.75	0.25	0.75	0.478714	0.25	1	0.564443	1	1	7	Bacteria	Firmicutes	Clostridia	Clostridiales	Eubacteriaceae	Eubacterium	Eubacterium sp. oral clone BU014	AF385563	87.3	317	40	2	0	333.7	100	GATAAACGCTGGCGGCGCACATAAGACATGCAAGTCGAACGGACAGAAGCCAAATGTTTACATTAGGTGGAAGTTAGTGGCGGACTGGTGAGTAACACGTAAGCAACCTGCCTATTAGAGGGGAATAACAGTGAGAAATCATTGCTAATACCGCATATGCCATAAAGACCACATGGTCTTAGTGGGAAAGGAGAAATCCGCTAATAGATGGGCTTGCGTCTGATTAGCTAGTTGGTGGGGTAAAGGCCTACCAAGGCGACGATCAGTAGCCGAACTGAGAGGTTGAACGGCCACATTGGGACTGAGATACGGCCCAG
total_OTU00255	0	2	2	1	0	0	1	1	0	0	5	0	1.25	0.5	1.25	0.478714	0.288675	1.25	0.238225	1	0.4	0.485714	12	Bacteria	Tenericutes	Mollicutes	Acholeplasmatales	F_undefined_Acholeplasmatales	G_undefined_Acholeplasmatales	Acholeplasmatales bacterium canine oral taxon 316	S003222816	83.79	347	54	20	0	292.1	100	GATGAACGCTGGCGGCATGCCTAAGANATGCAAGTCGAACGAGGTGGCCCATTGAAATCTGCGTGCTTGCACAAAGATGGATTTGGATTTTCCACCTAGTGGCAAACGGGTGAGTAACACGTGGGTTACCTACCTCTAAGTTGGGGATAACAACTGGAAACGGTTGATAATACCGAATGTGCTCTATGGAGTAAAGAAGCCTTTAAAGCTTCGCTTAGAGATGGGCCTGCGGCGTATTAGTTAGTTGGTGGGGTAACGGCCTACCAAGACGACGATGCGTAGCCGAACTGAGAGGTTAATCGGCCACACTGGGACTGAGACACGGCCCAG
total_OTU00256	1	4	12	1	0	0	3	1	1	0	0	1	4.5	1	0.5	2.59808	0.707107	0.288675	0.273852	0.221319	0.171429	0.171429	24	Bacteria	Firmicutes	Clostridia	Clostridiales	Clostridiaceae	Hungatella	Hungatella hathewayi	NZ_ADLN00000000	90.43	324	31	0	0	374.1	100	GATGAACGCTGGCGGCGTGCCTAACACATGCAAGTCGAGCGGAGCGATCTTGATGAAGTTTTCGGATGGAATCAGGATTGTCTTAGCGGCGGACGGGTGAGTAACACGTGGATAACCTGCCTTATACTGGGGGATAACAGCCAGAAATGGCTGCTAATACCGCATAAGCGCACGGCGCCGCATGGCGCAGTGTGAAAAACTCCGGTGGTATAAGATGGATCCGCGCCTGATTAGCTAGTTGGCGGGGCAGCGGCCCACCAAGGCGACGATCAGTAGCCGGCCTGAGAGGGCGACCGGCCACATTGGGACTGAGACACGGCCCAA
total_OTU00257	1	1	4	1	0	0	0	2	0	0	0	2	1.75	0.5	0.5	0.75	0.5	0.5	0.221755	0.221755	0.114286	0.114286	11	Bacteria	Firmicutes	Clostridia	Clostridiales	Lachnospiraceae	Lachnoclostridium	[Clostridium] amygdalinum	T-NR_115211.1	94.75	324	17	0	0	409	100	GATGAACGCTGGCGGCGTGCCTAACACATGCAAGTCGAGCGAAGCAATGTTAAGGAAGTTTACGGATGGAATTAAGATTGACTGAGCGGCGGACGGGTGAGTAACGCGTGGGTAACCTGCCTCATACAGGGGGATAACAGTTAGAAATGACTGCTAATACCGCATAAGCGCACGGGACCGCATGGTCCGGTGTGAAAAACTCCGGTGGTATGAGATGGACCCGCGTCTGATTAGTTAGTTGGCGGGGTAGCGGCCCACCAAGACGACGATCAGTAGCCGACCTGAGAGGGTGACCGGCCACATTGGGACTGAGACACGGCCCAA
total_OTU00258	1	0	0	2	0	0	0	0	1	0	0	0	0.75	0	0.25	0.478714	0	0.25	0.21517	0.401243	0.428571	0.714286	4	Bacteria	Firmicutes	Clostridia	Clostridiales	F_undefined_Clostridiales	G_undefined_Clostridiales	Clostridiales bacterium CIEAF 017	S003316336	92.88	327	23	4	0	378.3	100	GATGAACGCTGGCGGCGTGCCTAACACATGCAAGTCGAACGAAGCGCTGCGGCGGAACCCTCCGGGGGGAAGCGGCAGCGACTGAGTGGCGGACGGGTGAGTAACGCGTGGGCAACCTGCCCCGCACTGGGGGACAACAGCCGGAAACGGCTGCTAATACCGCATATGCGCACAGCTTCGCATGGAGCGGTGCGGAAAACTCCGGTGGTGCGGGATGGGCCCGCGTCCGATTAGCTGGTTGGCGGGGCAACGGCCCACCAAGGCGACGATCGGTAGCCGGCCTGAGAGGGTGGACGGCCACATTGGGACTGAGACACGGCCCAG
total_OTU00259	0	0	2	0	0	0	0	0	0	0	5	9	0.5	0	3.5	0.5	0	2.17945	0.391002	0.264225	1	0.428571	16	Bacteria	Firmicutes	Clostridia	Clostridiales	Lachnospiraceae	Blautia	[Ruminococcus] gnavus	S003222642	87.96	324	39	0	0	354.2	100	GATGAACGCTGGCGGCGTGCCTAACACATGCAAGTCGAACGAAGCGCCCGTGCGGACCCCATCGGGGTGAAGCGCGGGTGACTGAGTGGCGGACGGGTGAGTAACGCGTGGGCAACCTGCCCCGTACCGGGGGACAACAGCCGGAAACGGCTGCTAATACCGCATATGCGCACAGTGCCGCATGGCACCGTGCGGAAAACTCCGGTGGTACGGGATGGGCCCGCGTCCGATTAGCAGGTTGGTGGGGTAACGGCCTACCAAGGCGACGATCGGTAGCCGGCCTGAGAGGGCGGCCGGCCACATTGGGACTGAGACACGGCCCAG
total_OTU00260	0	0	1	0	1	0	0	1	0	0	0	1	0.25	0.5	0.25	0.25	0.288675	0.25	0.53744	1	1	1	4	Bacteria	Firmicutes	Clostridia	Clostridiales	Clostridiaceae	Clostridium	Clostridium sp. Clone-47	S003260660	87.22	346	40	33	0	289.9	100	GATGAACGCTGGCGGCGTGCCTAACACATGCAAGTCGAACGGCTGCGGGAGGAAACCTAGTGAATCCTGCGGCAGTGGCGGACGGGTGAGTAACGCGTGGGCAATCTACCGCATACAGGGGGATAACACCCGGAAACGGGTGCTAATACCGCATAAGCGCACAGCGCCGCATGGAGCAGTGCGAAAAGCCATTTTACAAGGCGCCGCAAGGCGCAGGGTAAAATTTACGGTATGCGATGGGCCCGCGTCTGATTAGCTGGTTGGCGGGGTAACGGCCCACCAAGGCGACGATCAGTAGCCGGCCTGAGAGGGCGGACGGCCACACTGGGACTGAGACACGGCCCAG
total_OTU00261	1	1	1	0	1	0	0	1	1	0	1	4	0.75	0.5	1.5	0.25	0.288675	0.866025	0.53744	0.458409	1	1	11	Bacteria	Firmicutes	Clostridia	Clostridiales	Clostridiaceae	Clostridium	Clostridium sp. Clone-44	S003260657	88.2	326	38	4	0	336.2	100	GATGAACGCTGGCGGCGTGCTTAACACATGCAAGTCGAACGGAGCGCCGGACACGGACTATTTCGGTAGGAAGAGTGCGGAGGCTTAGTGGCGGACGGGTGAGTAACGCGTGGATAACCTGCCGCATACCGGGGGATAACAGCTGGAAACAGCTGCTAATACCGCATATGCCCGCAGTGCCGCATGGCACAGCGGGGAAAACTCCGGTGGTATGCGATGGGTCCGCGTCTGATTAGGCAGTTGGCGGGGTAACGGCCCACCAAACCGACGATCAGTAGCCGGCCTGAGAGGGCGGACGGCCACACTGGGACTGAGACACGGCCCAG
total_OTU00262	0	1	0	0	0	0	0	0	3	0	0	1	0.25	0	1	0.25	0	0.707107	0.391002	0.377563	1	0.714286	5	Bacteria	Firmicutes	Clostridia	Clostridiales	Lachnospiraceae	G_undefined_Lachnospiraceae	Lachnospiraceae bacterium 6-1	S000891926	94.48	326	18	0	0	409.3	100	GATGAACGCTGGCGGCGTGCCTAACACATGCAAGTCGAACGGGGCACACCCGTGGAAGCCCTCCGGGGCGGACATGGGCGCTGCCCAGTGGCGGACGGGTGAGTAACGCGTGGGCAACCTGCCCTGCACTGGGGGACAACAGCCGGAAACGGCTGCTAATACCGCATATGCCCGCCGCCCCGCATGGGGCGGCGGGGAAAGCCCCGGCGGTGCAGGATGGGCCCGCGTCTGATTAGCTGGTTGGCGGGGCAACGGCCCACCAAGGCGACGATCAGTAGCCGGCCTGAGAGGGTGGGCGGCCACATTGGGACTGAGACACGGCCCAG
total_OTU00263	2	0	1	2	0	1	0	1	0	0	0	0	1.25	0.5	0	0.478714	0.288675	0	0.238225	0.079605	0.4	0.142857	7	Bacteria	Firmicutes	Clostridia	Clostridiales	Lachnospiraceae	G_undefined_Lachnospiraceae	Lachnospiraceae bacterium DJF_VP30	S001046063	90.12	335	32	11	0	352.8	100	GATGAACGCTGGCGGCGTGCTTAACACATGCAAGTCGAACGGGGCCACCATTTTTGAAGCGATTAGCTTGCTAAGAGCGGAAATGTTGGCGGCTTAGTGGCGGACGGGTGAGTAACGCGTGGGTAACCTGCCATATACAGGGGGATAACACTTAGAAATAGGTGCTAATACCGCATAAGCGCACGGAGCTGCATGGCTCAGTGTGAAAAACTCCGGTGGTATATGATGGACCCGCGTCTGATTAGCTTGTTGGCGGGGTAACGGCCCACCAAGGCGACGATCAGTAGCCGGCCTGAGAGGGTGGACGGCCACATTGGGACTGAGACACGGCCCAA
total_OTU00264	0	0	1	1	0	2	1	1	0	0	0	1	0.5	1	0.25	0.288675	0.408248	0.25	0.359991	0.53744	0.657143	1	7	Bacteria	Firmicutes	Clostridia	Clostridiales	Ruminococcaceae	Pseudoflavonifractor	Pseudoflavonifractor phocaeensis	NR_147370.1	89.81	325	33	1	0	366.4	100	GACGAACGCTGGCGGCGTGCTTAACACATGCAAGTCGAACGGAGTGCCTAAGAAAGAGGATTCGTCCAATGGATTAGGTTACTTAGTGGCGGACTGGTGAGTAACGCGTGAGGAACCTGCCTTCCAGAGGGGGACAACAGTTGGAAACGACTGCTAATACCGCATGATACGTCGAAGCCGCATGACTTTGACGTCAAAGATTTATCGCTGGAAGATGGCCTCGCGTCTGATTAGCTAGTTGGTGGGGTAACGGCCTACCAAGGCGACGATCAGTAGCCGGACTGAGAGGTTGGCCGGCCACATTGGGACTGAGATACGGCCCAG
total_OTU00265	0	0	0	1	1	0	0	0	0	0	2	1	0.25	0.25	0.75	0.25	0.25	0.478714	1	0.401243	1	0.714286	5	Bacteria	Firmicutes	Clostridia	Clostridiales	F_undefined_Clostridiales	G_undefined_Clostridiales	Clostridiales bacterium CIEAF 013	S003316340	96.28	324	12	1	0	415.7	100	GATGAACGCTGGCGGCGTGCTTAACACATGCAAGTCGAACGAGAATCAGTGGAACAAGGATTCGTCTAAGGGAAGCTGAGGAAAGTGGCGGACGGGTGAGTAACGCGTGAGCAATCTGCCTTGGAGTGGGGAATAACGGTTGGAAACAGCCGCTAATACCGCATGATGTATCTGTGTCGCATGGCACTGGATACCAAAGATTTATCGCTCTGAGATGAGCTCGCGTCTGATTAGCTGGTTGGCGGGGTAACGGCCCACCAAGGCGACGATCAGTAGCCGGACTGAGAGGTTGGCCGGCCACATTGGGACTGAGACACGGCCCAG
total_OTU00266	0	1	3	1	0	0	0	0	0	2	1	2	1.25	0	1.25	0.629153	0	0.478714	0.141122	1	0.142857	1	10	Bacteria	Firmicutes	Clostridia	Clostridiales	Clostridiaceae	Clostridium	Clostridium sp. A9	S000891922	96.91	324	10	0	0	426.5	100	GATGAACGCTGGCGGCGTGCCTAACACATGCAAGTCGAGCGAAGCACTTAAAATGGATTCTTCGGATGAAGCTTTATGTGACTGAGCGGCGGACGGGTGAGTAACGCGTGGGCAACCTGCCTTACACAGGGGGATAACAGTTAGAAATGACTGCTAATACCGCATAAGACCACAGGACTGCATGGTCCGGTGGTAAAAACTCCGGTGGTGTAAGATGGGCCCGCGTCTGATTAGGTAGTTGGCGGGGTAACGGCCCACCAAGCCGACGATCAGTAGCCGACCTGAGAGGGTGACCGGCCACATTGGGACTGAGACACGGCCCAG
total_OTU00267	0	2	0	1	0	1	0	1	0	0	0	0	0.75	0.5	0	0.478714	0.288675	0	0.673694	0.21517	1	0.428571	5	Bacteria	Firmicutes	Clostridia	Clostridiales	F_undefined_Clostridiales	G_undefined_Clostridiales	Clostridiales bacterium CIEAF 021	S003316342	90.12	324	32	0	0	371.6	100	GACGAACGCTGGCGGCGTGCTTAACACATGCAAGTCGAACGGGATGCTCAGGAAGGAGATTTCGGTCAACGGAATGAGCTATCTAGTGGCGGACGGGTGAGTAACGCGTGAGGAACCTGCCTTTCAGTGGGGGACAACAGCTGGAAACGGCTGCTAATACCGCATGACATATCTGTGTCGCATGGCATGGATATCAAAGATTTATCGCTGAGAGATGGCCTCGCGTCTGATTAGCTAGTTGGTGAGGTAAAGGCCCACCAAGGCGACGATCAGTAGCCGGACTGAGAGGTTGGCCGGCCACATTGGGACTGAGATACGGCCCAG
total_OTU00268	2	1	0	0	2	1	0	2	0	0	0	0	0.75	1.25	0	0.478714	0.478714	0	0.488053	0.21517	1	0.428571	8	Bacteria	Firmicutes	Clostridia	Clostridiales	Oscillospiraceae	Oscillibacter	Oscillibacter sp. G2	S002232204	93.81	324	21	1	0	401.6	100	GACGAACGCTGGCGGCGTGCTTAACACATGCAAGTCGAACGGAGCACCCTTGAAAGAGATTTCGGTCAATGGATAGGAATGCTTAGTGGCGGACTGGTGAGTAACGCGTGAGGAACCTGCCTTCCAGAGGGGGACAACAGTTGGAAACGACTGCTAATACCGCATGACACATTTGAATCGCATGGTTTGAATGTCAAAGATTTATCGCTGGAAGATGGCCTCGCGTCTGATTAGCTAGTTGGCAGGGTAACGGCCTACCAAGGCGACGATCAGTAGCCGGACTGAGAGGTTGACCGGCCACATTGGGACTGAGATACGGCCCAG
total_OTU00269	0	3	1	4	1	0	0	1	0	0	0	0	2	0.5	0	0.912871	0.288675	0	0.200141	0.116158	0.4	0.142857	10	Bacteria	Firmicutes	Clostridia	Clostridiales	F_undefined_Clostridiales	G_undefined_Clostridiales	Clostridiales bacterium CIEAF 019	S003316341	85.49	325	47	1	0	329.8	100	GATAAACGCTGGCGGCATGCCTAACACATGCAAGTCGAACGGAGCGCCTTGGAAGGAGACTTCGGTCAACGGAAGAGGAGGCTTAGTGGCGGACGGGTGAGTAACGCGTGAGGAACCTGCCTCAGAGAGGGGGATAACACACCGAAAGGTGTGCTAATACCGCATAACATATGAGAGGGGCATCCCTTTCATATCAAAGATTTATTGCTTTGAGATGGCCTCGCGTCCAATTAGCTAGTTGGTGAGGTAACGGCCCACCAAGGCGACGATTGGTAGCCGGACTGAGAGGTTGAACGGCCACATTGGGACTGAGACACGGCCCAG
total_OTU00270	2	0	2	0	0	1	0	0	0	0	0	1	1	0.25	0.25	0.57735	0.25	0.25	0.297819	0.297819	0.428571	0.428571	6	Bacteria	Firmicutes	Clostridia	Clostridiales	Clostridiales Family XIII. Incertae Sedis	Ihubacter	Ihubacter massiliensis	T-NR_144749.1	90.09	323	32	0	0	370.3	100	GATGAACGCTGGCGGCGTGCCTAACACATGCAAGTCGAGCGGGAAATTCCTAATTGAAACTTCGGTCGAAAGAGGGGATGGAGAGCGGCGGACGGGTGAGTAACGCGTAGGCAACCTGCCCTTTGCAGAGGGATAGCCATTGGAAACGATGATTAAAACCTCATAACACTTTTTTGTCACATGGCAAGGAGGTCAAAGATTTATCGGCAAAGGATGGGCCTGCGTCTGATTAGCTAGTTGGTGGGGTAACGGCCTACCAAGGCGACGATCAGTAGCCGACCTGAGAGGGTGAACGGCCACATTGGAACTGAGACACGGTCCAA
total_OTU00271	3	3	3	0	0	0	2	3	0	0	0	0	2.25	1.25	0	0.75	0.75	0	0.382175	0.0576689	0.485714	0.142857	14	Bacteria	Firmicutes	Clostridia	Clostridiales	F_undefined_Clostridiales	G_undefined_Clostridiales	Clostridiales bacterium oral taxon F32	S002167974	88.76	365	40	9	0	369.4	100	GATAAACGCTGGCGGCGCACATAAGACATGCAAGTCGAACGGAAGTCGTTGTAATGATGTTGACATGAACAGAGAACTTGTTCAAAGGGAATGAAGATTGACTTACAACAATGGCTTTAGTGGCGGACTGGTGAGTAACACGTAAGCAACCTGCCTATCAGAGGGGAACAACAGTTAGAAATGACTGCTAATACCGCATATGCCTTAGTAACACAAGTTACAAAAGGGAAAGGAGCAATCCGCTGATAGATGGGCTTGCGTCTGATTAGATAGTTGGTGGGGTAACGGCCTACCAAGTCGACGATCAGTAGCCGGACTGAGAGGTTGAACGGCCACATTGGGACTGAGATACGGCCCAG
total_OTU00272	0	3	3	0	2	1	2	2	0	0	0	0	1.5	1.75	0	0.866025	0.25	0	0.79712	0.18169	1	0.428571	13	Bacteria	Bacteroidetes	Bacteroidia	Bacteroidales	Barnesiellaceae	Barnesiella	Barnesiella viscericola	T-NR_121773.2	83.28	317	53	0	0	309.6	100	GATGAACGCTAGCGACAGGCTTAACACATGCAAGTCGAGGGGCAGCGGGGGAGTAGCAATACTCCCGCCGGCGACCGGCGCACGGGTGAGTAACACGTATGAAACCTGCCCGTAGCAGGGGGATAAGCGGAAGAAATTCCGTCTAATACCGCGTAACAACCCGAGGAGGCATCTCCTCGGGTTTAAAGGAGGCGATTCCGGCTACGGATGGTCATGCGTCGCATTAGCTAGTTGGCGGGGTAACGGCCCACCAAGGCGACGATGCGTAGGGGTTCTGAGAGGAAGGTCCCCCACATTGGAACTGAGACACGGTCCAA
total_OTU00273	1	1	0	0	0	1	0	1	1	1	2	2	0.5	0.5	1.5	0.288675	0.288675	0.288675	1	0.0498253	1	0.171429	10	Bacteria	Firmicutes	Clostridia	Clostridiales	F_undefined_Clostridiales	G_undefined_Clostridiales	Clostridiales bacterium CIEAF 026	S003316344	96.31	325	12	0	0	422.9	100	GATGAACGCTGGCGGCGTGCTTAACACATGCAAGTCGAACGGAGTACCCTTGAAGGAGTTTTCGGACAACTGATAGGACTACTTAGTGGCGGACGGGTGAGTAACGCGTGAGTAACCTGCCTTGGAGTGGGGAATAACAGTTGGAAACAGCTGCTAATACCGCATGATGCAGTTGGGTCGCATGGCTCTGACTGCCAAAGATTTATCGCTCTGAGATGGACTCGCGTCTGATTAGCTAGTTGGCGGGGCAACGGCCCACCAAGGCGACGATCAGTAGCCGGACTGAGAGGTTGGCCGGCCACATTGGGACTGAGACACGGCCCAG
total_OTU00274	0	0	0	0	0	1	0	1	0	0	0	1	0	0.5	0.25	0	0.288675	0.25	0.18169	0.391002	0.428571	1	3	Bacteria	Firmicutes	Clostridia	Clostridiales	Ruminococcaceae	Flavonifractor	Flavonifractor plautii	T-NR_029356.1	92.28	325	25	1	0	384.7	100	GATGAACGCTGGCGGCGTGCTTAACACATGCAAGTCGAACGGGGTACCCATGACGGAGGCTTCGGCCAACTGAGTGGAATACCTAGTGGCGGACGGGTGAGTAACGCGTGAGGAACCTGCCTTGGAGTGGGGAATAACACACCGAAAGGTGTGCTAATACCGCATAAAGCAGTGGAGAGGCATCTCTCTACTGCCAAAGATTTATCGCTCTGAGATGGCCTCGCGTCTGATTAGCTAGTTGGTGGGGTAACGGCCTACCAAGGCGACGATCAGTAGCCGGACTGAGAGGTTGACCGGCCACATTGGGACTGAGATACGGCCCAG
total_OTU00275	0	0	0	0	6	0	1	0	5	3	0	0	0	1.75	2	0	1.43614	1.22474	0.310101	0.200976	0.428571	0.428571	15	Bacteria	Firmicutes	Bacilli	Lactobacillales	Lactobacillaceae	Lactobacillus	Lactobacillus taiwanensis	T-NR_044507.1	94.1	340	20	1	0	417.9	100	GACGAACGCTGGCGGCGTGCCTAATACATGCAAGTCGAGCGAGCTTGCCTAGATGATTTTAGTGCTTGCACTAAATGAAACTAGATACAAGCGAGCGGCGGACGGGTGAGTAACACGTGGGTAACCTGCCCAAGAGACTGGGATAACACCTGGAAACAGATGCTAATACCGGATAACAACAATAGCTGCATGGCTATTGCTTAAAAGGCGGCGTAAGCTGTCGCTAAAGGATGGACCCGCGGTGCATTAGCTAGTTGGTAAGGTAACGGCTTACCAAGGCGACGATGCATAGCCGAGTTGAGAGACTGATCGGCCACATTGGGACTGAGACACGGCCCAA
total_OTU00276	0	1	0	2	0	0	0	0	0	0	0	0	0.75	0	0	0.478714	0	0	0.21517	0.21517	0.428571	0.428571	3	Bacteria	Firmicutes	Clostridia	Clostridiales	Ruminococcaceae	Phocea	Phocea massiliensis	T-NR_144748.1	89.07	313	34	2	0	339.8	100	GACGAACGCTGGCGGCGCGCCTAACACATGCAAGTCGAACGGAAGCATTTGGAGTTTACTTTAGATGCTTTAGTGGCGGACGGGTGAGTAACACGTGAGCAACCTGCCTTTCAGAGGGGGATAACGTTTGGAAACGAACGCTAATACCGCATAACATATACGAACGGCATCGTTCATATATCAAAGGAGTAATCCGCTGAGAGATGGGCTCGCGTCCGATTAGCTAGATGGTGAGGTAACGGCCCACCATGGCTTCGATCGGTAGCCGGACTGAGAGGTTGACCGGCCACATTGGGACTGAGACACGGCCCAG
total_OTU00277	3	1	1	0	1	0	2	0	0	0	0	0	1.25	0.75	0	0.629153	0.478714	0	0.55201	0.141122	0.657143	0.142857	8	Bacteria	Firmicutes	Clostridia	Clostridiales	Lachnospiraceae	Fusicatenibacter	Fusicatenibacter saccharivorans	S003709897	89.07	322	34	11	0	329.8	100	GATGAACGCTGGCGGCGTGCTTAACACATGCAAGTCGAACGGGGATAAGGAGGGCTTGCCTTCCTTATCCAAGTGGCGGACGGGTGAGTAACGCGTGGATAACCTGGCCCATACAGGGGGATAGCAGCTGGAAACGGCTGGTAATACCGCATAAGCGCACAGGGGCGCATGCCCTGGTGTGAAAAACTCCGGTGGTATGGGATGGGTCCGCGTCTGATTAGGCAGTTGGCGGGGTAAAGGCCCACCAAACCGACGATCAGTAGCCGGCCTGAGAGGGTGGGCGGCCACATTGGGACTGAGACACGGCCCAA
total_OTU00278	2	6	2	2	0	2	0	2	0	0	0	0	3	1	0	1	0.57735	0	0.146249	0.0576689	0.285714	0.0285714	16	Bacteria	Firmicutes	Clostridia	Clostridiales	Ruminococcaceae	Phocea	Phocea massiliensis	T-NR_144748.1	92.81	314	22	8	0	349.5	100	GACGAACGCTGGCGGCACGCCTAACACATGCAAGTCGAACGGAGTGAAGATGCTCGCATCTGAACTTAGTGGCGGACGGGTGAGTAACACGTGAGCAACCTGCCTTTCAGAGGGGGATAACGTTTGGAAACGAACGCTAATACCGCATAAAATATCGGAGTCGCATGGCACTGATATCAAAGGAGCAATCCGCTGAAAGATGGGCTCGCGTCCGATTAGGCAGTTGGCGGGGTAACGGCCCACCAAACCGACAATCGGTAGCCGGACTGAGAGGTTGAACGGCCACATTGGGACTGAGACACGGCCCAG
total_OTU00279	0	0	2	2	0	0	0	0	0	0	0	0	1	0	0	0.57735	0	0	0.18169	0.18169	0.428571	0.428571	4	Bacteria	Firmicutes	Clostridia	Clostridiales	F_undefined_Clostridiales	G_undefined_Clostridiales	Clostridiales bacterium CIEAF 021	S003316342	92.28	324	25	0	0	389.1	100	GACGAACGCTGGCGGCGTGCTTAACACATGCAAGTCGAACGGAGCGCCTGTGAAAGAGACTTCGGTCAATGGATTGGGATGCTTAGTGGCGGACGGGTGAGTAACGCGTGAGGAACCTGCCTTTCAGTGGGGGACAACAGTTGGAAACGACTGCTAATACCGCATAACATATCTGCATCGCATGGTGTGGATATCAAAGATTTATCGCTGAGAGATGGCCTCGCGTCTGATTAGCTAGTTGGTGGGGTAACGGCCCACCAAGGCGACGATCAGTAGCCGGACTGAGAGGTTGGCCGGCCACATTGGGACTGAGATACGGCCCAG
total_OTU00280	1	0	1	1	2	0	0	0	0	0	0	0	0.75	0.5	0	0.25	0.5	0	0.675809	0.0576689	0.485714	0.142857	5	Bacteria	Bacteroidetes	Bacteroidia	Bacteroidales	Tannerellaceae	Parabacteroides	Parabacteroides goldsteinii	T-NR_113076.1	99.68	312	1	0	0	432.3	100	GATGAACGCTAGCGACAGGCTTAACACATGCAAGTCGAGGGGCAGCACGGTGTAGCAATACATTGGTGGCGACCGGCGCACGGGTGAGTAACGCGTATGCAACCTACCTATCAGAGGGGAATAACCCGGCGAAAGTCGGACTAATACCGCATAAAACAGGGGTTCCACATGGAAATATTTGTTAAAGAATTATCGCTGATAGATGGGCATGCGTTCCATTAGATAGTTGGTGAGGTAACGGCTCACCAAGTCCACGATGGATAGGGGTTCTGAGAGGAAGGTCCCCCACACTGGTACTGAGACACGGACCAG
total_OTU00281	0	0	0	0	1	0	0	0	0	0	0	3	0	0.25	0.75	0	0.25	0.75	0.391002	0.391002	1	1	4	Bacteria	Firmicutes	Clostridia	Clostridiales	Clostridiaceae	Clostridium	Clostridium sp. Clone-3	S003260645	96.91	324	10	0	0	426.5	100	GATGAACGCTGGCGGCGTGCTTAACACATGCAAGTCGAACGAGAATCAGTGGATTGAGGATTCGTCCAAATGAAACTGAGGAAAGTGGCGGACGGGTGAGTAACGCGTGAGCAATCTGCCTTGGAGTGGGGAATAACGGCTGGAAACAGCCGCTAATACCGCATGATACAGTTGGGAGGCATCTCTCTGACTGTCAAAGATTTATCGCTCTGAGATGAGCTCGCGTCTGATTAGCTAGTTGGCGGGGTAACGGCCCACCAAGGCGACGATCAGTAGCCGGACTGAGAGGTTGGCCGGCCACATTGGGACTGAGACACGGCCCAG
total_OTU00282	0	2	1	0	0	0	0	2	0	0	1	0	0.75	0.5	0.25	0.478714	0.5	0.25	0.73038	0.401243	1	0.714286	6	Bacteria	Firmicutes	Clostridia	Clostridiales	Lachnospiraceae	Lachnoclostridium	[Clostridium] xylanolyticum	S002949069	92.59	324	24	0	0	391.6	100	GATGAACGCTGGCGGCGTGCTTAACACATGCAAGTCGAACGAAGCAATCAAGAGGAAATTTTCGGATGGAATCTAGATTGACTGAGTGGCGGACGGGTGAGTAACGCGTGGGTAACCTGCCTCATACAGGGGGATAACAGTTAGAAATGACTGCTAATACCGCATAAGACCACAGTGCCGCATGGCACAGGGGCCAAAGCCCAGACGGTATGAGATGGACCCGCGTCTGATTAGGTAGTTGGTGAGGTAACGGCTCACCAAGCCGACGATCAGTAGCCGACCTGAGAGGGTGACCGGCCACATTGGGACTGAGACACGGCCCAA
total_OTU00283	1	6	0	1	1	2	3	0	0	0	0	1	2	1.5	0.25	1.35401	0.645497	0.25	0.754521	0.288159	0.971429	0.371429	15	Bacteria	Firmicutes	Clostridia	Clostridiales	F_undefined_Clostridiales	G_undefined_Clostridiales	Clostridiales bacterium CIEAF 021	S003316342	92.28	324	25	0	0	389.1	100	GACGAACGCTGGCGGCGTGCTTAACACATGCAAGTCGAACGGAGCGCCTATGAAGGAGATTTCGGTCAACGGAATAGGTTGCTTAGTGGCGGACGGGTGAGTAACGCGTGAGGAACCTGCCTTTCAGAGGGGGACAACAGTTGGAAACGACTGCTAATACCGCATAACACATAGGTGTCGCATGGCATTTATGTCAAAGATTTATCGCTGAAAGATGGTCTCGCGTCTGATTAGCTAGTTGGTGAGGTAACGGCTCACCAAGGCGACGATCAGTAGCCGGACTGAGAGGTTGGCCGGCCACATTGGGACTGAGATACGGCCCAG
total_OTU00284	0	0	1	0	0	1	0	0	2	0	0	0	0.25	0.25	0.5	0.25	0.25	0.5	1	0.675809	1	1	4	Bacteria	Firmicutes	Clostridia	Clostridiales	Clostridiaceae	Clostridium	Clostridium sp. Culture-27	S003260630	84.76	333	50	5	0	320.1	100	GATGAACGCTGGCGGCGTGCCTAACACATGCAAGTCGAACGGGATATATAAGGAGCTAAGGTGTTTACATTTTAAGGAATTATATATTCAGTGGCGGACGGGTGAGTAACGCGTGGGTAACCTGCCTCATACCGGGGGATACCACCTGGAAACAGGTGCTAATACCGCATAACACATTCCGGTGCATGCCGGGATGTTGAAAACTCCGGTGGTATGAGATGGACCCGCGTCTGATTAGCCAGTTGGCGGGGTAACGGCCCACCAAAGCGACGATCAGTAGCCGGCCTGAGAGGGCGGACGGCCACATTGGGACTGAGACACGGCCCAG
total_OTU00285	0	0	0	0	2	0	0	1	0	0	0	0	0	0.75	0	0	0.478714	0	0.21517	#DIV/0!	0.428571	1	3	Bacteria	Firmicutes	Clostridia	Clostridiales	F_undefined_Clostridiales	G_undefined_Clostridiales	Clostridiales bacterium CIEAF 017	S003316336	88	326	39	1	0	351.1	100	GATGAACGCTGGCGGCGTGCCTAACACATGCAAGTCGAACGAAGCATGCAGGAAGAAGCCCTTCGGGGCGGGCGCCTGGATGACTGAGTGGCGGACGGGTGAGTAACGCGTGGGCAACCTGCCCCATACAGGGGGATAACAGCCGGAAACGGCTGCTAATACCGCATAAACCAGGGAGGCGCATGCCTTTGTGGGGAAAGCTCCGGCGGTATGGGAGGGGCCCGCGTCTGATTAGCTTGTTGGCGGGGCAGCGGCCCACCAAGGCGACGATCAGTAGCCGGCCTGAGAGGGCGGACGGCCACATTGGGACTGAGACACGGCCCAA
total_OTU00286	0	0	2	1	0	0	0	0	0	0	1	2	0.75	0	0.75	0.478714	0	0.478714	0.21517	1	0.428571	1	6	Bacteria	Firmicutes	Clostridia	Clostridiales	Clostridiaceae	Hungatella	Hungatella hathewayi	S000441841	90.43	325	31	1	0	369.7	100	GATGAACGCTGGCGGCGTGCCTAACACATGCAAGTCGAGCGGAAGCGTTACGAAGGAAGTTTTCGGATGGAATTGGTAACGGTTTAGCGGCGGACGGGTGAGTAACACGTGGGCAACCTGCCTTATACTGGGGGATAACAGTTAGAAATGACTGCTAATACCGCATAAGCGCCCATCCCCGCATGGGGAAGAGCGAAAAACTCCGGTGGTATAAGATGGGCCCGCGCCTGATTAGGTAGTTGGTGGGGTAACGGCCTACCAAGCCGACGATCAGTAGCCGACCTGAGAGGGTGGCCGGCCACATTGGGACTGAGACACGGCCCAA
total_OTU00287	2	0	0	0	1	0	0	0	0	0	0	0	0.5	0.25	0	0.5	0.25	0	0.675809	0.391002	1	1	3	Bacteria	Tenericutes	Mollicutes	Acholeplasmatales	F_undefined_Acholeplasmatales	G_undefined_Acholeplasmatales	Acholeplasmatales bacterium canine oral taxon 316	S003222816	84.07	346	54	7	0	319.8	100	GATGAACGCTGGCGGCATGCCTAAGACATGCAAGTCGAACGAGATGGCCCATTGAAGATTGAGTGCTTGCACAATTTCTGATTTGGATTTTCCATCTAGTGGCGGACGGGTGAGTAACACGTGGGTGACCTACCTTTGAGTTTGGGACAACTACTGGAAACGGTAGCTAATACCAAATAATATACAGTTTCGTTTCTGTATTAAAAGGCGCTTTCAAGCGTCGCTCTTAGATGGGCCTGCGGCGTATTAGCTAGTTGGTGAGGTAATGGCTCACCAAGGCGACGATGCGTAGCCGGACTGAGAGGTTGAACGGCCACATTGGGACTGAGACACGGCCCAA
total_OTU00288	5	3	0	0	1	1	1	1	0	0	1	0	2	1	0.25	1.22474	0	0.25	0.474021	0.249399	1	0.428571	13	Bacteria	Firmicutes	Clostridia	Clostridiales	Lachnospiraceae	Lachnoclostridium	[Clostridium] bolteae	T-NR_025567.1	94.44	324	18	0	0	406.5	100	GATGAACGCTGGCGGCGTGCCTAACACATGCAAGTCGAGCGAAGCATTTAACATGAAGTTTTCGGACGGAATGTTATCTGACTGAGCGGCGGACGGGTGAGTAACGCGTGGGTAACCTGCCTTATACAGGGGGATAACAGTTAGAAATGACTGCTAATACCGCATAAGCGCACAGTACTGCATGGTACAGTGTGAAAAACTCCGGTGGTATAAGATGGACCCGCGTCTGATTAGCCAGTTGGCGGGGTAACGGCCCACCAAAGCGACGATCAGTAGCCGACCTGAGAGGGTGACCGGCCACATTGGGACTGAGACACGGCCCAA
total_OTU00289	0	0	1	0	1	2	0	1	0	0	0	0	0.25	1	0	0.25	0.408248	0	0.178285	0.391002	0.371429	1	5	Bacteria	Firmicutes	Clostridia	Clostridiales	Ruminococcaceae	Caproiciproducens	Caproiciproducens galactitolivorans	T-NR_145929.1	88.1	315	37	4	0	330.1	100	GACGAACGCTGGCGGCGCGCCTAACACATGCAAGTCGAACGGAGTTTAAAGAGCTTGCTTTTTAAACTTAGTGGCGGACGGGTGAGTAACACGTGAGTAACCTACCTTCCAAAGGGGGATAACGTCTGGAAACGGACGCTAATACCGCATAACACTATTTGAGGGCATCCTTAGATAGTCAAAGGAGAAATCCGATGGGAGATGGACTCGCGGCTGATTAGATAGTTGGCGGGGTAGAGGCCCACCAAGTCGACGATCAGTAGCCGGACTGAGAGGTTGAACGGCCACATTGGGACTGAGACACGGCCCAG
total_OTU00290	0	0	0	0	0	0	0	1	0	3	0	1	0	0.25	1	0	0.25	0.707107	0.391002	0.252215	1	0.428571	5	Bacteria	Firmicutes	Clostridia	Clostridiales	Hungateiclostridiaceae	Ruminiclostridium	Ruminiclostridium cellulolyticum	T-NC_011898_02	78.88	448	87	36	0	283.2	100	GACGAACGCTGGCGGCGTGCTTAAAACATGCAAGTCGAACGAGAGATATTGTCAGCACAAAGGTAATTTGAATTGTCGAAGCGTTTGAAAAATCTGAAAAGATTTTTCTCCCCGCGCCCGCAAGGGAAGAAGACAAGGAAAGAGAAGTTACTTTTGTGCTGATGATAAATCTAGTGGCGGACGGGTGAGTAACGCGTGAGCAACCTGCCTATCACAGGGGGATAACAGTTGGAAACGACTGCTAATACCGCATAAGACCACGAGGTCGCATGATCAAGGGGTCAAAGGAGCAATCCGGTGATAGAGGGGCTTGCGTCTCATTAGCTAGTTGGTGAGGGTAACGGCCCACCAAGGCGACGATGAGTAGCCGATCTGAGAGGATGAACGGCCACACTGGAA…
total_OTU00291	0	1	2	2	1	1	2	1	0	1	1	0	1.25	1.25	0.5	0.478714	0.25	0.288675	1	0.238225	1	0.4	12	Bacteria	Firmicutes	Clostridia	Clostridiales	Lachnospiraceae	Faecalicatena	Faecalicatena fissicatena	T-NR_104800.1	93.25	326	22	0	0	399.3	100	GATGAACGCTGGCGGCGTGCTTAACACATGCAAGTCGAACGAAGCACTGTACTTTGATTCCTTCGGGTTGATTAGTACTGTGACTGAGTGGCGGACGGGTGAGTAACGCGTGGGTAACCTGCCCCATACAGGGGGATAACAGATAGAAATGTCTGCTAATACCGCATAAGACCACAGCACCGCATGGTGCAGGGGTAAAAACTCCGGTGGTATGGGATGGACCCGCGTCTGATTAGCTGGTTGGTGAGGTAAAGGCTCACCAAGGCGACGATCAGTAGCCGACCTGAGAGGGTGACCGGCCACATTGGGACTGAGACACGGCCCAA
total_OTU00292	0	1	0	0	0	1	0	0	0	0	0	1	0.25	0.25	0.25	0.25	0.25	0.25	1	1	1	1	3	Bacteria	Firmicutes	Clostridia	Clostridiales	F_undefined_Clostridiales	G_undefined_Clostridiales	Clostridiales bacterium CIEAF 019	S003316341	95.69	325	14	0	0	417.9	100	GATGAACGCTGGCGGCGTGCTTAACACATGCAAGTCGAACGGAACACCCTTGAAGGAGTTTTCGGACAACAGATAGGACTGTTTAGTGGCGGACGGGTGAGTAACGCGTGAGTAACCTGCCTTGGAGTGGGGAATAACAGCTGGAAACAGCTGCTAATACCGCATAATATGTCTGAATCGCATGGTTCTGGACATCAAAGATTTATCGCTCTGAGATGGACTCGCGTCTGATTAGCTGGTTGGCGGGGTAACGGCCCACCAAGGCGACGATCAGTAGCCGGACTGAGAGGTTGGCCGGCCACATTGGGACTGAGACACGGCCCAG
total_OTU00293	0	1	1	2	0	0	2	1	1	0	8	2	1	0.75	2.75	0.408248	0.478714	1.79699	0.705184	0.406364	1	0.771429	18	Bacteria	Firmicutes	Clostridia	Clostridiales	Clostridiaceae	Clostridium	Clostridium sp.	S000004296	92.59	324	24	0	0	391.6	100	GATGAACGCTGGCGGCGTGCTTAACACATGCAAGTCGAGCGAAGCACTTTCTCGGAAGTTTTCGGATGGAAGAGGGAATGACTGAGCGGCGGACGGGTGAGTAACGCGTGGGGAACCTGCCTCATACAGGGGAATAACAGATGGAAACGTCTGCTAATGCCGCATAAGCGCACACTGTGGCATCACAGAGTGTGAAAAACTCCGGTGGTATGAGATGGCCCCGCGTCTGATTAGGCAGTTGGCGGGGTAACGGCCCACCAAACCGACGATCAGTAGCCGACCTGAGAGGGTGACCGGCCACATTGGGACTGAGACACGGCCCAA
total_OTU00294	0	2	1	0	0	0	0	0	0	0	0	0	0.75	0	0	0.478714	0	0	0.21517	0.21517	0.428571	0.428571	3	Bacteria	Tenericutes	Mollicutes	Acholeplasmatales	F_undefined_Acholeplasmatales	G_undefined_Acholeplasmatales	Acholeplasmatales bacterium canine oral taxon 375	S003222877	84.4	347	51	20	0	286.3	100	GATGAACGCTGGCGGCATGCCTAAGACATGCAAGTCGAACGAGGTGGCCCATTGAAGTTGGAGTGCTTGCACAAAAATGGATTTGGATTTTCCACCTAGTGGCAAACGGGTGAGTAACACGTGGGTTACCTGCCTCTAAGCTGGGGATAACAGTTGGAAACGACTGATAATACCGAATGTGCTCTACGGAGTAAAGAAGCCTTTAAAGCTTCACTTAGAGATGGGCCTGCGGCGTATTAGTTAGTTGGTGGGGTAATGGCCTACCAAGACGACGATGCGTAGCCGAACTGAGAGGTTGATCGGCCACACTGGGACTGAGACACGGCCCAG
total_OTU00295	0	1	0	1	0	3	0	0	0	1	0	0	0.5	0.75	0.25	0.288675	0.75	0.25	0.771769	0.53744	1	1	6	Bacteria	Firmicutes	Clostridia	Clostridiales	Clostridiaceae	G_undefined_Clostridiaceae	Clostridiaceae bacterium MS3	S003787962	87.93	337	39	14	0	320.7	100	GATGAACGCTGGCGGCGTGCTTAACACATGCAAGTCGAACGGGGATGGTACATGCGAGGGAGTAGTTTACTATGACCAGACAAGTGCCATCCTAGTGGCGGACGGGTGAGTAACGCGTGGGCAACCTGCCCTGTACAGGGGGATAACACTTAGAAATAGGTGCTAATACCGCATGAGCGCACAAAGGCGCATGCCTATGTGCGGGAAGCCCGCGAGGGCGGTACGGGATGGGCCCGCGTCTGATTAGCCAGTTGGCAGGGTAACGGCCTACCAAAGCGACGATCAGTAGCCGGCCTGAGAGGGTGGACGGCCACATTGGGACTGAGACACGGCCCAA
total_OTU00296	0	0	1	2	0	0	2	0	1	0	0	0	0.75	0.5	0.25	0.478714	0.5	0.25	0.73038	0.401243	1	0.714286	6	Bacteria	Firmicutes	Clostridia	Clostridiales	F_undefined_Clostridiales	G_undefined_Clostridiales	Clostridiales bacterium CIEAF 021	S003316342	91.05	324	29	0	0	379.1	100	GACGAACGCTGGCGGCGTGCTTAACACATGCAAGTCGAACGGGGTGCCCATGAAGGAGATTTCGGTCAACGGATTGGGTTACTTAGTGGCGGACGGGTGAGTAACGCGTGAGGAACCTGCCTTTCAGAGGGGGACAACAGTTGGAAACGACTGCTAATACCGCATAACATGTAGGTGTCGCATGGCATTTACATCAAAGATTTATCGCTGAGAGATGGCCTCGCGTCTGATTAGCTAGTTGGTAGGGTAACGGCCTACCAAGGCGACGATCAGTAGCCGGACTGAGAGGTTGGCCGGCCACATTGGGACTGAGATACGGCCCAG
total_OTU00297	6	1	3	4	1	3	0	1	0	0	0	0	3.5	1.25	0	1.04083	0.629153	0	0.124325	0.0436462	0.2	0.0285714	19	Bacteria	Firmicutes	Clostridia	Clostridiales	Oscillospiraceae	Oscillibacter	Oscillibacter valericigenes	T-NR_041340.1	94.75	324	17	0	0	409	100	GACGAACGCTGGCGGCGTGCTTAACACATGCAAGTCGAACGGAGCACCCTTGAAGGAGTTTTCGGACAACGGAGAGGAATGCTTAGTGGCGGACTGGTGAGTAACGCGTGAGGAACCTGCCTTTCGGAGGGGGACAACAGTTGGAAACGACTGCTAATACCGCATGATACATTTGGGCCGCATGGTCTGAATGTCAAAGATTTATCGCCGAAAGATGGCCTCGCGTCTGATTAGCTAGTTGGTGGGGTAACGGCCCACCAAGGCGACGATCAGTAGCCGGACTGAGAGGTTGGCCGGCCACATTGGGACTGAGATACGGCCCAG
total_OTU00298	0	0	1	3	0	0	0	1	1	2	0	2	1	0.25	1.25	0.707107	0.25	0.478714	0.377563	0.780872	0.714286	0.742857	10	Bacteria	Firmicutes	Clostridia	Clostridiales	Clostridiaceae	Clostridium	Clostridium sp. Culture-23	S003260628	96.6	324	11	0	0	424	100	GATGAACGCTGGCGGCGTGCTTAACACATGCAAGTCGAACGAGAACCATTGGATCGAGGATTCGTCCAAGTGAAGGTGGGGAAAGTGGCGGACGGGTGAGTAACGCGTGAGCAATCTGCCTTGGAGTGGGGAATAACGGCTGGAAACAGCCGCTAATACCGCATGATACAGCTGGGAGGCATCTCCCTGGCTGTCAAAGATTTATCGCTCTGAGATGAGCTCGCGTCTGATTAGCTAGTTGGCGGGGTAACGGCCCACCAAGGCGACGATCAGTAGCCGGACTGAGAGGTTGGCCGGCCACATTGGGACTGAGACACGGCCCAG
total_OTU00299	0	0	0	0	0	0	0	0	0	1	1	1	0	0	0.75	0	0	0.25	#DIV/0!	0.0576689	1	0.142857	3	Bacteria	Firmicutes	Clostridia	Clostridiales	F_undefined_Clostridiales	G_undefined_Clostridiales	Clostridiales bacterium JN18_A56_K	S000653168	86.73	299	39	5	0	293.8	100	GACGAACGCTGGCGGCATGCCTAACACATGCAAGTCGAACGAGGTAGAAATACCTAGTGGCGGACGGGTGCGTAACACGTGAGCAACCTGCCTCTTACAACGGGATAACACAGAGAAATTTGTGCTAATACGGTATGAGACTACGAGATGGCATCATCTAGTGGTTAAAGTTCAGGCGGTAAGAGAGGGGCTCGCGGCCCATTAGATAGTTGGTGAGGTAACGGCTCACCAAGTCGACGATGGGTAGCCGACCTGAGAGGGTGATCGGCCACACTGGAACTGAGATACGGTCCAG
total_OTU00300	0	0	4	0	0	0	2	0	0	1	1	2	1	0.5	1	1	0.5	0.408248	0.675809	1	1	0.485714	10	Bacteria	Firmicutes	Clostridia	Clostridiales	Clostridiaceae	Clostridium	Clostridium sp.	S000014616	92.55	326	24	4	0	377.7	100	GATGAACGCTGGCGGCGTGCTTAACACATGCAAGTCGAACGAAGCACAGAAAGCAGATTACTTCGGTTTGAAGCTTTCTGTGACTGAGTGGCGGACGGGTGAGTAACGCGTGGATAACCTGCCTCACACAGGGGGATAACAGTTAGAAATGACTGCTAATACCGCATAAGCGCACAGTCTCGCATGGGACAGTGTGAAAAACTGAGGTGGTGTGAGATGGATCCGCGTCTGATTAGGCAGTTGGCGGGGTAACGGCCCACCAAACCAACGATCAGTAGCCGGCCTGAGAGGGTGAACGGCCACATTGGGACTGAGACACGGCCCAA
total_OTU00301	0	2	0	0	0	0	1	0	0	0	0	0	0.5	0.25	0	0.5	0.25	0	0.675809	0.391002	1	1	3	Bacteria	Firmicutes	Clostridia	Clostridiales	Eubacteriaceae	Eubacterium	Eubacterium sp. oral clone BU014	AF385563	94.6	317	17	2	0	387.7	100	GATAAACGCTGGCGGCGCACATAAGACATGCAAGTCGAACGAACTTAATTCGAATGTTTACATTTGGAAGCGGTTAGTGGCGGACTGGTGAGTAACACGTAAGCAACCTGCCTATCAGAGGGGAATAACAGTGAGAAATCATTGCTAATACCGCATATGCTGTGAGTATCGCATGATACAAACAGGAAAGGAGCAATCCGCTGATAGATGGGCTTGCGTCTGATTAGATAGTTGGTGGGGTAAAGGCCTACCAAGTCGACGATCAGTAGCCGGACTGAGAGGTTGAACGGCCACATTGGGACTGAGATACGGCCCAG
total_OTU00302	0	0	0	0	0	0	0	0	1	0	3	0	0	0	1	0	0	0.707107	#DIV/0!	0.252215	1	0.428571	4	Bacteria	Firmicutes	Clostridia	Clostridiales	Ruminococcaceae	Faecalibacterium	Faecalibacterium sp. canine oral taxon 147	S003222644	83.28	316	52	5	0	284.9	100	GACGAACGCTGGCGGCGTGCTTCAAACATGCAAGTCGAACGGAGTTAAAAGGGCTTGCCCTTTTAACTTAGTGGCGGACTGGTGAGTAACGCGTGAGCAACCTACCTCAAACAGGGGGATAACAGAGGGAAACTTCTGCTAATACCGCATAAGACTACAGTATGGCATCATACAAGGGTCAAAGGAGTCAAATCTGGTTTGAGATGGGCTTGCGTTTCATTAGCTAGTTGGTAAGGGTAACGGCCTACCAAGGCGACGATGAATAGCCGATCTGAGAGGATGACCGGCCACACTGGGACTGAGATACGGCCCAG
total_OTU00303	0	1	0	1	0	2	0	0	0	0	0	0	0.5	0.5	0	0.288675	0.5	0	1	0.18169	1	0.428571	4	Bacteria	Firmicutes	Clostridia	Clostridiales	Ruminococcaceae	Neglecta	Neglecta timonensis	T-NR_144736.1	91.96	336	27	0	0	400.7	100	GACGAACGCTGGCGGCGTGCCTAACACATGCAAGTCGAACGGAGCTATGCGCTGAACGGAGAGCAGCTTGCTGAAGGAAGTTCTTGTATAGCTTAGTGGCGGACGGGTGAGTAACGCGTGAGCAACCTGCCTTTCAGAGGGGGATAACGTTTGGAAACGAACGCTAATACCGCATAAGACCACACTTCCACATGGGAGAGGGGTCAAAGGAGCAATCCGCTGAAAGATGGGCTCGCGTCCGATTAGATAGTTGGGGGGGTAACGGCCCACCAAGTCGACGATCGGTAGCCGGACTGAGAGGTTGAACGGCCACATTGGGACTGAGACACGGCCCAG
total_OTU00304	2	0	0	1	0	0	1	3	0	0	0	0	0.75	1	0	0.478714	0.707107	0	0.780872	0.21517	1	0.428571	7	Bacteria	Bacteroidetes	Bacteroidia	Bacteroidales	Rikenellaceae	Tidjanibacter	Tidjanibacter massiliensis	T-NR_147372.1	98.1	315	6	0	0	424	100	GATGAACGCTAGCGGCAGGCCTAACACATGCAAGTCGAGGGGCAGCACGATAAAGAGTTTACTCTTTATGGTGGCGACCGGCGGACGGGTGCGTAACGCGTATGCAACCTGCCTGACACAGGGGGATAATCCGAAGAAATTTGGTCTAATACCCCATAATACCGATGTAGGCATCTACGTTGGTTGAAAACTCCGGTGGTGTCAGATGGGCATGCGTTGTATTAGCTAGTTGGTGAGGTAACGGCTCACCAAGGCGACGATACATAGGGGGACTGAGAGGTTAACCCCCCACACTGGTACTGAGACACGGACCAG
total_OTU00305	0	0	1	0	0	0	0	1	1	4	0	1	0.25	0.25	1.5	0.25	0.25	0.866025	1	0.247354	1	0.371429	8	Bacteria	Actinobacteria	Coriobacteriia	Eggerthellales	Eggerthellaceae	Enterorhabdus	Enterorhabdus muris	T-NR_144609.1	99.35	307	2	0	0	422.9	100	GATGAACGCTGGCGGCGTGCCTAACACATGCAAGTCGAACGATTAAACCGCCCTCGGGCGGACATAGAGTGGCGAACGGGTGAGTAACACGTGACCAACCTGCCCCGCGCTCCGGGACAACCGCTGGAAACGGCGGCTAATACCGGGTACTCCGGGAGGGCCCCATGGCCCTGCCGGGAAAGCCGAGACGGCGCGGGATGGGGTCGCGGCCCATTAGGTAGACGGCGGGGTAACGGCCCACCGTGCCCGCGATGGGTAGCCGGACTGAGAGGTCGACCGGCCACATTGGGACTGAGATACGGCCCAG
total_OTU00306	0	0	5	1	0	1	2	0	1	0	0	0	1.5	0.75	0.25	1.19024	0.478714	0.25	0.5906	0.374095	1	0.714286	10	Bacteria	Firmicutes	Clostridia	Clostridiales	Clostridiaceae	Clostridium	Clostridium sp. Clone-3	S003260645	93.21	324	22	0	0	396.6	100	GATGAACGCTGGCGGCGTGCTTAACACATGCAAGTCGAACGAGAACCGATGGAACGAGGATTCGTCTGAGGGAAGTCGGGGAAAGTGGCGGACGGGTGAGTAACGCGTGAGCAATCTACCTTGGAGTGGGGAATAACGGCTGGAAACAGCCGCTAATACCGCATGATGCGTCTGGGCCGCATGGCTCTGGGCGCCAAAGATTCATCGCTCTGAGATGAGCTCGCGTCTGATTAGCTAGTTGGCGGGGCAACGGCCCACCAAGGCGACGATCAGTAGCCGGACTGAGAGGTTGGCCGGCCACATTGGGACTGAGACACGGCCCAG
total_OTU00307	0	0	0	0	0	3	0	0	0	0	0	0	0	0.75	0	0	0.75	0	0.391002	#DIV/0!	1	1	3	Bacteria	Firmicutes	Erysipelotrichia	Erysipelotrichales	Erysipelotrichaceae	Turicibacter	Turicibacter sp. LA62	S003709907	100	287	0	0	0	400.2	100	GATGAACGCTGGCGGCGTGCCTAATACATGCAAGTCGAGCGAACCACTTCGGTGGGAAGCGGCGAACGGGTGAGTAACACGTAGGTGATCTGCCCATCAGACGGGGACAACGATTGGAAACGATCGCTAATACCGGATAGGACGAAAGTTTAAAGATGCTCCTGGCATCACTGATGGATGAGCCTGCGGCGCATTAGCTAGTTGGTGGGGTAAAGGCCTACCAAGGCGACGATGCGTAGCCGACCTGAGAGGGTGAACGGCCACACTGGGACTGAGACACGGCCCAG
total_OTU00308	1	2	0	2	0	0	0	2	0	0	2	4	1.25	0.5	1.5	0.478714	0.5	0.957427	0.320281	0.825777	0.485714	1	13	Bacteria	Firmicutes	Clostridia	Clostridiales	Clostridiaceae	Clostridium	Clostridium sp. Clone-9	S003260647	99.69	324	1	0	0	448.9	100	GATGAACGCTGGCGGCGTGCTTAACACATGCAAGTCGAGCGAAGCATAGATGTGGAAGTTTTCGGATGGAAGCGTGTATGACTGAGCGGCGGACGGGTGAGTAACGCGTGGGTAACCTGCCTCATACAGGGGGATAACAGTTAGAAATGACTGCTAATACCGCATAAGCGCACAGGACCGCATGGTCTGGTGTGAAAAACTCCGGTGGTATGAGATGGACCCGCGTCTGATTAGCTGGTTGGTGAGGTAACGGCCCACCAAGGCGACGATCAGTAGCCGACCTGAGAGGGTGGCCGGCCACATTGGGACTGAGACACGGCCCAA
total_OTU00309	2	0	1	0	0	0	0	0	0	0	0	0	0.75	0	0	0.478714	0	0	0.21517	0.21517	0.428571	0.428571	3	Bacteria	Firmicutes	Clostridia	Clostridiales	Lachnospiraceae	G_undefined_Lachnospiraceae	Lachnospiraceae bacterium 28-4	S000891924	98.76	322	4	0	0	438.7	100	GATGAACGCTGGCGGCGTGCCTAACACATGCAAGTCGAACGGGTGTACAGAAGGGAAGATTTCGGTCGGAAGATCTGTGCATGAGTGGCGGACGGGTGAGTAACGCGTGGGCAACCTGGCCTGTACAGGGGGATAACACTTAGAAATAGGTGCTAATACCGCATAACGGGAGAAGCCGCATGGCTTTTTCCTGAAAACTCCGGTGGTACAGGATGGGCCCGCGTCTGATTAGCCAGTTGGCAGGGTAACGGCCTACCAAAGCGACGATCAGTAGCCGGCCTGAGAGGGCGGACGGCCACACTGGGACTGAGACACGGCCCAG
total_OTU00310	0	0	1	0	0	0	0	1	0	0	1	0	0.25	0.25	0.25	0.25	0.25	0.25	1	1	1	1	3	Bacteria	Firmicutes	Clostridia	Clostridiales	Ruminococcaceae	Acutalibacter	Acutalibacter muris	T-NR_144605.1	94.85	330	17	0	0	417.3	100	GACGAACGCTGGCGGCGTGCCTAACACATGCAAGTCGAACGGAGATACCCGCTGATGAAGTACTTCGGTAATGATTCTTGGATATCTTAGTGGCGGACGGGTGAGTAACGCGTGAGCAACCTGCCTTTCAGAGGGGGATAACGTTTGGAAACGAACGCTAATACCGCATGATATTATTGAGCTGCATGGCTTGATAATCAAAGGAGCAATCCGCTGAAAGATGGGCTCGCGTCCGATTAGGTAGTTGGCGGGGCAACGGCCCACCAAGCCGACGATCGGTAGCCGGACTGAGAGGTTGAACGGCCACATTGGGACTGAGACACGGCCCAG
total_OTU00311	0	1	0	0	0	0	0	0	0	0	2	1	0.25	0	0.75	0.25	0	0.478714	0.391002	0.401243	1	0.714286	4	Bacteria	Firmicutes	Clostridia	Clostridiales	Hungateiclostridiaceae	Hungateiclostridium	Hungateiclostridium cellulolyticum	S004044833	85.81	305	41	16	0	269.7	100	GATGAACGCTGGCGGCGTGCTTAACACATGCAAGTCGAATGTAGCAATACATGGCGGACGGGTGAGTAACGCGTGAGCAATCTGCCCTTATCTGGGGGATAACAGTTGGAAACGACTGATAATACCGCATAACATCGAGAGAAGGCATCTTCTTTCGATCAAAGATTTATCGGATAAGGATGAGCTCGCGTCTGATTAGCTTGTTGGTGAGGTAACGGCTCACCAAGGCGACGATCAGTAGCCGACCTGAGAGGGTGATCGGCCACATTGGAACTGAGACACGGTCCAA
total_OTU00312	6	0	1	0	2	0	0	2	0	0	1	0	1.75	1	0.25	1.43614	0.57735	0.25	0.653671	0.375258	1	0.714286	12	Bacteria	Firmicutes	Clostridia	Clostridiales	Clostridiaceae	Clostridium	Clostridium sp. Clone-9	S003260647	95.06	324	16	0	0	411.5	100	GATGAACGCTGGCGGCGTGCTTAACACATGCAAGTCGAGCGAAGCGTATTAGCGGACGTTTTCGGATGGAAGCAGATATGACTTAGCGGCGGACGGGTGAGTAACGCGTGGATAACCTGCCTCATACAGGGGGATAACAGTTAGAAATGACTGCTAATACCGCATAAGCGCACAGGACCGCATGGTCCGGTGTGAAAAACTCCGGTGGTATGGGATGGATCCGCGTCTGATTAGCTAGTTGGTGAGGTAACGGCCCACCAAGGCGACGATCAGTAGCCGACCTGAGAGGGTGGCCGGCCACATTGGGACTGAGACACGGCCCAA
total_OTU00313	0	1	3	1	0	0	0	0	2	0	0	0	1.25	0	0.5	0.629153	0	0.5	0.141122	0.388456	0.142857	0.371429	7	Bacteria	Firmicutes	Clostridia	Clostridiales	Clostridiaceae	Clostridium	Clostridium sp. Clone-46	S003260659	95.37	324	15	0	0	414	100	GATGAACGCTGGCGGCGTGCTTAACACATGCAAGTCGAACGAAGCACTGGAGAACGAATCTTCGGAGGAAGTCTCCTTTGACTGAGTGGCGGACGGGTGAGTAACGCGTGGGTAACCTGCCTCACACAGGGGGATAACAGTTGGAAACGACCGCTAATACCGCATAAGCCGGAAGGATCGCATGATCCGGCCGGAAAAGATTTATCGGTGTGAGATGGACCCGCGTCTGATTAGCCAGTTGGCAGGGTAACGGCCTACCAAAGCGACGATCAGTAGCCGGCCTGAGAGGGTGAACGGCCACATTGGGACTGAGACACGGCCCAA
total_OTU00314	0	1	2	1	0	0	0	0	0	0	0	0	1	0	0	0.408248	0	0	0.0917211	0.0917211	0.142857	0.142857	4	Bacteria	Firmicutes	Clostridia	Clostridiales	Ruminococcaceae	Phocea	Phocea massiliensis	T-NR_144748.1	88.71	311	36	1	0	344.5	100	GACGAACGCTGGCGGCGCGCCTAACANATGCAAGTCGAACGAAGGGAAGGGGGCTTGCCCCCTGAACTTAGTGGCGGACGGGTGAGTAACACGTGAGCAACCTGCCCTATAGAGGGGGATAACGTTTGGAAACGAACGCTAATACCGCATAACGCGCTGGGGGGACATCCCTTTGGCGCCAAAGGAGCAATCCGCTATAGGATGGGCTCGCGTCCGATTAGATAGTTGGCGGGGTAACGGCCCACCAAGTCGACGATCGGTAGCCGGACTGAGAGGTTGAACGGCCACATTGGGACTGAGACACGGCCCAG
total_OTU00315	0	1	1	0	0	0	1	0	0	0	0	0	0.5	0.25	0	0.288675	0.25	0	0.53744	0.18169	1	0.428571	3	Bacteria	Firmicutes	Clostridia	Clostridiales	Ruminococcaceae	Hydrogenoanaerobacterium	Hydrogenoanaerobacterium sp. YN3	S002235759	88.2	325	39	3	0	344.8	100	GACGAACGCTGGCGGCGCGCCTAACACATGNAAGTCGAACGGGACTATACTGGAAGAAGTTTTCGGATGGATTTCGGTATAGTTTAGTGGCGGACGGGTGAGTAACACGTGAGCAACCTGCCTTCGAGAGGGGAATAACGGCTGGAAACGGTCGCTAATACCGCATAACATACCGGGAGGACATCCTGCTGGTATCAAAGATTTATCGCTCGAAGATGGGCTCGCGTCCGATTAGGTAGTTGGTGAGGTAACGGCTCACCAAGCCGACGATCGGTAGCCGGACTGAGAGGTTGAACGGCCACATTGGGACTGAGACACGGCCCAG
total_OTU00316	1	1	1	1	0	2	0	2	0	0	0	0	1	1	0	0	0.57735	0	1	#DIV/0!	1	0.0285714	8	Bacteria	Firmicutes	Clostridia	Clostridiales	F_undefined_Clostridiales	G_undefined_Clostridiales	Clostridiales bacterium CIEAF 026	S003316344	93.85	325	20	0	0	402.9	100	GATGAACGCTGGCGGCGTGCTTAACACATGCAAGTCGAACGGGGTACCCTTGAAGGAGGCTTCGGCCAACAGATAGGAATACCTAGTGGCGGACGGGTGAGTAACGCGTGAGGAACCTGCCTTGGAGTGGGGAATAACAGTTAGAAATAGCTGCTAATACCGCATAATGCAGTTGGGTCGCATGACTCTGACTGCCAAAGATTTATCGCTCTGAGATGGCCTCGCGTCTGATTAGATAGTTGGCGGGGTAACGGCCCACCAAGTCGACGATCAGTAGCCGGACTGAGAGGTTGGCCGGCCACATTGGGACTGAGACACGGCCCAG
total_OTU00317	0	0	0	0	0	0	0	0	2	0	0	0	0	0	0.5	0	0	0.5	#DIV/0!	0.391002	1	1	2	Bacteria	Firmicutes	Clostridia	Clostridiales	Eubacteriaceae	Eubacterium	Eubacterium sp. oral clone JI012	AY349379	83.02	359	55	35	0	258.9	100	GATGAACGCTGGCGGCGCATTTAAGACATGCAAGTCGAACGGAAATCTATTTTACAGAAGTAAACGGAAAAAAGTAGTTTACTATGATTGGAAGTTAATGGAAGTTGTATAGATTTTAGTGGCGGACGGGTGAGTAATACATAGGTAACCTACCTTAAAGAGGGGGATAACAAAGAGAAATCTTTGCTAAAACCGCATAAGACCACAGTGTCGCATGGCACAGGGGTCAAAAGAGAAATCTGCTTTAAGATGGACTTGTGGCTGATTAGCTAGTTGGAGTGGTAAAGGCACACCAAGGCGATGATCAGTAGCCGGGCTGAGAGGCTGGCCGGCCACATTGGGACTGAGACACGGCCCAG
total_OTU00318	0	0	1	0	0	1	1	0	0	0	0	0	0.25	0.5	0	0.25	0.288675	0	0.53744	0.391002	1	1	3	Bacteria	Tenericutes	Mollicutes	Acholeplasmatales	F_undefined_Acholeplasmatales	G_undefined_Acholeplasmatales	Acholeplasmatales bacterium canine oral taxon 316	S003222816	85.06	367	49	39	0	268.3	100	GATTAACGCTTGCGGCATGCCTAAGACATGCAAGTCGAACGAGAAGGCCCATTGATATAGATTGAAGTTGGAGTGCTTGCACAAAGATGGATTTCTATTGATTTGGATTTTCCTTCTAGTGGCAAACGGGTGAGTAACACGTGGGTTACCTGCCTTTAAGTTGGGGATATCACCTGGAAACGGGTAGTAATACCGAATGTGATCTACGGATTAAAGAAGCCTTTAAAGCTTCGCTTAAAGATGGGCCTGCGGTGCATTAGCTAGTTGGTGAGATAATAGCCCACCAAGGCGACGATGCATAGCCGAACTGAGAGGTTGATCGGCCACACTGGGACTGAGACACGGCCCAG
total_OTU00319	1	1	0	0	9	1	14	1	3	4	0	2	0.5	6.25	2.25	0.288675	3.19831	0.853913	0.16982	0.130389	0.171429	0.2	36	Bacteria	Firmicutes	Bacilli	Lactobacillales	Lactobacillaceae	Lactobacillus	Lactobacillus reuteri	S000995976	98.25	343	6	0	0	462.8	100	GATGAACGCCGGCGGTGTGCCTAATACATGCAAGTCGTACGCACTGGCCCAACTGATTGATGGTGCTTGCACCTGATTGACGATGGATCACCAGTGAGTGGCGGACGGGTGAGTAACACGTAGGTAACCTGCCCCGGAGCGGGGGATAACATTTGGAAACAGATGCTAATACCGCATAACAGCAAAAGCCACATGGCTTTTGCTTGAAAGATGGCTTTGGCTATCACTCTGGGATGGACCTGCGGTGCATTAGCTAGTTGGTAAGGTAACGGCTTACCAAGGCGACGATGCATAGCCGAGTTGAGAGACTGATCGGCCACATTGGGACTGAGACACGGCCCAA
total_OTU00320	1	0	0	0	4	0	8	0	0	0	0	0	0.25	3	0	0.25	1.91485	0	0.246779	0.391002	0.428571	1	13	Bacteria	Firmicutes	Bacilli	Lactobacillales	Lactobacillaceae	Lactobacillus	Lactobacillus reuteri	S000995975	92.4	343	26	1	0	407.1	100	GATGAACGCCGGCGGTGTGCCTAATACATGCAAGTCGTACGCACTGGCCCAACTGATTGATGGTGCTTGCACCTGATTGACGTTGGATCACCAGTGAGTGGCGGACGGGTGAGTAACACGTGGGTAACCTGCCCAAGAGACTGGGATAACACCTGGAAACAGATGCTAATACCGGATAACAACACTAGACGCATGTCTAGAGCTTGAAAGATGGTTCTGCTATCACTCTTGGATGGACCTGCGGTGCATTAGCTAGTTGGTAAGGTAACGGCTTACCAAGGCAATGATGCATAGCCGAGTTGAGAGACTGATCGGCCACATTGGGACTGAGACACGGCCCAA
total_OTU00321	1	0	0	0	1	0	1	0	0	0	0	1	0.25	0.5	0.25	0.25	0.288675	0.25	0.53744	1	1	1	4	Bacteria	Firmicutes	Bacilli	Lactobacillales	Lactobacillaceae	Lactobacillus	Lactobacillus reuteri	S004461031	90.06	343	34	1	0	387.1	100	GATGAACGCCGGCGGTGTGCCTAATACATGCAAGTCGTACGCACTGGCCCAACTGATTGATGGTGCTTGCACCTGATTGACGATGGATCACCAGTGAGTGGCGGACGGGTGAGTAACACGTAGGTAACCTGCCCCGGAGCGGGGGATAACATTTGGAAACAGATGCTAATACCGCATAACCATAGTTACCGCATGGTAACTATGTAAAAGGTGGCTATGCTACCGCTTTTGGATGGGCCCGCGGCGCATTAGCTAGTTGGTGGGGTAAAGGCTTACCAAGGCAATGATGCGTAGCCGAACTGAGAGGTTGATCGGCCACATTGGGACTGAGACACGGCCCAA
total_OTU00322	1	0	1	0	1	0	1	0	0	0	0	0	0.5	0.5	0	0.288675	0.288675	0	1	0.18169	1	0.428571	4	Bacteria	Firmicutes	Clostridia	Clostridiales	Eubacteriaceae	Eubacterium	Eubacterium plexicaudatum	S000388320	91.1	326	29	0	0	386	100	GATGAACGCTGGCGGCGTGCTTAACACATGCAAGTCGAACGAAGCACAGATGTAGAATTTCTTCGGAAAGGAAGCGCCTGTGACTGAGTGGCGGACGGGTGAGTAACGCGTGGGCAACCTGCCCCGTACCGGGGGACAACAGCTGGAAACGGCTGCTAATACCGCATACGTTTTCGGTGCCGCATGGCGCCGAAAAGAAAACTCCGGTGGTATGGGATGGGCCCGCGTCTGATTAGCTAGTTGGGAGGGTAACGGCCTACCAAGGCGACGATCAGTAGCCGGCCTGAGAGGGCGACCGGCCACATTGGGACTGAGACACGGCCCAG
total_OTU00323	0	0	0	0	0	0	1	0	0	0	0	2	0	0.25	0.5	0	0.25	0.5	0.391002	0.391002	1	1	3	Bacteria	Firmicutes	Clostridia	Clostridiales	Lachnospiraceae	G_undefined_Lachnospiraceae	Lachnospiraceae bacterium 610	S003277061	89.47	328	34	5	0	348.1	100	GATGAACGCTGGCGGCGTGCCTAACACATGCAAGTCGAACGGGGGCGCCGAGGCGGCAGGATTTCGGTCCGCGCCGCGCGGCGCCCCAGTGGCGGACGGGTGAGTAACGCGTGGGCAACCTGCCTCGCACTGGGGGATAACACTTAGAAATAGGTGCTAACACCGCATAGCGGGCGGGGGCGCATGCCCCTGCCCTGAAAACCCAGGTGGTGCGAGATGGGCCCGCGTCTGATTAGCTGGTTGGCAGGGTAACGGCCTACCAAGGCGACGATCAGTAGCCGGCCTGAGAGGGTGGACGGCCACATTGGGACTGAGACACGGCCCAG
total_OTU00324	1	0	1	0	0	0	0	0	0	0	1	0	0.5	0	0.25	0.288675	0	0.25	0.18169	0.53744	0.428571	1	3	Bacteria	Firmicutes	Clostridia	Clostridiales	F_undefined_Clostridiales	Intestinimonas	Intestinimonas gabonensis	S004508245	92.92	325	23	0	0	395.5	100	GATGAACGCTGGCGGCGTGCTTAACACATGCAAGTCGAACGGAACACCCTTGAAGGAGTTTTCGGACAACTGAGAGGACTGTTTAGTGGCGGACGGGTGAGTAACGCGTGAGTAACCTGCCTTGGAGTGGGGAATAACACAAAGAAATTTGTGCTAATACCGCATAATGCAGCTGAGTCGCATGGCTCTGGCTGCCAAAGATTTATCGCTCTGAGATGGACTCGCGTCTGATTAGCTAGTTGGCGGGGTAACGGCCCACCAAGGCGACGATCAGTAGCCGGACTGAGAGGTTGGCCGGCCACATTGGGACTGAGACACGGCCCAG
total_OTU00325	2	0	3	0	3	0	0	0	0	0	0	0	1.25	0.75	0	0.75	0.75	0	0.654005	0.194171	1	0.428571	8	Bacteria	Firmicutes	Clostridia	Clostridiales	Clostridiaceae	Clostridium	Clostridium fusiformis	S000427845	95.37	324	15	0	0	418.2	100	GATGAACGCTGGCGGCGTGCCTAACACATGCAAGTCGAGCGAAGCACTTTGATTGGATTCTTCGGATGAAGATAATTGTGACTGAGCGGCGGACGGGTGAGTAACGCGTGGGCAACCTGCCTTACACAGGGGGATAACAGTTAGAAATGACTGCTAATACCGCATAAGACCGCGGAACCGCATGGTTCTGAGGTAAAAACTCCGGTGGTGTAAGATGGGCTCGCGTCTGATTAGGTAGTTGGTGAGGTAACGGCTCACCAAGCCGACGATCAGTAGCCGACCTGAGAGGGTGACCGGCCACATTGGGACTGAGACACGGCCCAG
total_OTU00326	0	0	1	0	1	0	0	1	1	0	0	2	0.25	0.5	0.75	0.25	0.288675	0.478714	0.53744	0.401243	1	0.714286	6	Bacteria	Firmicutes	Clostridia	Clostridiales	Clostridiaceae	Clostridium	Clostridium fusiformis	S000427845	95.68	324	14	0	0	420.7	100	GATGAACGCTGGCGGCGTGCCTAACACATGCAAGTCGAGCGAAGCGCATGGATACGATTCTTCGGATGAAGATTCATGTGACTGAGCGGCGGACGGGTGAGTAACGCGTGGGCAACCTGCCTTACACAGGGGGATAACAGTTAGAAATGACTGCTAATACCGCATAAGACCCCGGGACCGCATGGTTCCGAGGTAAAAACTCCGGTGGTGTAAGATGGGCCCGCGTCTGATTAGGTAGTTGGCGGGGTAACGGCCCACCAAGCCGACGATCAGTAGCCGACCTGAGAGGGTGACCGGCCACATTGGGACTGAGACACGGCCCAG
total_OTU00327	3	0	0	1	0	1	0	0	0	0	0	0	1	0.25	0	0.707107	0.25	0	0.377563	0.252215	0.714286	0.428571	5	Bacteria	Firmicutes	Clostridia	Clostridiales	F_undefined_Clostridiales	G_undefined_Clostridiales	Clostridiales bacterium CIEAF 021	S003316342	92.59	324	24	0	0	391.6	100	GACGAACGCTGGCGGCGTGCTTAACACATGCAAGTCGAACGGAGTACCCTCGAAAGAGATTTCGGTCAATGGAGAGGACTACTTAGTGGCGGACGGGTGAGTAACGCGTGAGGAACCTGCCTTTCAGTGGGGGACAACAGTTGGAAACGACTGCTAATACCGCATAACGTACTGGTATCGCATGGTACTGGTACCAAAGATTTATCGCTGAGAGATGGCCTCGCGTCTGATTAGCTAGTTGGTAGGGTAACGGCCTACCAAGGCGACGATCAGTAGCCGGACTGAGAGGTTGGCCGGCCACATTGGGACTGAGATACGGCCCAG
total_OTU00328	1	0	1	0	0	2	0	0	0	0	0	0	0.5	0.5	0	0.288675	0.5	0	1	0.18169	1	0.428571	4	Bacteria	Firmicutes	Clostridia	Clostridiales	Lachnospiraceae	G_undefined_Lachnospiraceae	Lachnospiraceae bacterium DJF_VP30	S001046063	89.51	333	34	9	0	346.7	100	GATGAACGCTGGCGGCGTGCTTAACACATGCAAGTCGAACGGAAGTAAGAGAAGGGAAGGGGCAGTTTACTGCAACGGAACATTTTTTACTTTAGTGGCGGACGGGTGAGTAACGCGTGGGTAACCTGCCTTATACAGGGGGATAACACTTAGAAATAGGTGCTAAGACCGCATAAGCGCCCAGGGCCGCATGGCCCAGGGTGAAAAACTCCGGTGGTATAAGATGGGCCCGCGTCTGATTAGCCAGTTGGCAGGGTAACGGCCTACCAAAGCGACGATCAGTAGCCGGCCTGAGAGGGTGGACGGCCACATTGGGACTGAGACACGGCCCAA
total_OTU00329	1	2	2	0	0	2	0	0	0	0	0	0	1.25	0.5	0	0.478714	0.5	0	0.320281	0.079605	0.485714	0.142857	7	Bacteria	Firmicutes	Clostridia	Clostridiales	Lachnospiraceae	Lachnoclostridium	Lachnoclostridium phytofermentans	T-NC_010001_03	89.47	323	34	0	0	365.3	100	GATGAACGCTGGCGGCGTGCCTAACACATGCAAGTCGAACGGGGTCTTAGTGCGGAAGTTTTCGGATGGAAGGATTAAGACTTAGTGGCGGACGGGTGAGTAACGCGTGGGTAACCTGCCCTGTACAGGGGGATAACAGTTGGAAACGGCTGCTAAAACCGCATAACATGGAGATACCGCATGATATTTCCATCAAATATTTATAGGTACAGGATGGGCCCGCGTCTGATTAGCCAGTTGGCAGGGTAATGGCCTACCAAAGCGACGATCAGTAGCCGGCTTGAGAGAGTGACCGGCCACATTGGGACTGAGACACGGCCCAA
total_OTU00330	1	0	0	0	0	0	1	0	1	0	0	0	0.25	0.25	0.25	0.25	0.25	0.25	1	1	1	1	3	Bacteria	Firmicutes	Clostridia	Clostridiales	Eubacteriaceae	Anaerofustis	Anaerofustis stercorihominis	NZ_ABIL00000000	91.64	323	27	0	0	382.7	100	GACGAACGCTGGCGGCGTGCTTAACACATGCAAGTCGAACGAGAAGCCTGTAGCTGATTCTTCGGATGAAGCAACAGGTAGACAGTGGCGAACGGGTGAGTAACGCGTAGGTAACCAACCCCATACAGGGGGATAGCCCATGGAAACGTGGATTAATACCCCATAAGACCACAGCATCGCATGATGCAGTGGTAAAAACTCCGGTGGTATGGGACGGACCTGCGTCTTATTAGGTAGTTGGTGAGGTAACGGCTCACCAAGCCGACGATGAGTAGCCGACCTGAGAGGGTGATCGGCCACATTGGGACTGAGACACGGCCCAA
total_OTU00331	0	1	0	1	0	0	0	1	1	0	0	0	0.5	0.25	0.25	0.288675	0.25	0.25	0.53744	0.53744	1	1	4	Bacteria	Firmicutes	Clostridia	Clostridiales	Peptostreptococcaceae	G_undefined_Peptostreptococcaceae	Peptostreptococcaceae bacterium canine oral taxon 155	S003222651	91.33	323	28	0	0	380.2	100	GATGAACGCTGGCGGCGTGCCTAACACATGCAAGTCGAGCGAGAAATTTACGAATGAAATTTCGATGGATTTTGTAAATGGAAAGCGGCGGACGGGTGAGTAACGCGTAGGTAACCTGCCCCATACAGAGGGATAGCCACTGGAAACGGTGATTAATACCTCATAAAACTGAGAATACACATGTATGCTCAGCCAAAGATTTATCGGTATGGGATGGACCTGCGTCTGATTAGTTAGTTGGTGAGGTAACGGCTCACCAAGGCGACGATCAGTAGCCGACCTGAGAGGGTGATCGGCCACATTGGAACTGAGACACGGTCCAA
total_OTU00332	0	0	6	0	0	0	0	0	1	0	0	0	1.5	0	0.25	1.5	0	0.25	0.391002	0.468418	1	1	7	Bacteria	Firmicutes	Clostridia	Clostridiales	Lachnospiraceae	G_undefined_Lachnospiraceae	Lachnospiraceae bacterium 28-4	S000891924	95.96	322	13	0	0	416.2	100	GATGAACGCTGGCGGCGTGCCTAACACATGCAAGTCGAACGGGTGTACGGGATGGAAGATTTCGGTCGGAAGCCCCGTGCATGAGTGGCGGACGGGTGAGTAACGCGTGGGCAACCTGCCCTGTACAGGGGGACAACACTTAGAAATAGGTGCTAATACCGCATAACGGGGGGAGCCGCATGGCTTTCCCCTGAAAACTCCGGTGGTACAGGATGGGCCCGCGTCTGATTAGCTAGTTGGCAGGGTAACGGCCTACCAAGGCGACGATCAGTAGCCGGCCTGAGAGGGCGGACGGCCACACTGGGACTGAGACACGGCCCAG
total_OTU00333	1	1	0	0	0	0	0	0	0	0	0	0	0.5	0	0	0.288675	0	0	0.18169	0.18169	0.428571	0.428571	2	Bacteria	Bacteroidetes	Bacteroidia	Bacteroidales	Porphyromonadaceae	Gabonia	Gabonia massiliensis	T-NR_144725.1	83.07	319	53	6	0	287.4	100	GATGAACGCTAGCGGCAGGCTTAACACATGCAAGTCGAGGGGCAGCGGGGGGCGCGCTTGCGCGTCCCGCCGGCGACCGGCGCACGGGTGAGTAACACGTATGAAACCTGCCCGTAGCAGGGGGATAAGCGGAAGAAATTCCGTCTAATACCGCGTAACAACCCATGGAGGCATCTCCGTGGGTTTAAAGGAAGCGATTCCGGCTACGGATGGTCATGCGTCGCATTAGCTTGTTGGCGGGGTAACGGCCCACCAAGGCGACGATGCGTAGGGGTTCTGAGAGGAAGGTCCCCCACACTGGTACTGAGACACGGACCAG
total_OTU00334	2	0	0	0	0	0	0	1	0	0	0	0	0.5	0.25	0	0.5	0.25	0	0.675809	0.391002	1	1	3	Bacteria	Firmicutes	Clostridia	Clostridiales	F_undefined_Clostridiales	G_undefined_Clostridiales	Clostridiales bacterium oral taxon F32	S002167974	87.06	364	44	24	0	317.3	100	GATAAACGCTGGCGGCGCACATAAGACATGCAAGTCGAACGGAAGTCGTTATAAAACGGATTGAAGATTTATCTGAAAGAAGTTTTGTAACAATGGCTTTAGTGGCGGACTGGTGAGTAACACGTAAGCAACCTACCTATTAGAGGGGGATAACAGTGAGAAATCATTGCTAATACCGCATAAGCTTGTAGTATCGCATGATATAGCAAGAAAAGGAGAAATCCGCTAATAGATGGGCTTGCGGCTGATTAGCTAGTTGGTAAGGTAACGGCTTACCAAGGCAACGATCAGTAGCCGGGCTGAGAGGCTCTGCGGCCACATTGGGACTGAGATACGGCCCAG
total_OTU00335	1	3	0	0	0	2	0	0	0	0	0	0	1	0.5	0	0.707107	0.5	0	0.586944	0.252215	0.714286	0.428571	6	Bacteria	Firmicutes	Clostridia	Clostridiales	Lachnospiraceae	G_undefined_Lachnospiraceae	Lachnospiraceae bacterium A4	S000891921	91.37	313	27	0	0	368.9	100	GATGAACGCTGGCGGCGTGCCTAACACATGCAAGTCGAACGGAGTTATAATGAAACCTAGTGAATTGTAACTTAGTGGCGGACGGGTGAGTAACGCGTGGATAACCTGCCGTGTACAGGGGGATAACACTTAGAAATAGGTGCTAATACCGCATAAGCGCACAGCTTCGCATGAAGGAGTGTGAAAAGCCGAGACGGTACACGATGGATCCGCGTCCGATTAGCCAGTTGGCGGGGTAGAGGCCCACCAAAGCGACGATCGGTAGCCGGCCTGAGAGGGTGACCGGCCACATTGGGACTGAGACACGGCCCAA
total_OTU00336	1	0	2	0	1	1	1	1	0	0	0	0	0.75	1	0	0.478714	0	0	0.637618	0.21517	0.428571	0.428571	7	Bacteria	Firmicutes	Clostridia	Clostridiales	Ruminococcaceae	Paludicola	Paludicola psychrotolerans	T-NR_158111.1	84.52	327	50	4	0	311	100	GACGAACGCTGGCGGCGTGCCTAACACATGCAAGTCGAGCGAGAATCTTTCATTAGATCCCTTCGGGGTGACGATGGAAGAGGAGAGCGGCGGACGGGTGAGTAACGCGTGAGCAACCTGCCTTAAGGAGGGGGATAACACAGGGAAACCTGTGCTAATACCGCATAATATATTGAAACCGCATGGTTTTAATATCAAAACTGAGGTGCCTTAAGATGGGCTCGCGTCCAATTAGCTAGTTGGAGGGGTAACGGCCCACCAAGGCAACGATTGGTAGCCGGACTGAGAGGTTGAACGGCCACATTGGAACTGAGAAACGGTCCAG
total_OTU00337	0	0	0	0	0	0	0	0	0	0	1	1	0	0	0.5	0	0	0.288675	#DIV/0!	0.18169	1	0.428571	2	Bacteria	Firmicutes	Clostridia	Clostridiales	Catabacteriaceae	Catabacter	Catabacter hongkongensis	T-NR_115269.1	87.3	328	39	21	0	287.4	100	GATGAACGCTGGCGGCGTGCTTAACACATGCAAGTCGAACGGATGCAAGGGGCTTGCTCCTTGCATTAGTGGCGGACGGGTGAGTAACGCGTGAGCAATCTGCCCATATCAGGGGGATAACAGTTAGAAATGACTGCTAATACCGCATATGACCACGAAAAGGCATCTTTTTGAGGTGAAAGATTTATCGGATATGGATGAGCTCGCGTCCCATTAGGCAGTTGGTGAGGTAACGGCCCACCAAACCTACGATGGGTAGCCGACCTTAGAGGGTGATCGGCCACATTGGAACTGAGACACGGTCCAA
total_OTU00338	2	3	1	0	0	0	0	0	0	0	0	0	1.5	0	0	0.645497	0	0	0.102728	0.102728	0.142857	0.142857	6	Bacteria	Bacteroidetes	Bacteroidia	Bacteroidales	Bacteroidaceae	Bacteroides	Bacteroides uniformis	S000628006	81.15	314	59	1	0	284.7	100	GATGAACGCTAGCGGCAGGCTTAACACATGCAAGTCGAGGGGCATCGGGAGGGAAGCTTGCTTTCCTTGCCGGCGACCGGCGCACGGGTGAGTAACACGTATGCAACCTGCCCGTCTCAGGGGGATAATCGTCGGAAACGGCGTCTAATACCCCGTATGAAGCTGGACGGCATCGTCTGGTTTTGAAAGAATATCGGAGACGGATGGGCATGCGGCGCATTAGCTGGTTGGCGGGGTAACGGCCCACCAAGGCGACGATGCGTAGGGGTTCTGAGAGGAAGGTCCCCCACACTGGTACTGAGACACGGACCAG
total_OTU00339	0	0	0	0	0	2	0	1	0	0	0	0	0	0.75	0	0	0.478714	0	0.21517	#DIV/0!	0.428571	1	3	Bacteria	Firmicutes	Clostridia	Clostridiales	F_undefined_Clostridiales	G_undefined_Clostridiales	Clostridiales bacterium JN18_A56_K	S000653168	86.15	299	41	3	0	297.1	100	GACGAACGCTGGCGGCGTGCTTAACACATGCAAGTCGAGCGAACGTAGCAATACGTTAGCGGCGGACGGGTGAGTAACGCGTGAGCAATCTGCCTCTATCAACGGGATAACACTTAGAAATAGGTGCTAATACCGTATAAGACCACGATGCCGCATGGCATAGCGGTAAAAGCCACGACGGATAGAGATGAGCTCGCGTCCCATTAGCTAGTTGGTAGTGTAACGGACTACCAAGGCGACGATGGGTAGCCGACCTGAGAGGGTGATCGGCCACATTGGAACTGAGAAACGGTCCAA
total_OTU00340	0	0	1	0	0	0	1	0	1	1	3	0	0.25	0.25	1.25	0.25	0.25	0.629153	1	0.215036	1	0.371429	7	Bacteria	Tenericutes	Mollicutes	Acholeplasmatales	F_undefined_Acholeplasmatales	G_undefined_Acholeplasmatales	Acholeplasmatales bacterium canine oral taxon 316	S003222816	83.54	347	54	19	0	291.3	100	GATGAACGCTGGCGGCATGCCTAAGACATGCAAGTCGAACGAGGTGGCCCATTGAAGTTGGAGTGCTTGCACAAAAATGGATTTGGATTTTCCACCTAGTGGCAAACGGGTGAGTAACACGTGGGTTACCTGCCCTTAAGTTGGGGATAACAGTTGGAAACGATTGCTAATACCGAATGTGCTCTTCGGAGTAAAGAAGCCCTTAAAGCTTCGCTTAAGGATGGGCCTGCGGTGCATTAGCTTGTTGGTGGGGTAATGGCCTACCAAGGCAACGATGCATAGCCGAACTGAGAGGTTGATCGGCCACACTGGGACTGAGACACGGCCCAG
total_OTU00341	2	0	0	0	0	0	0	1	0	0	0	0	0.5	0.25	0	0.5	0.25	0	0.675809	0.391002	1	1	3	Bacteria	Bacteroidetes	Bacteroidia	Bacteroidales	Porphyromonadaceae	Gabonia	Gabonia massiliensis	T-NR_144725.1	83.71	321	51	8	0	293.5	100	GATGAACGCTAGCTACAGGCTTAACACATGCAAGTCGAGGGGCAGCATGGCCTATCTTTCGGGATGGGCCGATGGCGACCGGCGCACGGGTGAGTAACGCGTATGCGACCTGCCCGTTGCAGGGGGATAATCGGGAGAAATCCCGTCTAATACCGCGTAACGCCGCGGGGCTGCATGGCCCTGCGGCCAAAGGGAGCGATTCCGGCAACGGATGGGCATGCGTGACATTAGCTAGTTGGCGGGGCAACGGCCCACCAAGGCGACGATGTCTAGGGGTTCTGAGAGGAAGGTCCCCCACACTGGTACTGAGACACGGACCAG
total_OTU00342	1	0	0	1	0	0	0	1	0	0	0	0	0.5	0.25	0	0.288675	0.25	0	0.53744	0.18169	1	0.428571	3	Bacteria	Firmicutes	Clostridia	Clostridiales	Eubacteriaceae	Eubacterium	Eubacterium sp. oral clone BU014	AF385563	86.03	317	44	2	0	320.4	100	GATAAACGCTGGCGGCGCACATAAGACATGCAAGTCGAACGAACTTAGGCTCATTCTTTACGATTGAGTACGGTTAGTGGCGGACTGGTGAGTAACGCGTGAGCAACCTAGCTATAAGAGGGGAATAACAGTTAGAAATGACTGCTAATACCGCATAAGCTGATAGAGTCGCATGATTTAGTCAGAAAAGGAGCAATCCGCTTATAGATGGGCTCGCGTCCGATTAGCTAGTTGGTGGGGTAGAAGCCTACCAAGGCGACGATCGGTAGCCGGACTGAGAGGTTGAACGGCCACATTGGGACTGAGATACGGCCCAG
total_OTU00343	1	0	0	1	0	0	0	1	0	0	0	0	0.5	0.25	0	0.288675	0.25	0	0.53744	0.18169	1	0.428571	3	Bacteria	Firmicutes	Clostridia	Clostridiales	Eubacteriaceae	G_undefined_Eubacteriaceae	uncultured Eubacteriaceae bacterium	AM420096	88.85	323	36	0	0	360.3	100	GATGAACGCTGGCGGCGTGCCTAACACATGCAAGTCGAGCGGGAAATTTTAAAATGAAGCTTCGGTAGATTTTTAAGATGGAGAGCGGCGGACGGGTGAGTAACGCGTAGGCAACCTGCCCTTTGCAGAGGGATAGCCATTGGAAACGATGATTAAAACCTCATAATACTAAATAGTCACATGGCTGTTTGGTCAAAGATTTATCGGCAAAGGATGGGCCTGCGTCTGATTAGCTAGTTGGTGGGGTAACGGCCTACCAAGGCGACGATCAGTAGCCGACCTGAGAGGGTGATCGGCCACATTGGAACTGAGACACGGTCCAA
total_OTU00344	0	0	0	0	0	1	0	1	0	0	1	1	0	0.5	0.5	0	0.288675	0.288675	0.18169	0.18169	0.428571	0.428571	4	Bacteria	Firmicutes	Clostridia	Clostridiales	Clostridiaceae	Clostridium	Clostridium sp. Culture-46	S003260633	99.07	324	3	0	0	443.9	100	GATGAACGCTGGCGGCGTGCTTAACACATGCAAGTCGAACGAAGCGATCGGGAGGAAATTTTCGGATGGAATCCAGATTGACTGAGTGGCGGACGGGTGAGTAACGCGTGGGTAACCTGCCTCATACAGGGGGATAACAGTTAGAAATGACTGCTAATACCGCATAAGCGCACGGGGATGCATATTCTTGTGTGAAAAACTCCGGTGGTATGAGATGGACCCGCGTCTGATTAGCTAGTTGGTGAGGTAACGGCTCACCAAGGCGACGATCAGTAGCCGACCTGAGAGGGTGACCGGCCACATTGGGACTGAGACACGGCCCAA
total_OTU00345	1	2	0	0	0	0	1	1	0	0	0	0	0.75	0.5	0	0.478714	0.288675	0	0.673694	0.21517	1	0.428571	5	Bacteria	Bacteroidetes	Bacteroidia	Bacteroidales	F_undefined_Bacteroidales	G_undefined_Bacteroidales	Bacteroidales bacterium RM21	S003659399	84.52	321	48	11	0	286.9	100	GATGAACGCTAGCGACAGGCTTAACACATGCAAGTCGAGGGGCAGCGGGGCGGCAGGCTTGCCTGCCGTTGCCGGCGACCGGCGCACGGGTGAGTAACACGTATGCAACCTGCCCGTGGCAGGGGGATAAGCGGGGGAAACCCCGTCTAATACCGCGTAACGCCGCGGGGCTGCATGGCCCTGCGGCCAAAGGGAGCGATTCCGGCAACGGATGGGCATGCGTGACATTAGCTAGTTGGCGGGGCAACGGCCCACCAAGGCGACGATGTCTAGGGGTTCTGAGAGGAAGGTCCCCCACACTGGTACTGAGACACGGACCAG
total_OTU00346	1	0	0	0	0	0	0	0	0	0	1	2	0.25	0	0.75	0.25	0	0.478714	0.391002	0.401243	1	0.714286	4	Bacteria	Firmicutes	Clostridia	Clostridiales	F_undefined_Clostridiales	G_undefined_Clostridiales	Clostridiales bacterium CIEAF 013	S003316340	100	323	0	0	0	450	100	GATGAACGCTGGCGGCGTGCTTAACACATGCAAGTCGAACGAGAATCATTGGATCAAGGATTCGTCTGAGTGAAGGTGAGGAAAGTGGCGGACGGGTGAGTAACGCGTGAGCAATCTGCCTTGGAGTGGGGAATAACGGCTGGAAACAGCCGCTAATACCGCATGATGTGTCTGTCTCGCATGGGGTGGACACCAAAGATTTATCGCTCTGAGATGAGCTCGCGTCTGATTAGCTAGTTGGCGGGGTAACGGCCCACCAAGGCGACGATCAGTAGCCGGACTGAGAGGTTGGCCGGCCACATTGGGACTGAGACACGGCCCAG
total_OTU00347	0	0	0	1	0	0	0	1	0	1	0	0	0.25	0.25	0.25	0.25	0.25	0.25	1	1	1	1	3	Bacteria	Firmicutes	Clostridia	Clostridiales	Ruminococcaceae	G_undefined_Ruminococcaceae	[Eubacterium] siraeum	NZ_ABCA00000000	82.41	308	54	1	0	288.8	100	GATGAACGCTGGCGGCGTGCTTAACACATGCAAGTCGAACGAACGTAAGGAGCTTGCTCCTTGCGTTAGTGGCGGACGGGTGAGTAACGCGTGAGCAATCTGCCCATATCAGGGGGATAACAGTTAGAAATGACTGCTAATACCGCATATGACCACGGGAAGGCATCTTCCTGAGGTGAAAGATTTATCGGATATGGATGAGCTCGCGTCCCATTAGGTAGTTGGTGAGGTAACGGCCCACCAAGCCGACGATGGGTAGCCGGCCTTAGAGGGTGATCGGCCACATTGGAACTGAGACACGGTCCAA
total_OTU00348	0	0	0	8	0	0	0	2	0	0	0	0	2	0.5	0	2	0.5	0	0.514102	0.391002	1	1	10	Bacteria	Firmicutes	Clostridia	Clostridiales	Lachnospiraceae	Fusimonas	Fusimonas intestini	S004125875	99.68	314	1	1	0	429.3	100	GATGAACGCTGGCGGCGTGCTTAACACATGCAAGTCGAACGGGCTCATATTGAAACCTAGTGATTTATGAGTTAGTGGCGGACGGGTGAGTAACGCGTGGAAAACCTGCCGTATACTGGGGGATAACACTTAGAAATAGGTGCTAATACCGCATAAGCGCACAGCTTCGCATGAAGTGGTGTGAAAAACTCTGGTGGTATACGATGGTTCCGCGTCTGATTAGCTTGTTGGTGGGGTAATGGCTCACCAAGGCGACGATCAGTAGCCGGCCTGAGAGGGTGAACGGCCACATTGGGACTGAGACACGGCCCAA
total_OTU00349	0	3	1	0	0	0	1	0	0	0	0	0	1	0.25	0	0.707107	0.25	0	0.377563	0.252215	0.714286	0.428571	5	Bacteria	Firmicutes	Clostridia	Clostridiales	Lachnospiraceae	Tyzzerella	[Clostridium] colinum	S004455968	83.39	313	52	0	0	306.5	100	GATGAACGCTGGCGGCGTGCCTAACACATGCAAGTCGAGCGGGGGTTATTGAGAGCTTGCTTTCAATAACCTTAGCGGCGGACGGGTGAGGAACACGTGGGTAATCTGCCCTTTGCAGAGGGATAACGTCAAGAAATTGACGCTAATACCTCATAAGCTCCCGGCACGGCATCGTGGCGAGAGAAAAGATTTATCGGCAAAGGAGGAGCCCGCGGCTGATTAGCTAGTTGGGGAGGTAACGGCTCACCAAGGCGACGATCAGTAGCCGACCTGAGAGGGTGATCGGCCACATTGGAACTGAGACACGGTCCAA
total_OTU00350	0	0	0	0	0	0	0	1	0	0	1	1	0	0.25	0.5	0	0.25	0.288675	0.391002	0.18169	1	0.428571	3	Bacteria	Firmicutes	Clostridia	Clostridiales	F_undefined_Clostridiales	G_undefined_Clostridiales	Clostridiales bacterium CIEAF 019	S003316341	96.92	325	10	0	0	427.9	100	GATGAACGCTGGCGGCGTGCTTAACACATGCAAGTCGAACGGAGCACCCCTGAAGGAGTTTTCGGACAACTGATGGGAATGCTTAGTGGCGGACGGGTGAGTAACGCGTGAGCAACCTGCCTTGGAGTGGGGAATAACAGCTGGAAACAGCTGCTAATACCGCATAATATGTCTGAACCGCATGGCTCTGGACATCAAAGATTTATCGCTCTGAGATGGACTCGCGTCTGATTAGCTAGTTGGTGGGGCAACGGCCCACCAAGGCGACGATCAGTAGCCGGACTGAGAGGTTGGCCGGCCACATTGGGACTGAGACACGGCCCAG
total_OTU00351	0	0	3	0	0	0	0	0	0	0	0	0	0.75	0	0	0.75	0	0	0.391002	0.391002	1	1	3	Bacteria	Firmicutes	Clostridia	Clostridiales	Eubacteriaceae	Eubacterium	Eubacterium sp. oral clone BU014	AF385563	91.08	317	28	3	0	357.8	100	GATAAACGCTGGCGGCGCACATAAGACATGCAAGTCGAACGAACTTAACTCATTCTTTTAGATTGAGAGCGGTTAGTGGCGGACTGGTGAGTAACACGTAAGCAACCTGCCTATCAGAGGGGAATAACAGTGAGAAATCATTGCTAATACCGCATAAGCTAGTAGTATCACATGATACAGCTAGAAAAGGAGTAATCCGCTGATAGATGGGCTTGCGCCTGATTAGCTAGTTGGTGGGGTAACGGCCTACCAAGGCGACGATCAGTAGCCGAACTGAGAGGTTGAACGGCCACATTGGGACTGAGATACGGCCCAG
total_OTU00352	2	0	0	0	0	0	0	0	2	1	0	2	0.5	0	1.25	0.5	0	0.478714	0.391002	0.320281	1	0.485714	7	Bacteria	Proteobacteria	Deltaproteobacteria	Desulfovibrionales	Desulfovibrionaceae	Desulfovibrio	Desulfovibrio sp. ABHU1SBfatS	S000428159	100	316	1	1	0	438.7	100	ATTGAACGCTGGCGGCGTGCTTAACACATGCAAGTCGAACGCGAAAGCGGCTTCGGCCGTGAGTAGAGTGGCGCACGGGTGAGTAACGCGTGGACAATCTGCCCTCATGACCGGGATAACAGTTGGAAACGACTGCTAATACCGGATACGCTCTGGATGAACATTTGGAGGAAAGACGGCCTCTGCATGCAAGCTGTCGTATGAGGATGAGTCCGCGTCCCATTAGCTTGTTGGTGGGGTAACGGCCTACCAAGGCGACGATGGGTAGCCGATCTGAGAGGATGATCGGCCACACTGGAACTGAAACACGGTCCAG
total_OTU00353	0	1	2	0	1	0	0	1	1	1	1	1	0.75	0.5	1	0.478714	0.288675	0	0.673694	0.637618	1	0.428571	9	Bacteria	Tenericutes	Mollicutes	Acholeplasmatales	F_undefined_Acholeplasmatales	G_undefined_Acholeplasmatales	Acholeplasmatales bacterium canine oral taxon 375	S003222877	83.63	349	55	13	0	299.9	100	GATGAACGCTGGCGGCATGCCTAAGACATGCAAGTCGAACGAAGTAGTCCAATGAAGATAGAGTGCTTGCACAAAATCGGAATTGGGTTGCTACTTAGTGGCAGACGGGTGAGTAACACGTGGGTAACCTACCTTAGAGACTGGGATAACGGTTAGAAATGATCGCTAATACCAGATGATACGCAATTAGATAACTAGATGCGTTAAAAGGAGCATTTGCTTCACTTTAAGATGGGCTTGCGTTGTATTAGCTAGTTGGTGGGGTAATGGCCTACCAAGGCAACGATGCATATCCGAGCTGAGAGGCTGATCGGACACACTGGGACTGAGACACGGCCCAG
total_OTU00354	0	0	0	0	0	0	0	0	2	0	0	1	0	0	0.75	0	0	0.478714	#DIV/0!	0.21517	1	0.428571	3	Bacteria	Firmicutes	Bacilli	Bacillales	Planococcaceae	Sporosarcina	Sporosarcina sp. HW10C2	S002989089	92.77	320	23	2	0	380.2	100	GACGAACGCTGGCGGCGTGCCTAATACATGCAAGTCGAGCGAACAGAAGAGGTGCTTGCACCTCGGACGTTAGCGGCGGATGGGTGAGTAACACGTGGGCAACCTGCCCTACAGTTGGGGATAACTCCGGGAAACCGGGGCTAATACCGAATGACTAACTGAACCTCATGGTTCGGTTATAAAAGATGGCTTCGGCTATCGCTGTAGGATGGGCCCGCGGCGCATTAGCTAGTTGGTGGGATAATGGCCTACCAAGGCGACGATGCGTAGCCGACCTGAGAGGGTGATCGGCCACACTGGGACTGAGACACGGCCCAG
total_OTU00355	0	1	0	0	0	0	0	0	1	0	0	0	0.25	0	0.25	0.25	0	0.25	0.391002	1	1	1	2	Bacteria	Firmicutes	Clostridia	Clostridiales	Lachnospiraceae	Blautia	[Ruminococcus] torques	NZ_AAVP00000000	91.36	324	28	0	0	381.6	100	GATGAACGCTGGCGGCGTGCCTAACACATGCAAGTCGAACGAAGCACGATCATCGGATTCTACGGAAAAAGAAGATGGTGACTGAGTGGCGGACGGGTGAGTAACGCGTGGGGAACCTGGCCCATACAGGGGGATAACAGTTAGAAATGACTGCTAATACCGCATAAGACCACAGTGCCGCATGGCACAGGGGTAAAAACTCCGGTGGTATGGGATGGACCCGCGTCTGATTAGCCAGTTGGTAGGGTAACGGCCTACCAAAGCGACGATCAGTAGCCGGCCTGAGAGGGTGGACGGCCACATTGGGACTGAGACACGGCCCAA
total_OTU00356	2	0	0	0	0	0	0	0	0	0	0	0	0.5	0	0	0.5	0	0	0.391002	0.391002	1	1	2	Bacteria	Firmicutes	Clostridia	Clostridiales	Lachnospiraceae	Anaerocolumna	Anaerocolumna jejuensis	T-S003610426	91.28	326	28	5	0	365.3	100	GATGAACGCTGGCGGCGTGCTTAACACATGCAAGTCGAACGAAGCATATAAGGCGGAATTCTTCGGGAGGAAGCCGTATATGACTTAGTGGCGGACGGGTGAGTAACGCGTGAGTAACCTGCCTTACACAGGGGGACAACAGCTGGAAACGGCTGCTAATACCGCATAAGCGCACAGGACCGCATGGTACGGTGTGAAAAGATTTATCGGTGTAAGATGGACTCGCGTCTGATTAGTTAGTTGGCGGGGTAACGGCCCACCAAGACAACGATCAGTAGCCGACTTGAGAGAGTGATCGGCCACATTGGGACTGAGACACGGCCCAA
total_OTU00357	0	0	1	1	4	0	0	0	0	1	0	1	0.5	1	0.5	0.288675	1	0.288675	0.659438	1	1	1	8	Bacteria	Firmicutes	Clostridia	Clostridiales	Lachnospiraceae	Marvinbryantia	Marvinbryantia formatexigens	NZ_ACCL00000000	89.2	324	35	0	0	364.2	100	GATGAACGCTGGCGGCGTGCTTAACACATGCAAGTCGAGCGGAGCACATCATTGGAATCCTTCGGGAGGAAGAGGATGTGGCTTAGCGGCGGACGGGTGAGTAACGCGTGGACAACCTGCCCTATGCAGGGGGATAACATCCGGAAACGGGTGCTAATACCGCATAAGCGCACAGTACCGCATGGTACAGTGTGAAAAGCTGAGGCGGCATAGGATGGGTCCGCGTTGGATTAGGCAGTTGGCGGGGTAACGGCCCACCAAACCGACGATCCATAGCCGGCCTGAGAGGGTGGACGGCCACATTGGGACTGAGACACGGCCCAG
total_OTU00358	0	0	0	0	0	0	0	0	0	0	2	1	0	0	0.75	0	0	0.478714	#DIV/0!	0.21517	1	0.428571	3	Bacteria	Tenericutes	Mollicutes	Acholeplasmatales	F_undefined_Acholeplasmatales	G_undefined_Acholeplasmatales	Acholeplasmatales bacterium canine oral taxon 316	S003222816	86.59	369	44	41	0	278.6	100	GATGAACGCTGGCGGCATGCCTAAGACATGCAAGTCGAACGAGATGGCCCATTGATATTGATTGAAAATTTGCGTGCTTGCACAAAAATCGGATTTCAGTTGATTTGGATTTTCCATCTAGTGGCAAACGGGTGAGTAACACGTGGGTTACCTGCCTCTAAGTTGGGGATAACAGTTGGAAACGATTGCTAATACCGAATATACTCTACGGAGCAAAGATGCCTTTAAAGCATCGCTTAGAGATGGGCCTGCGGCGTATTAGCTAGTTGGTGGGGTAATGGCCTACCAAGGCAACGATGCGTAGCCGAACTGAGAGGTTAATCGGCCACACTGGGACTGAGACACGGCCCAG
total_OTU00359	0	1	0	0	1	0	1	0	0	0	0	0	0.25	0.5	0	0.25	0.288675	0	0.53744	0.391002	1	1	3	Bacteria	Bacteroidetes	Bacteroidia	Bacteroidales	Bacteroidaceae	Bacteroides	Bacteroides acidifaciens	S000001854	97.45	316	8	2	0	408.8	100	GATGAACGCTAGCTACAGGCTTAACACATGCAAGTCGAGGGGCAGCATGAAAGTTTGCTTGCAAACTTTTGATGGCGACCGGCGCACGGGTGAGTAACACGTATCCAACCTGCCTCATACTCGGGGATAGCCTTTCGAAAGAAAGATTAATACCCGATGGCATAGTTCTTCCGCATGGTAGGACTATTAAAGAATTTCGGTCATCGATGGGGATGCGTTCCATTAGCTTGTTGGCGGGGTAACGGCCCACCAAGGCATCGATGGATAGGGGTTCTGAGAGGAAGGTCCCCCACATTGGAACTGAGACACGGTCCAA
total_OTU00360	0	0	1	1	0	0	0	1	0	0	0	0	0.5	0.25	0	0.288675	0.25	0	0.53744	0.18169	1	0.428571	3	Bacteria	Firmicutes	C_undefined_Firmicutes	O_undefined_Firmicutes	F_undefined_Firmicutes	G_undefined_Firmicutes	bacterium ASF500	S000388317	96	325	13	0	0	420.4	100	GATGAACGCTGGCGGCGTGCTTAACACATGCAAGTCGAACGGAGCACCCCTGACGGAGTTTTCGGACAACTGAAGGGACTGCTTAGTGGCGGACGGGTGAGTAACGCGTGAGCAACCTACCTTGGAGTGGGGAATAACAGCTGGAAACAGCTGCTAATACCGCATGATATGTCTGTATCACATGGTACTGGACATCAAAGATCTATCGCTCTGAGATGGGCTCGCGTCTGATTAGCTAGTTGGTGAGGTAACGGCCCACCAAGGCGACGATCAGTAGCCGGACTGAGAGGTTGGCCGGCCACATTGGGACTGAGACACGGCCCAG
total_OTU00361	0	0	1	1	0	1	0	0	0	0	0	0	0.5	0.25	0	0.288675	0.25	0	0.53744	0.18169	1	0.428571	3	Bacteria	Firmicutes	Clostridia	Clostridiales	F_undefined_Clostridiales	G_undefined_Clostridiales	Clostridiales bacterium CIEAF 021	S003316342	91.05	325	29	1	0	374.7	100	GACGAACGCTGGCGGCATGCTTAACACATGCAAGTCGAACGGAGCACCCCTGAACGAGGTTTCGGCCGAAGTGACGGGAATGCTTAGTGGCGGACGGGTGAGTAACGCGTGAGCAACCTGCCTTGAAGTGGGGGACAACAGTTGGAAACGACTGCTAATACCGCATAATGTATTTAGATCGCATGGTTTAGATATCAAAGATTTATCGCTTCAAGATGGGCTCGCGTCTGATTAGGTAGTTGGCGGGGTAACGGCCCACCAAGCCGACGATCAGTAGCCGGACTGAGAGGTTGAACGGCCACATTGGGACTGAGATACGGCCCAG
total_OTU00362	1	2	1	1	0	1	1	0	0	0	0	0	1.25	0.5	0	0.25	0.288675	0	0.0981403	0.0153924	0.285714	0.0285714	7	Bacteria	Firmicutes	Clostridia	Clostridiales	F_undefined_Clostridiales	G_undefined_Clostridiales	Clostridiales bacterium oral taxon F32	S002167974	89.11	363	39	5	0	379.1	100	GATAAACGCTGGCGGCGCACATAAGACATGCAAGTCGAACGAAAGTCGTTGTAATGATATAGACATGGACAGAGAACTTGTTCGAAGAAAGTGAAAGTTGACTTACAACAATGGCTTTAGTGGCGGACTGGTGAGTAACACGTAAGCAACCTGCCTATCAGAGGGGAACAACAGTTAGAAATGACTGCTAATACCGCATATGCCTTAGCAACACATGTTGCAAAAGGGAAAGGAGCAATCCGCTGATAGATGGGCTTGCGTCTGATTAGATAGTTGGTGGGGTAACGGCCTACCAAGTCGACGATCAGTAGCCGGACTGAGAGGTTGAACGGCCACATTGGGACTGAGATACGGCCCAG
total_OTU00363	0	1	1	2	1	0	0	2	0	0	0	0	1	0.75	0	0.408248	0.478714	0	0.705184	0.0917211	1	0.142857	7	Bacteria	Firmicutes	Clostridia	Clostridiales	F_undefined_Clostridiales	G_undefined_Clostridiales	Clostridiales bacterium CIEAF 017	S003316336	91.41	326	28	0	0	384.4	100	GATGAACGCTGGCGGCGTGCTTAACACATGCAAGTCGAACGAAGCGCCTGCTTTGAATTCCTTCGGGAAGGAAAAGTTTGCGACTGAGTGGCGGACGGGTGAGTAACGCGTGGGCAACCTGCCCCGCACTGGGGGACAACAGCTGGAAACGGCTGCTAATACCGCATAAGCGCACAGCTTCGCATGAAGCAGTGTGAAAAACTCCGGTGGTGCGGGATGGACCCGCGTCTGATTAGCTGGTTGGCGGGGTAACGGCCCACCAAGGCGACGATCAGTAGCCGGCCTGAGAGGGTGGACGGCCACATTGGGACTGAGACACGGCCCAG
total_OTU00364	0	0	0	0	1	1	0	0	0	1	0	0	0	0.5	0.25	0	0.288675	0.25	0.18169	0.391002	0.428571	1	3	Bacteria	Actinobacteria	Coriobacteriia	Coriobacteriales	Coriobacteriaceae	Parvibacter	Parvibacter caecicola	T-NR_117374.1	90.85	308	28	2	0	347.8	100	GATGAACGCTGGCGGCGTGCTTAACACATGCAAGTCGAACGACTAAACCGCCCTCGGGCGGACATAGAGTGGCGAACGGGTGAGTAACACGTGACCAACCTGCCCCCCGCTCCGGGATAACGCGGCGAAAGCCGCGCTAATACCGGGTACTCCGGCGAGGCCGCATGGCCCCGCCGGGAAAGCTCCGGCGGCGGGGGATGGGGTCGCGGCCCATCAGGTAGTAGGCGGGGTGACGGCCCACCTAGCTTTCGACGGGTAGCCGGGCTGAGAGGCCGACCGGCCACATTGGGACTGAGATACGGCCCAG
total_OTU00365	2	0	1	0	0	0	0	0	0	0	0	0	0.75	0	0	0.478714	0	0	0.21517	0.21517	0.428571	0.428571	3	Bacteria	Firmicutes	Clostridia	Clostridiales	F_undefined_Clostridiales	G_undefined_Clostridiales	Clostridiales bacterium JN18_V41_S	S000653172	86.26	315	43	2	0	323.4	100	GACGAACGCTGGCGGCGCGCCTAACACATGCAAGTCGAACGGGACCATTTTAGAGTTTACTTTGGGATGGTTTAGTGGCGGACGGGTGAGTAACACGTGAGCAACCTACCTTTCAGAGGGGGATAACAGTTGGAAACGACTGCTAATACCGCATAACGTTGTAAAAGGGCATCCATTTACAACCAAAAGAGAAATCTGCTGAAAGATGGGCTCGCGGCCGATTAGATAGTAGGCGGGGTAACGGCCCACCTAGTCAACGATCGGTAGCCGGACTGAGAGGTTGAACGGCCACATTGGGACTGAGACACGGCCCAG
total_OTU00366	1	1	0	0	0	0	0	1	0	0	1	0	0.5	0.25	0.25	0.288675	0.25	0.25	0.53744	0.53744	1	1	4	Bacteria	Firmicutes	Clostridia	Clostridiales	Clostridiaceae	Clostridium	Clostridium sp. Clone-9	S003260647	91.36	324	28	0	0	381.6	100	GATGAACGCTGGCGGCGTGCTTAACACATGCAAGTCGAGCGAAGCAGATATGCGGAATTTTTCGGAAGGAAGCGTAGCTGACTGAGCGGCGGACGGGTGAGTAACGCGTGGATAACCTGCCTCATACAGGGGGATAACAGTTAGAAATGACTGCTAATACCGCATAAGCGCACAGAGATGCATGTCTCAGTGTGAAAAGCTGAGGCGGTATGAGATGGATCCGCGTCTGATTAGCTGGTTGGCGGGGTAGAGGCCCACCAAGGCGACGATCAGTAGCCGACCTGAGAGGGTGGCCGGCCACATTGGGACTGAGACACGGCCCAA
total_OTU00367	0	0	0	0	0	0	0	2	0	0	0	0	0	0.5	0	0	0.5	0	0.391002	#DIV/0!	1	1	2	Bacteria	Firmicutes	Clostridia	Clostridiales	F_undefined_Clostridiales	G_undefined_Clostridiales	Clostridiales bacterium CIEAF 017	S003316336	89.51	328	34	4	0	348.9	100	GATGAACGCTGGCGGCGTGCCTAACACATGCAAGTCGAACGAAGCCATGCCGACGGAACTCTCCGGAGGGAAGACGGCACGGACTTAGTGGCGGACGGGTGAGTAACGCGTGGGTAACCTGCCCTGTACAGGGGGACAACAGCCGGAAACGGCTGCTAATACCGCATAAGCCTGCGGGGCCGCATGGCCCGGCAGGAAAAGCTGCGGCGGTACAGGATGGGCCCGCGTCTGATTAGCCAGTTGGCGGGGTAACGGCCCACCAAAGCAACGATCAGTAGCCGGCTTGAGAGAGCGAACGGCCACATTGGGACTGAGACACGGCCCAA
total_OTU00368	0	0	3	0	0	0	0	0	0	0	0	0	0.75	0	0	0.75	0	0	0.391002	0.391002	1	1	3	Bacteria	Tenericutes	Mollicutes	Acholeplasmatales	F_undefined_Acholeplasmatales	G_undefined_Acholeplasmatales	Acholeplasmatales bacterium canine oral taxon 316	S003222816	80.94	345	65	4	0	301.8	100	GATGAACGCTGGCGGCATGCCTAAGACATGCAAGTCGAACGAAGTAGCCTATAGAAAGTGGAGTGCTTGCACAAAGCTGGAAATAGATTCCTACTTAGTGGCAGACGGGTGAGTAACACGTGGGTAACCTACCTTAGAGACTGGGATAACGTTTGGAAACGGACGCTAATACCGGATGAATTATATAAAGATAACTTTTTATACTAAAAGGGGCTTCGGCCTCACTTTAAGATGGGCTTGCGGTGTATTAGCTAGTTGGTGGGGTAATGGCCTACCAAGGCAACGATGCATATCCGAGCTGAGAGGCTGATCGGACACATTGGGACTGAGACACGGCCCAG
total_OTU00369	1	0	0	1	2	0	0	1	0	0	2	0	0.5	0.75	0.5	0.288675	0.478714	0.5	0.673694	1	1	1	7	Bacteria	Firmicutes	Clostridia	Clostridiales	Clostridiaceae	Clostridium	Clostridium sp. Culture Jar-13	S003260638	97.89	334	7	2	0	436.2	100	GACGAACGCTGGCGGCGTGCCTAACACATGCAAGTCGAACGGAGATACGCGCTGAATGGATGGAGCTTGCTTTTGAAATTCTTGTGTATCTTAGTGGCGGACGGGTGAGTAACGCGTGAGCAACCTGCCTTTCAGAGGGGGATAACGTTTGGAAACGAACGCTAATACCGCATGAGACCACAGTACTGCATAGTACAGTGGCCAAAGGAGCAATCCGCTGAAAGATGGGCTCGCGTCCGATTAGATAGTTGGCGGGGTAACGGCCCACCAAGTCGACGATCGGTAGCCGGACTGAGAGGTTGAACGGCCACATTGGGACTGAGACACGGCCCAG
total_OTU00370	1	0	0	0	1	0	0	1	0	0	0	0	0.25	0.5	0	0.25	0.288675	0	0.53744	0.391002	1	1	3	Bacteria	Firmicutes	Clostridia	Clostridiales	Lachnospiraceae	Blautia	Blautia producta	S000543205	93.83	326	21	2	0	398.5	100	GATGAACGCTGGCGGCGTGCTTAACACATGCAAGTCGAACGAAGCACTTAGGACGGATTACTTCGGTTTGAAGTTCTATTTGACTGAGTGGCGGACGGGTGAGTAACGCGTGGGTAACCTGCCTCATACAGGGGGATAACAGTTAGAAATGACTGCTAATACCGCATAAGCGCACGGAATCGCATGGTTTTGTGTGAAAAACTTTGGTGGTATGAGATGGACCCGCGTCTGATTAGCTGGTTGGTGAGGTAACGGCCCACCAAGGCGACGATCAGTAGCCGGCCTGAGAGGGTGAACGGCCACATTGGGACTGAGACACGGCCCAA
total_OTU00371	1	0	1	0	0	0	0	0	0	0	0	1	0.5	0	0.25	0.288675	0	0.25	0.18169	0.53744	0.428571	1	3	Bacteria	Firmicutes	Clostridia	Clostridiales	Eubacteriaceae	Eubacterium	Eubacterium sp. oral clone BU014	AF385563	90.48	317	30	2	0	355.3	100	GATAAACGCTGGCGGCGCACATAAGACATGCAAGTCGAACGAACTTAATTCGAATGTTTACATTTGGAAGCGGTTAGTGGCGGACTGGTGAGTAACACGTAAGCAACCTGCCTATTAGAGGGGAATAACAGTGAGAAATCATTGCTAATACCGCATATGCCATAGAAACCACATGGTTTTAGTGGGAAAGGAGAAATCCGCTAATAGATGGGCTTGCGTCTGATTAGATAGTTGGTGGGGTAAAGGCCTACCAAGTCGACGATCAGTAGCCGAACTGAGAGGTTGAACGGCCACATTGGGACTGAGATACGGCCCAG
total_OTU00372	0	0	2	1	0	0	1	1	0	0	3	2	0.75	0.5	1.25	0.478714	0.288675	0.75	0.673694	0.597965	1	0.828571	10	Bacteria	Firmicutes	Clostridia	Clostridiales	Lachnospiraceae	G_undefined_Lachnospiraceae	Lachnospiraceae bacterium 610	S003277061	99.08	325	3	0	0	447	100	GATGAACGCTGGCGGCGTGCCTAACACATGCAAGTCGAACGGGCGCGGCGTGCGGCAGGGGCCTCGGCCCCTGCGGCGCCGCGCGAGTGGCGGACGGGTGAGTAACGCGTGGGCAACCTGCCCTGTACTGGGGGATAACACCTGGAAACAGGTGCTAATACCGCATAAGCGCGCAGTGCCGCATGGCACGGCGCGGAAAACCCCGGTGGTACAGGATGGGCCCGCGTCTGATTAGCTGGTTGGCAGGGTAACGGCCTACCAAGGCGACGATCAGTAGCCGGCCTGAGAGGGTGGACGGCCACACTGGGACTGAGACACGGCCCAG
total_OTU00373	0	1	0	3	0	0	0	1	0	0	0	0	1	0.25	0	0.707107	0.25	0	0.377563	0.252215	0.714286	0.428571	5	Bacteria	Firmicutes	Clostridia	Clostridiales	F_undefined_Clostridiales	G_undefined_Clostridiales	Clostridiales bacterium CIEAF 017	S003316336	92.55	328	24	6	0	372.2	100	GATGAACGCTGGCGGCGTGCCTAACACATGCAAGTCGAACGAAGCGCTTTCCCGGAACCCTCCGGGGGGAAGGGGCTGCGACTGAGTGGCGGACGGGTGAGTAACGCGTGGGCAACCTGCCCCGCACCGGGGGACAACAGCCGGAAACGGCTGCTAATACCGCATATGCGCACAGCTCTGCATGGAGCGGTGCGGAAAACTCCGGTGGTGCGGGATGGGCCCGCGTCTGATTAGCTGGTTGGCGGGGCAACGGCCCACCAAGGCGACGATCAGTAGCCGGCCTGAGAGGGTGGACGGCCACATTGGGACTGAGACACGGCCCAG
total_OTU00374	1	0	0	0	0	0	0	1	0	0	0	0	0.25	0.25	0	0.25	0.25	0	1	0.391002	1	1	2	Bacteria	Firmicutes	Clostridia	Clostridiales	Lachnospiraceae	G_undefined_Lachnospiraceae	Lachnospiraceae bacterium A4	S000891921	91.69	313	26	0	0	371.4	100	GATGAACGCTGGCGGCGTGCCTAACACATGCAAGTCGAACGGATCTGTATTGAAACCTAGTGATATACAGGTTAGTGGCGGACGGGTGAGTAACGCGTGGATAACCTGCCGTATACCGGGGGATAACACTTAGAAATAGGTGCTAATACCGCATGAGCGCACAGCTCCGCATGGAGCGGTGTGAAAAGCGTAAACGGTATACGATGGACCCGCGTCTGATTAGCTAGTTGGCGGGGTAGAGGCCCACCAAGGCGACGATCAGTAGCCGGCCTGAGAGGGTGACCGGCCACATTGGGACTGAGACACGGCCCAA
total_OTU00375	0	0	0	0	1	0	0	1	0	0	0	0	0	0.5	0	0	0.288675	0	0.18169	#DIV/0!	0.428571	1	2	Bacteria	Bacteroidetes	Bacteroidia	Bacteroidales	Prevotellaceae	Prevotellamassilia	Prevotellamassilia timonensis	T-NR_144750.1	86.08	317	44	1	0	326.2	100	GATGAACGCTAGCTACAGGCTTAACACATGCAAGTCGAGGGGCAGCATGGCCTATCTTTCGGGATGGGCCGATGGCGACCGGCGCACGGGTGCGTAACGCGTATCGAACCTGCCGCATACCCGGGGATAGCCTTGCGAAAGCAAGATTAATACCCGATGTTCTCACTGTTCCGCATGTTACGGTGAGCAAAGAGATTCGGTATGCGATGGCGATGCGTCCCATTAGCTAGTTGGCGGGGTAACGGCCCACCAAGGCTCCGATGGGTAGGGGTTCTGAGAGGAAGGTCCCCCACACTGGAACTGAGACACGGTCCAG
total_OTU00376	0	1	0	0	1	0	0	0	0	0	0	0	0.25	0.25	0	0.25	0.25	0	1	0.391002	1	1	2	Bacteria	Firmicutes	Clostridia	Clostridiales	F_undefined_Clostridiales	G_undefined_Clostridiales	Clostridiales bacterium CIEAF 021	S003316342	91.05	324	29	0	0	379.1	100	GACGAACGCTGGCGGCGTGCTTAACACATGCAAGTCGAACGGAGCGCTCATGAAAGAGTTTTCGGACAATGGATTGAGTTGCTTAGTGGCGGACTGGTGAGTAACGCGTGAGGAACCTGCCTTCCAGAGGGGGACAACAGTTGGAAACGACTGCTAATACCGCATGACGCATGACTGTGGCATCACAGACATGTCAAAGATTTATCGCTGGAAGATGGCCTCGCGTCTGATTAGCTAGTTGGTGAGGTAACGGCCCACCAAGGCGACGATCAGTAGCCGGACTGAGAGGTTGGCCGGCCACATTGGGACTGAGATACGGCCCAG
total_OTU00377	0	1	6	0	0	0	0	1	0	0	2	0	1.75	0.25	0.5	1.43614	0.25	0.5	0.375258	0.460529	0.714286	0.714286	10	Bacteria	Firmicutes	Clostridia	Clostridiales	F_undefined_Clostridiales	G_undefined_Clostridiales	Clostridiales bacterium CIEAF 029	S003316337	96.6	325	11	1	0	419.6	100	GATGAACGCTGGCGGCGTGCTTAACACATGCAAGTCGAACGAAGCACCTGAGAATGATTCTTCGGATGAAGTCTCTTGTGACTGAGTGGCGGACGGGTGAGTAACGCGTGGGTAACCTGCCTCACACAGGGGGATAACAGTTGGAAACGACCGCTAATACCGCATAAGCCGCCGGTGCCGCATGGCACTGACGGAAAAGATTTTATCGGTGTGAGATGGACCCGCGTCTGATTAGCCAGTTGGCAGGGTAACGGCCTACCAAAGCGACGATCAGTAGCCGGCCTGAGAGGGTGAACGGCCACATTGGGACTGAGACACGGCCCAG
total_OTU00378	2	0	1	0	0	0	0	0	0	0	0	0	0.75	0	0	0.478714	0	0	0.21517	0.21517	0.428571	0.428571	3	Bacteria	Firmicutes	Clostridia	Clostridiales	Ruminococcaceae	Hydrogenoanaerobacterium	Hydrogenoanaerobacterium sp. YN3	S002235759	88.54	325	37	2	0	348.9	100	GACGAACGCTGGCGGCGCGCCTAACACATGCAAGTCGAACGGGACTATCTCGGAAGAAGTTTTCGGATGGATTTTGGGATAGTTTAGTGGCGGACGGGTGAGTAACACGTGAGCAACCTGCCTTCGAGAGGGGAATAACGGCTGGAAACGGTCGCTAATACCGCATAACGTACGGATGGGACATCCTGTCTGTACCAAAGATTTATCGCTCGAAGATGGGCTCGCGTCCGATTAGGTAGTTGGTGAGGTAACGGCCCACCAAGCCGACGATCGGTAGCCGGACTGAGAGGTTGAACGGCCACATTGGGACTGAGACACGGCCCAG
total_OTU00379	1	0	1	1	1	1	0	2	0	0	0	0	0.75	1	0	0.25	0.408248	0	0.623929	0.0576689	1	0.142857	7	Bacteria	Firmicutes	Clostridia	Clostridiales	Lachnospiraceae	Pseudobutyrivibrio	Pseudobutyrivibrio sp. CA18	S004125798	86.77	325	42	15	0	300.7	100	GATGAACGCTGGCGGCGTGCTTAACANATGCAAGTCGAACGAAGCAGGAGGGTGCTTGCACCTTCCTGACTGAGTGGCGGACGGGTGAGTAACACGTGGATAATCTGCCCTGCACAGGGGGACAACAGCTAGAAATGGCTGCTAATACCGCATAAGCCTACAACCTCGCATGAGGGAGCAGGAAAAGAAATTCGGTGCAGGATGAGTCCGCGTCTGATTAGCTAGTTGGAGGGGTAAGAGCCCACCAAGGCAACGATCAGTAGCCGGCCTGAGAGGGCGACCGGCCACATTGGGACTGAGACACGGCCCAA
total_OTU00380	0	0	0	1	0	0	0	0	0	0	0	1	0.25	0	0.25	0.25	0	0.25	0.391002	1	1	1	2	Bacteria	Firmicutes	Clostridia	Clostridiales	Clostridiales Family XIII. Incertae Sedis	Emergencia	Emergencia timonensis	T-NR_144737.1	83.75	323	53	3	0	312.1	100	GATGAACGCTGGCGGCGCGCCTAACANATGCAAGTCGAGCGAGAAGCCACCGACGGAAGTTTCGGCGGAAGACGATGGCGGAAAGCGGCGGACGGGTGAGTAACGCGTAGGCAACCTGCCCCTCGCTGGGGGACAGCCTCGGGAAACCGGGATTAAGACCCCATGAAGCCTTTGGAGCGCATGCTCGAGGGGCCAAAGGGAACGGCGAGGGATGGGCCTGCGTCCGATTAGTTAGTTGGCGGGGTGACGGCCCACCAAGGCGACGATCGGTAGCCGACCTGAGAGGGTGAACGGCCACATTGGAACTGAGACACGGTCCAA
total_OTU00381	0	4	0	0	0	0	1	0	0	0	0	0	1	0.25	0	1	0.25	0	0.514102	0.391002	1	1	5	Bacteria	Bacteroidetes	Bacteroidia	Bacteroidales	Prevotellaceae	Prevotella	Prevotella sp. CA17	S004125862	84.13	317	50	2	0	308.8	100	GATGAACGCTAGCTACAGGCTTAACACATGCAAGTCGAGGGGCAGCATGGCCTATCTTTCGGGATGGGCCGATGGCGACCGGCGCACGGGTGAGTAACGCGTATCCAACCTTCCCTTTACTGGGGTCCAGCCCGTCGAAAGGCGGATTAATCCCCCATGTTCTCCGTCCCGGACATCTGTGTCGGAGCAAAGATTTATCGGTAAAGGATGGGGATGCGTCCGATTAGCTTGTTGGCGGGGTAACGGCCCACCAAGGCGACGATCAGTAGCCGGCCTGAGAGGGTGGACGGCCACATTGGGACTGAGACACGGCCCAA
total_OTU00382	1	0	1	0	0	0	1	1	2	0	1	0	0.5	0.5	0.75	0.288675	0.288675	0.478714	1	0.673694	1	1	7	Bacteria	Firmicutes	Clostridia	Clostridiales	Eubacteriaceae	Eubacterium	Eubacterium sp. oral clone BU014	AF385563	88.89	315	35	0	0	351.7	100	GATAAACGCTGGCGGCGCACATAAGACATGCAAGTCGAACGAACTTAATCTCTTGCTTGCAAGAGAAGCGGTTAGTGGCGGACTGGTGAGTAACACGTAAGAAATCTGCCTATCAGAGGGGAATAACAGTGAGAAATCATTGCTAATACCGCATATGCCATAGGGTTCGCATGAACCTAGTGGGAAAGAAGCAATTCGCTGATAGATGAGCTTGCGTCTGATTAGCTAGTTGGTGGGGTAAAGGCCTACCAAGGCGACGATCAGTAGCCGGACTGAGAGGTTGAACGGCCACATTGGGACTGAGATACGGCCCAG
total_OTU00383	0	0	2	2	0	1	2	1	0	0	0	0	1	1	0	0.57735	0.408248	0	1	0.18169	1	0.428571	8	Bacteria	Firmicutes	Clostridia	Clostridiales	F_undefined_Clostridiales	G_undefined_Clostridiales	Clostridiales bacterium DJF_B152	S001046007	92.86	326	24	4	0	377.7	100	GATGAACGCTGGCGGCGTGCCTAACANATGCAAGTCGAACGGAGCTATTTAGGAAACTTCCTTCGGGGAGCGGAATCTTTAGCTTAGTGGCGGACGGGTGAGTAACGCGTGAGCAATCTGCCTTTGGATGGGGGATAACAGCCGGAAACGGCTGCTAATACCGCATAATGCAACGGGACCGCATGGTTCTGCTGCCAAAGATTTATTGTCCAAAGATGAGCTCGCGTCTGATTAGCCAGTTGGCGGGGTAACGGCCCACCAAAGCGACGATCAGTAGCCGGACTGAGAGGTTGAACGGCCACATTGGGACTGAGACACGGCCCAG
total_OTU00384	1	0	2	1	1	0	1	3	0	0	0	0	1	1.25	0	0.408248	0.629153	0	0.752037	0.0917211	0.971429	0.142857	9	Bacteria	Firmicutes	Clostridia	Clostridiales	Ruminococcaceae	Ruminococcus	Ruminococcus sp. 653	S003610182	92.28	324	25	0	0	389.1	100	GATGAACGCTGGCGGCGTGCTTAACACATGCAAGTCGAACGAAGCATTTAAGGACGATTCTTCGGATGAGGACTTTTATGACTGAGTGGCGGACGGGTGAGTAACGCGTGGGTAACCTGCCCTATACAGGGGGATAACAGTTAGAAATGACTGCTAATACCGCATAAGCGCACAGGACCGCATGGTTCGGTGTGAAAAACTGAGGTGGTATAGGATGGACCCGCGTCTGATTAGCTTGTTGGTGGGGTAACGGCTCACCAAGGCGACGATCAGTAGCCGGCCTGAGAGGGCGACCGGCCACATTGGGACTGAGACACGGCCCAA
total_OTU00385	2	0	1	1	0	1	0	0	0	0	0	0	1	0.25	0	0.408248	0.25	0	0.178285	0.0917211	0.371429	0.142857	5	Bacteria	Firmicutes	Clostridia	Clostridiales	Lachnospiraceae	G_undefined_Lachnospiraceae	Lachnospiraceae bacterium DJF_VP30	S001046063	91.05	333	29	9	0	355.8	100	GATGAACGCTGGCGGCGTGCTTAACACATGCAAGTCGAACGGGGTTATGAAGTGTGAGGAGTCAGCTTGCTGGTGACGAACAGTTCATAACTTAGTGGCGGACGGGTGAGTAACGCGTGGGTAACCTGCCATATACAGGGGGATAACACTTAGAAATAGGTGCTAATACCGCATAAGCGCACGGAGCTGCATGGCTCAGTGTGAAAAACTCCGGTGGTATATGATGGACCCGCGTCTGATTAGCTTGTTGGCGGGGTAACGGCCCACCAAGGCGACGATCAGTAGCCGGCCTGAGAGGGTGGACGGCCACATTGGGACTGAGACACGGCCCAA
total_OTU00386	0	0	2	0	0	0	0	0	1	0	0	0	0.5	0	0.25	0.5	0	0.25	0.391002	0.675809	1	1	3	Bacteria	Firmicutes	Clostridia	Clostridiales	Lachnospiraceae	Faecalicatena	Faecalicatena orotica	T-NR_117130.1	94.12	326	20	3	0	393.5	100	GATGAACGCTGGCGGNGTGCTTAACACATGCAAGTCGAGCGAAGCACTTCACTTTTATTCTTCGGATGCGAGGTGATTTGACTGAGCGGCGGACGGGTGAGTAACGCGTGGGCAACCTGCCTCATACAGGGGGATAACAGTTAGAAATGACTGCTAATACCGCATAAGACCGCGGTGCCGCATGGCACAGCGGTAAAAACTCCGGTGGTATGAGATGGGCCCGCGTCTGATTAGCTAGTTGGCGGGGTAACGGCCCACCAAGGCGACGATCAGTAGCCGACCTGAGAGGGCGACCGGCCACATTGGGACTGAGACACGGCCCAA
total_OTU00387	0	1	0	0	0	2	0	1	0	0	0	0	0.25	0.75	0	0.25	0.478714	0	0.401243	0.391002	0.714286	1	4	Bacteria	Firmicutes	Clostridia	Clostridiales	F_undefined_Clostridiales	G_undefined_Clostridiales	Clostridiales bacterium CIEAF 021	S003316342	93.52	325	21	1	0	394.6	100	GACGAACGCTGGCGGCGTGCTTAACACATGCAAGTCGAACGGAGTGCCCCTGAAAGAGTTTTCGGACAATGGATGGGAACACTTAGTGGCGGACTGGTGAGTAACGCGTGAGGAACCTACCTTCCAGAGGGGGACAACAGTTGGAAACGACTGCTAATACCGCATGATACATTTGAATCGCATGGTTTGAATGTCAAAGATTTTATCGCTGGAAGATGGCCTCGCGTCTGATTAGCTAGTTGGTGAGGTAACGGCCCACCAAGGCGACGATCAGTAGCCGGACTGAGAGGTTGGCCGGCCACATTGGGACTGAGATACGGCCCAG
total_OTU00388	0	1	2	0	1	1	2	1	1	0	0	0	0.75	1.25	0.25	0.478714	0.25	0.25	0.401243	0.401243	0.628571	0.714286	9	Bacteria	Firmicutes	Clostridia	Clostridiales	Lachnospiraceae	Lachnoclostridium	[Clostridium] asparagiforme	NZ_ACCJ00000000	91.98	324	26	0	0	386.6	100	GATGAACGCTGGCGGCGTGCCTAACACATGCAAGTCGAACGAAGCATGCCGGAGGAAGTTTTCGGATGGAATCCGGGATGACTGAGTGGCGGACGGGTGAGTAACGCGTGGGTAACCTGCCCTGTACAGGGGGACAACAGTTAGAAATGACTGCTAATACCGCATAAGCGCACAGGACCGCATGGTCCGGTGTGAAAAACTCCGGTGGTACAGGATGGACCCGCGTCTGATTAGGTAGTTGGCGGGGTAACGGCCCACCAAGCCGACGATCAGTAGCCGACCTGAGAGGGTGACCGGCCACATTGGGACTGAGACACGGCCCAA
total_OTU00389	1	0	0	0	0	3	0	0	0	0	0	0	0.25	0.75	0	0.25	0.75	0	0.564443	0.391002	1	1	4	Bacteria	Proteobacteria	Gammaproteobacteria	Enterobacterales	Enterobacteriaceae	Klebsiella	Klebsiella sp. HaNA20	S002908146	100	308	0	0	0	429.3	100	ATTGAACGCTGGCGGCAGGCCTAACACATGCAAGTCGAGCGGTAGCACAGAGAGCTTGCTCTCGGGTGACGAGCGGCGGACGGGTGAGTAATGTCTGGGAAACTGCCTGATGGAGGGGGATAACTACTGGAAACGGTAGCTAATACCGCATAATGTCGCAAGACCAAAGTGGGGGACCTTCGGGCCTCATGCCATCAGATGTGCCCAGATGGGATTAGCTAGTAGGTGGGGTAATGGCTCACCTAGGCGACGATCCCTAGCTGGTCTGAGAGGATGACCAGCCACACTGGAACTGAGACACGGTCCAG
total_OTU00390	0	0	0	1	0	0	0	0	2	1	0	0	0.25	0	0.75	0.25	0	0.478714	0.391002	0.401243	1	0.714286	4	Bacteria	Firmicutes	Bacilli	Lactobacillales	Lactobacillaceae	Lactobacillus	Lactobacillus intestinalis	T-NR_025449.1	96.69	332	11	0	0	435.1	100	GACGAACGCTGGCGGCGTGCCTAATACATGCAAGTCGAGCGAGCTGAACCAGCAGATTCACTTCGGTGATGACGCTGGGAACGCGAGCGGCGGATGGGTGAGTAACACGTGGGTAACCTGCCCTAAAGTCTGGGATACCACTTGGAAACAGGTGCTAATACCGGATAACAACAATAGCTGCATGGCTATTGCTTAAAAGGCGGCGTAAGCTGTCGCTAAAGGATGGACCCGCGGCGCATTAGCTAGTTGGTGGGGTAAAGGCTTACCAAGGCAATGATGCGTAGCCGAACTGAGAGGTTGATCGGCCACATTGGGACTGAGACACGGCCCAA
total_OTU00391	1	0	0	0	0	0	1	1	0	0	0	0	0.25	0.5	0	0.25	0.288675	0	0.53744	0.391002	1	1	3	Bacteria	Firmicutes	Clostridia	Clostridiales	Eubacteriaceae	Eubacterium	Eubacterium plexicaudatum	S000388324	85.89	326	46	0	0	342.8	100	GATGAACGCTGGCGGCGTGCTTAACACATGCAAGTCGAACGAAGCACTGGAGCGGAATCCCTTCGGGGAGGAAGCGCCTTTGACTGAGTGGCGGACGGGTGAGTAACGCGTGGGTAACCTGCCCCATACAGGGGGATAACAGCCGGAAACGGCTGCTAATACCGCATGTACATGCGGGGGCGCATGCCCCTGGATGGAAAGCATTAGCGGTATGGGATGGGCCCGCGTCTGATTAGGCAGTTGGCGGGGTAACGGCCCACCAAACCGACGATCAGTAGCCGGCCTGAGAGGGCGACCGGCCACATTGGGACTGAGACACGGCCCAA
total_OTU00392	0	0	0	0	0	0	0	0	0	0	0	2	0	0	0.5	0	0	0.5	#DIV/0!	0.391002	1	1	2	Bacteria	Firmicutes	Clostridia	Clostridiales	F_undefined_Clostridiales	Monoglobus	Monoglobus pectinilyticus	T-NR_159227.1	82.72	326	56	2	0	302.9	100	GACGAACGCTGGCGGCGTGCCTAACACATGCAAGTCGAACGAGAATCTTATGTGTGATCCCTTCGGGGTGAACTTTTAAGAGGAAAGTGGCGGACGGGCGAGTAACGCGTGAGTAACCTGCCCATAAGAGGGGGATAATCCATGGAAACGTGGACTAATACCGCATATTGAATATTTACCGCATGGTAGATATTTGAAAGATTTATCGCTTATGGATGGACTCGCGTCAGATTAGCTGGTTGGTGAGGTAATGGCTCACCAAGGCGACGATCTGTAGCCGAACTGAGAGGTTGATCGGCCGCATTGGGACTGAGACACGGCCCAG
total_OTU00393	3	1	0	0	0	0	0	0	1	0	0	2	1	0	0.75	0.707107	0	0.478714	0.252215	0.780872	0.428571	1	7	Bacteria	Firmicutes	Clostridia	Clostridiales	Lachnospiraceae	Coprococcus	Coprococcus sp. DJF_B005	S001045992	89.64	313	33	4	0	337.3	100	GATGAACGCTGGCGGNGTGCTTAACACATGCAAGTCGAACGGGGATAAGGGAAGCTTGCTTTCCTTATCTTAGTGGCGGACGGGTGAGTAACGCGTGGATAACCTGGCCCATACAGGGGGATAGCAGCTGGAAACGGCTGGTAATACCGCATAAGCGCACGGTACGGCATCGTACAGTGTGAAAAACTCCGGTGGTATGGGATGGGTCCGCGTCTGATTAGGCAGTTGGCGGGGTAAAGGCCCACCAAACCGACGATCAGTAGCCGGCCTGAGAGGGTGGGCGGCCACATTGGGACTGAGACACGGCCCAA
total_OTU00394	0	0	1	0	0	0	2	2	1	0	0	0	0.25	1	0.25	0.25	0.57735	0.25	0.297819	1	0.428571	1	6	Bacteria	Firmicutes	Clostridia	Clostridiales	F_undefined_Clostridiales	G_undefined_Clostridiales	Clostridiales bacterium oral taxon F32	S002167974	88.01	362	41	20	0	338.7	100	GATAAACGCTGGCGGCGCACATAAGACATGCAAGTCGAACGAAGATCGTTACAAATTGGAGAGAAGATTTATCGGATTGAAAATTTGTAACAATGGTCTTAGTGGCGGACTGGTGAGCAACGCGTAAGTAACCTGCCTGTTAGAGGGGAATAACAATGAGAAATCATTGCTAATACCGCATATGCCATAAGTATCACATGATACTAGTGGGAAAGGAGCAATTCGCTAACAGATGGACTTGCGTCTGATTAGATAGTTGGTGGGGTAACGGCCTACCAAGTCGACGATCAGTAGCCGGACTGAGAGGTTGAACGGCCACATTGGGACTGAGATACGGCCCAG
total_OTU00395	0	0	1	1	1	0	0	0	0	0	0	0	0.5	0.25	0	0.288675	0.25	0	0.53744	0.18169	1	0.428571	3	Bacteria	Firmicutes	Clostridia	Clostridiales	F_undefined_Clostridiales	G_undefined_Clostridiales	Clostridiales bacterium 30-4c	S002352151	92.9	325	23	1	0	389.6	100	GATGAACGCTGGCGGCGTGCTTAACACATGCAAGTCGAACGGGGTACCCATGACGGAGGCTTCGGCCAACTGAATGGAATACCTAGTGGCGGACGGGTGAGTAACGCGTGAGGAACCTGCCTTGGAGTGGGGAATAACAGTTAGAAATAGCTGCTAATACCGCATAATGCAGCGAAGTCGCATGGCTTTGCTGCCAAAGATTTATCGCTCTGAGATGGCCTCGCGTCTGATTAGATAGTTGGCGGGGTAACGGCCCACCAAGTCGACGATCAGTAGCCGGACTGAGAGGTTGGCCGGCCACATTGGGACTGAGACACGGCCCAG
total_OTU00396	1	2	2	1	0	0	0	0	0	0	1	0	1.5	0	0.25	0.288675	0	0.25	0.0138468	0.017467	0.0285714	0.0857143	7	Bacteria	Firmicutes	Clostridia	Clostridiales	Clostridiaceae	Clostridium	Clostridium sp. Culture-54	S003260635	99.07	330	3	7	0	414.8	100	GATGAACGCTGGCGGCGTGCTTAACACATGCAAGTCGAACGAAGCGCTTAAGGACAATTCTTCGGAGGCGTACTTTTGCGACTGAGTGGCGGACGGGTGAGTAACGCGTGGGTAACCTGCCCTATACAGGGGGATAACAGTTAGAAATGACTGCTAATACCGCATAAGCGCACTAGAACCGCATGGTTCGGTGTGAAAAACTGAGGTGGTATAGGATGGACCCGCGTCTGATTAGCTTGTTGGTGGGGTAACGGCTCACCAAGGCGACGATCAGTAGCCGGCCTGAGAGGGCGACCGGCCACATTGGGACTGAGACACGGCCCAA
total_OTU00397	0	0	0	0	0	0	0	2	0	0	0	0	0	0.5	0	0	0.5	0	0.391002	#DIV/0!	1	1	2	Bacteria	Firmicutes	Clostridia	Clostridiales	Clostridiaceae	Clostridium	Clostridium sp. Clone-9	S003260647	93.52	324	21	0	0	399.1	100	GATGAACGCTGGCGGCGTGCTTAACACATGCAAGTCGAACGAAGCATAGGAGTGGAATTTTTCGGAAGGAAACAACTATGACTGAGTGGCGGACGGGTGAGTAACGCGTGGGTAACCTGCCTCATACAGGGGGATAACAGTTAGAAATGACTGCTAATACCGCATAAGCGCACAAAACCGCATGGTTTGGTGTGAAAAACTGAGGTGGTATGAGATGGACCCGCGTCTGATTAGCTAGTTGGAGAGGTAACGGCTCACCAAGGCAACGATCAGTAGCCGACCTGAGAGGGTGACCGGCCACATTGGGACTGAGACACGGCCCAA
total_OTU00398	2	0	0	0	1	0	0	0	0	0	0	0	0.5	0.25	0	0.5	0.25	0	0.675809	0.391002	1	1	3	Bacteria	Firmicutes	Clostridia	Clostridiales	F_undefined_Clostridiales	G_undefined_Clostridiales	Clostridiales bacterium CIEAF 026	S003316344	99.38	325	2	0	0	447.8	100	GATGAACGCTGGCGGCGTGCTTAACACATGCAAGTCGAACGGGGTACCCCCAAAGGAGTTTTCGGACAACTGCGGGGAATACCTAGTGGCGGACGGGTGAGTAACGCGTGAGTAACCTGCCTTGGAGTGGGGAATAACAGCTGGAAACAGCTGCTAATACCGCATAATGCAGTTGAGTCGCATGGCTCTGACTGCCAAAGATTTATCGCTCTGAGATGGACTCGCGTCTGATTAGCTAGTTGGTGGGGCAACGGCCCACCAAGGCAACGATCAGTAGCCGGACTGAGAGGTTGGCCGGCCACATTGGGACTGAGACACGGCCCAG
total_OTU00399	0	0	0	2	0	0	0	0	0	0	0	0	0.5	0	0	0.5	0	0	0.391002	0.391002	1	1	2	Bacteria	Firmicutes	Clostridia	Clostridiales	Ruminococcaceae	Ruminococcus	Ruminococcus bromii	S001239919	84.36	326	51	0	0	330.4	100	GACGAACGCTGGCGGCGCGCCTAACACATGCAAGTCGAACGGGACTATTTTGGGAGAAGTTTTCGGATGGATCTCGGGATAGTTTAGTGGCGGACGGGTGAGTAACACGTGAGCAACCTACCTTCGAGAGGGGAATAACGGCTGGAAACGGTCGCTAATACCGCATAACATACTGGAGGGACATCCCTTTGGTATCAAAGATTTTATCGCTCGGAGATGGGCTCGCGTCCGGTTAGGTAGTTGGTGAGGTAACGGCTCACCAAGCCGACGATCGGTAGCCGGACTGAGAGGTCGAACGGCCACATTGGGACTGAGACACGGCCCAG
total_OTU00400	0	0	0	0	0	0	0	0	0	0	1	0	0	0	0.25	0	0	0.25	#DIV/0!	0.391002	1	1	1	Bacteria	Tenericutes	Mollicutes	Acholeplasmatales	F_undefined_Acholeplasmatales	G_undefined_Acholeplasmatales	Acholeplasmatales bacterium canine oral taxon 316	S003222816	83.84	369	53	41	0	259.4	100	GATTAACGCTGGCGGCATGCCTAAGACATGCAAGTCGAACGGAGTGCCCCACTGAAATTTGAATGAAGTCTGAGAGCTTGCTCAAAGATGGAATGAAGACGGACGTGGATTCTGCACTCAGTGGCGAACGGGTGAGTAACACGTGGGTTATCTACCTCTAAGTTGGGGACAACAGTTGGAAACGACTGCTAATACCGAATGTGATAGTAATATTAAAGGAGCCTTTAAAGCTTCGCTTAGAGATGAGCCTGCGGCGTATTAGCTTGTTGGTGGGGTAATGGCCTACCAAGGCAACGATGCGTAGCCGGACTGAGAGGTTGATCGGCCACACTGGGACTGAAACACGGCCCAG
total_OTU00401	0	1	0	0	1	0	2	0	0	0	0	0	0.25	0.75	0	0.25	0.478714	0	0.401243	0.391002	0.714286	1	4	Bacteria	Firmicutes	Bacilli	Lactobacillales	Lactobacillaceae	Lactobacillus	Lactobacillus reuteri	S000995976	94.74	344	18	2	0	422.6	100	GATGAACGCCGGCGGTGTGCCTAGTACATGCAAGTCGTACGCACTGGCCCAACTGATTGATGGTGCTTGCACCTGATTGACGATGGATCACCAGTGAGTGGCGGACGGGTGAGTAACACGTAGGTAACCTGCCCCGGAGCGGGGGGATAACATTTGGAAACAGATGCTAATACCGGATAACAACACTAGACGCATGTCTAGAGCTTGAAAGATGGTTCTGCTATCACTCTTGGATGGACCTGCGGTGCATTAGCTAGTTGGTAAGGTAACGGCTTACCAAGGCAATGATGCATAGCCGAGTTGAGAGACTGATCGGCCACATTGGGACTGAGACACGGCCCAA
total_OTU00402	0	0	0	0	0	0	0	1	0	0	0	0	0	0.25	0	0	0.25	0	0.391002	#DIV/0!	1	1	1	Bacteria	Firmicutes	Bacilli	Lactobacillales	Lactobacillaceae	Lactobacillus	Lactobacillus animalis	S000607313	86.4	342	45	11	0	323.4	100	GATGAACGCTGGCGGCGTGCCTAATACATGCAAGTCGAACGAAACTTCTTTATCACCGAGTGCTTGCACTCACCGATAAAGAGTTGAGTGGCGGACGGGTGAGTAACACGTGGGTAACCTGCCCCATAAACCGGGACAACAGTTGGAAACGACTGCTAATACCGGATACTCTCATTGGAAGGCATCTTCCGGTGAGGAAAGGTGGCCTCTTTACAATGCTACCGATATGGGATGGACCCGCGTCTGATTAGCTAGTTGGTGGGGTAACGGCCTACCAAGGCGACGATCAGTAGCCGGCCTGAGAGGGTGACCGGCCACATTGGGACTGAGACACGGCCCAA
total_OTU00403	0	1	0	0	0	0	0	0	0	0	0	0	0.25	0	0	0.25	0	0	0.391002	0.391002	1	1	1	Bacteria	Firmicutes	Clostridia	Clostridiales	Lachnospiraceae	G_undefined_Lachnospiraceae	Lachnospiraceae bacterium A4	S000891921	93.29	335	21	22	0	339.5	100	GATGAACGCTGGCGGCGTGCTTAACACATGCAAGTCGAACGGAGTTATCATTTCAGAAGCAATTAGCTTGCTGAGAGTGGAAGAGAGGATAACTTAGTGGCGGACGGGTGAGTAACGCGTGGGTAACCTGCCGTATACAGGGGGATAACACTTAGAAATAGGTGCTAATACCGCATAAGCGCACAGCTTCGCATGGAGCAGTGTGAAAAGCGTAAACGGTATACGATGGACCCGCGTCTGATTAGCTAGTTGGCGGGGTAGAGGCCCACCAAGGCGACGATCAGTAGCCGGCCTGAGAGGGTGACCGGCCACATTGGGACTGAGACACGGCCCAA
total_OTU00404	0	0	0	0	0	0	0	0	0	0	1	0	0	0	0.25	0	0	0.25	#DIV/0!	0.391002	1	1	1	Bacteria	Firmicutes	Clostridia	Clostridiales	F_undefined_Clostridiales	G_undefined_Clostridiales	Clostridiales bacterium CIEAF 017	S003316336	86.42	336	44	12	0	318.4	100	GATGAACGCTGGCGGCGTGCCTAACACATGCAAGTCGAACGGAGCGCCCGGACGGAACATCTCGATGGGAAGACCGGGCCGCTGAGTGGCGGACGGGTGAGTAACGCGTGGACAACCTGCCGTGTACAGGGGGATAACAGCCGGAAACGGCTGCTAATACCGCATATGCGCACAGTGCCGCATGGCACAGGGCGGAAAGCCTGGGGCATCCCAGACGGTACACGATGGGTCCGCGTCTGATTAGGTAGTTGGTGGGGTGACGGCCTACCAAGCCCACGATCAGTAGCCGGCCTGAGAGGGCGGACGGCCACACTGGGACTGAGACACGGCCCAG
total_OTU00405	0	0	0	0	1	0	1	0	0	2	0	0	0	0.5	0.5	0	0.288675	0.5	0.18169	0.391002	0.428571	1	4	Bacteria	Firmicutes	Bacilli	Lactobacillales	Lactobacillaceae	Lactobacillus	Lactobacillus reuteri	S000824727	90.67	343	32	0	0	397.9	100	GATGAACGCCGGCGGTGTGCCTAATACATGCAAGTCGTACGCACTGGCCCAACTGATTGATGGTGCTTGCACCGGATTGACGATGGATCACCAGTGAGTGGCGGACGGGTGAGTAACACGTGGGTAACCTGCCCTAAAGTCTGGGATACCACTTGGAAACAGGTGCTAATACCGGATAACAACAATAGCTGCATGGCTATTGCTTAAAAGGCGGCGTAAGCTGTCGCTAAAGGATGGACCCGCGGTGCATTAGCTAGTTGGTAAGGTAACGGCTTACCAAGGCGACGATGCATAGCCGAGTTGAGAGACTGATCGGCCACATTGGGACTGAGACACGGCCCAA
total_OTU00406	2	0	1	0	0	0	0	0	0	0	0	0	0.75	0	0	0.478714	0	0	0.21517	0.21517	0.428571	0.428571	3	Bacteria	Firmicutes	Bacilli	Lactobacillales	Lactobacillaceae	Lactobacillus	Lactobacillus murinus	T-NR_112689.1	96.99	332	10	0	0	437.6	100	GATGAACGCTGGCGGCGTGCCTAATACATGCAAGTCGAACGAAACTTCTTTATCACCGAGTGCTTGCACTCACCGATAAAGAGTTGAGTGGCGAACGGGTGAGTAACACGTGGGCAACCTGCCCAAAAGAGGGGGATAACACTTGGAAACAGGTGCTAATACCGCATAACCATAGTTACCGCATGGTAACTATGTAAAAGGTGGCTATGCTACCGCTTTTGGATGGGCCCGCGGCGCATTAGCTAGTTGGTGGGGTAAAGGCCCACCAAAGCGACGATCAGTAGCCGGACTGAGAGGTTGAACGGCCACATTGGGACTGAGACACGGCCCAG
total_OTU00407	0	0	0	0	0	0	1	0	0	0	0	0	0	0.25	0	0	0.25	0	0.391002	#DIV/0!	1	1	1	Bacteria	Firmicutes	Bacilli	Lactobacillales	Lactobacillaceae	Lactobacillus	Lactobacillus animalis	S000607313	91.54	333	28	2	0	382.4	100	GATGAACGCTGGCGGCGTGCCTAATACATGCAAGTCGAACGAAACTTCTTTATCACCGAGTGCTTGCACTCACCGATAAAGAGTTGAGTGGCGAACGGGTGAGTAACACGTGGGCAACCTGCCCAAAAGAGGGGGATAACACTTGGAAACAGGTGCTAATACCGGATAACAACAATAGCTGCATGGCTATTGCTTAAAAGGCGGCGTAAGCTGTCGCTAAGGATGGACCCGCGGTGCATTAGCTAGTTGGTAAGGTAACGGCTTACCAAGGCGACGATGCATAGCCGAGTTGAGAGACTGATCGGCCACATTGGGACTGAGACACGGCCCAA
total_OTU00408	1	0	0	0	1	0	0	0	0	0	0	0	0.25	0.25	0	0.25	0.25	0	1	0.391002	1	1	2	Bacteria	Firmicutes	Bacilli	Lactobacillales	Lactobacillaceae	Lactobacillus	Lactobacillus intestinalis	T-NR_025449.1	95.18	332	16	0	0	422.6	100	GACGAACGCTGGCGGCGTGCCTAATACATGCAAGTCGAGCGAGCTGAACCAGCAGATTCACTTCGGTGATGACGCTGGGAACGCGAGCGGCGGATGGGTGAGTAACACGTGGGTAACCTGCCCTAAAGTCTGGGATACCACTTGGAAACAGGTGCTAATACCGGATAACAACAATAGCTGCATGGCTATTGCTTAAAAGGCGGCGTAAGCTGTCGCTAAAGGATGGACCCGCGGTGCATTAGCTAGTTGGTAAGGTAACGGCTTACCAAGACTACGATACATAGGGGGACTGAGAGGTTAACCCCCCACATTGGTACTGAGACACGGACCAA
total_OTU00409	0	0	0	0	1	0	0	0	0	0	0	0	0	0.25	0	0	0.25	0	0.391002	#DIV/0!	1	1	1	Bacteria	Firmicutes	Clostridia	Clostridiales	Lachnospiraceae	Anaerocolumna	Anaerocolumna cellulosilytica	T-NR_151895.1	88.24	331	38	8	0	329.8	100	GATGAACGCTGGCGGCGTGCTTAACACATGCAAGTCGAACGGGGATAAGACATCGGAAGAGCTGCTTGCAGATTGGAAGAAGTCATATTCTAGTGGCGGACGGGTGAGTAACGCGTGGGCAACCTGCCTTATACAGGGGGATAACAGCTGGAAACAGCTGCTAATACCGCATAAGCGCACAGCGGCGCATGACGCAGTGTGAAAAACTGAGGTGGTATAAGATGGGCCCGCGTCTGATTAGCTGGTTGGGAGGGTAACGGCCTACCAAGGCGACGATGCATAGCCGAGTTGAGAGACTGATCGGCCACATTGGGACTGAGACACGGCCCAA
total_OTU00410	1	0	0	0	4	0	1	0	0	1	0	0	0.25	1.25	0.25	0.25	0.946485	0.25	0.373812	1	0.714286	1	7	Bacteria	Firmicutes	Bacilli	Lactobacillales	Lactobacillaceae	Lactobacillus	Lactobacillus reuteri	S000995976	92.94	343	24	3	0	400.4	100	GACGAACGCTGGCGGCGTGCCTAATACATGCAAGTCGAGCGAGCTTGCCTAGATGACTTTAGTGCTTGCACTAAATGAAACTAGATACAAGCGAGCGGCGGACGGGTGAGTAACACGTAGGTAACCTGCCCCGGAGCGGGGGATAACATTTGGAAACAGATGCTAATACCGCATAACAGCAAAAGCCACATGGCTTTTGCTTGAAAGATGGCTTTGGCTATCACTCTGGGATGGACCTGCGGTGCATTAGCTAGTTGGTAAGGTAACGGCTTACCAAGGCGATGATGCATAGCCGAGTTGAGAGACTGATCGGCCACAATGGAACTGAGACACGGTCCAT
total_OTU00411	0	1	0	0	0	0	0	0	0	0	0	0	0.25	0	0	0.25	0	0	0.391002	0.391002	1	1	1	Bacteria	Firmicutes	Clostridia	Clostridiales	Lachnospiraceae	G_undefined_Lachnospiraceae	Lachnospiraceae bacterium 14-2	S000891927	90.24	328	32	0	0	377.2	100	GATGAACGCTGGCGGCGTGCTTAACACATGCAAGTCGAACGAAGCGCCTTGCCGGAACCCCTTCTGGGAGGAAGGCATTGCGACTGAGTGGCGGACGGGTGAGTAACGCGTGGGCAACCTGCCCCACACAGGGGGATAACAGCCGGAAACGGCTGCTAATACCGCATAAGCGCACAGCTTCGCATGAAGCGGTGTGAAAAGCCTTCGGGCGGTGTGGGATGGGCCCGCGTCTGATTAGCTGGTTGGTGAGGTAACGGCTCACCAAGGCAACGATCAGTAGCCGACCTGAGAGGGTGACCGGCCACATTGGGACTGAGACACGGCCCAA
total_OTU00412	0	0	0	0	0	0	1	0	0	0	0	0	0	0.25	0	0	0.25	0	0.391002	#DIV/0!	1	1	1	Bacteria	Firmicutes	Clostridia	Clostridiales	Lachnospiraceae	G_undefined_Lachnospiraceae	Lachnospiraceae bacterium 2_1_46FAA	NZ_ADLB00000000	87.04	326	42	2	0	337.8	100	GATGAACGCTGGCGGCGTGCTTAACACATGCAAGTCGAACGAAGCACTACCGACGGAACTTTTCGGAGGGAAGATGGTAATGACTGAGTGGCGGACGGGTGAGTAACGCGTGGGCAACCTGCCCCATAGAGGGGGACAACAGCTGGAAACGGCTGCTAATACCGCATAACAAGGAGAGAGCGCATGTTCTTTTCTTCAAAGATTTATCGCTATGGGATGGACCCGCGTCTGATTAGGTAGTTGGTGGGGTAACGGCCTACCAAGCCGACGATCAGTAGCCGACCTGAGAGGGTGACCGGCCACATTGGGACTGAGACACGGCCCAA
total_OTU00413	2	1	0	0	0	0	0	0	0	0	1	1	0.75	0	0.5	0.478714	0	0.288675	0.21517	0.673694	0.428571	1	5	Bacteria	Firmicutes	Clostridia	Clostridiales	Lachnospiraceae	Faecalimonas	Faecalimonas umbilicata	T-NR_156907.1	94.14	326	19	2	0	395.2	100	GATGAACGCTGGCGGCGTGCTTAACACATGCAAGTCGAACGAAGCACTGAAAGCGGATTACTTCGGTAGGAAGCTATCTTTGACTGAGTGGCGGACGGGTGAGTAACGCGTGGGTAACCTGCCTCATACAGGGGGATAACAGTTAGAAATGACTGCTAATACCGCATAAGCGCACGGGACTGCATGGTCCAGTGTGAAAAACTCCGGTGGTATGAGATGGACCCGCGTCTGATTAGCTAGTTGGTGGGGTAAGGGCTCACCAAGGCGACGATCAGTAGCCGGCCTGAGAGGGTGACCGGCCACATTGGGACTGAGACACGGCCCAA
total_OTU00414	1	0	0	0	0	0	0	0	0	0	0	0	0.25	0	0	0.25	0	0	0.391002	0.391002	1	1	1	Bacteria	Firmicutes	Clostridia	Clostridiales	Lachnospiraceae	G_undefined_Lachnospiraceae	Lachnospiraceae bacterium 538	S003277054	95.4	326	15	0	0	416.8	100	GATGAACGCTGGCGGCGTGCCTAACACATGCAAGTCGAACGGGGCGCGCAGGCTGAGGCTTTTCGGAGCGGAAGCCGGCGCTGCCCAGTGGCGGACGGGTGAGTAACGCGTGGGCAACCTGCCCTGCACTGGGGGACAACAGCCGGAAACGGCTGCTAATACCGCATATGCCCGCAGCCCCGCATGGGGCGGCGGGGGAAGCTCCGGCGGTGCAGGATGGGCCCGCGTCTGATTAGGTAGTTGGTGGGGTAGAAGCCTACCAAGCCGACGATCAGTAGCCGACCTGAGAGGGCGACCGGCCACATTGGGACTGAGACACGGCCCAA
total_OTU00415	0	1	0	0	0	0	0	0	0	0	0	0	0.25	0	0	0.25	0	0	0.391002	0.391002	1	1	1	Bacteria	Firmicutes	Clostridia	Clostridiales	Clostridiaceae	Clostridium	Clostridium sp. Clone-47	S003260660	92.97	326	22	13	0	357	100	GATGAACGCTGGCGGCGTGCTTAACACATGCAAGTCGAACGGGAATGCCACGCTGATGCGATTTCGGTCAAATCATGAGGCATTCGAGTGGCGGACGGGTGAGTAACGCGTGGATAACCTGCCGTATGCAGGGGGATAACAGTTGGAAACAGCTGCTAATACCGCATAAGCGCACAGTACCGCATGGTACGGTGTGAAAAGATTTATCGGCATACGATGGATCCGCGTCCGATTAGCCAGTTGGCGGGGTAACGGCCCACCAAAGCGACGATCGGTAGCCGGCCTGAGAGGGCGGACGGCCACATTGGGACTGAGACACGGCCCAA
total_OTU00416	0	1	0	0	0	0	0	0	0	0	0	0	0.25	0	0	0.25	0	0	0.391002	0.391002	1	1	1	Bacteria	Firmicutes	Clostridia	Clostridiales	Clostridiaceae	Clostridium	Clostridium sp. Clone-16	S003260648	96.01	326	13	0	0	421.8	100	GATGAACGCTGGCGGCGTGCTTAACACATGCAAGTCGAACGGGGGATGTACAGCGGGAAGATTTCGGTCGGACCAAGTGCATGCCTAGTGGCGGACGGGTGAGTAACGCGTGGGTAACCTGCCTTACACAGGGGGATAACACTTAGAAATAGGTGCTAATACCGCATGAGCGCACAGGACCGCATGGTCGAGTGTGAAAAACTCCGGTGGTATGAGATGGACCCGCGTCTGATTAGTTAGTTGGCGGGGTAGCGGCCCACCAAGACGACGATCAGTAGCCGACCTGAGAGGGTGACCGGCCACATTGGGACTGAGACACGGCCCAA
total_OTU00417	0	1	0	0	0	0	0	0	0	0	0	0	0.25	0	0	0.25	0	0	0.391002	0.391002	1	1	1	Bacteria	Firmicutes	Clostridia	Clostridiales	Eubacteriaceae	Eubacterium	Eubacterium rangiferina	S000927675	87.35	327	41	3	0	337.6	100	GATGAACGCTGGCGGCGTGCCTAATACATGCAAGTCGAACGAAACTTCTTTATCACCGAGTGCTTGCACTCACCGATAAAGAGTTGAGTGGCGGACGGGTGAGTAACGCGTGGGTAACCTGCCTTACACAGGGGGATAACACCTGGAAACAGGTGCTAATACCGCATAAGCGCACAGGGCCGCATGGCCCGGTGTGAAGAACTCCGGTGGTGTAAGATGGACCCGCGTCTGATTAGCTTGTTGGCGGGGTAGGGGCCCACCAAGGCGACGATCAGTAGCCGGCCTGAGAGGGTGGACGGCCACATTGGGACTGAGACACGGCCCAA
total_OTU00418	0	1	0	0	0	0	0	1	0	0	0	0	0.25	0.25	0	0.25	0.25	0	1	0.391002	1	1	2	Bacteria	Firmicutes	Clostridia	Clostridiales	Lachnospiraceae	G_undefined_Lachnospiraceae	Lachnospiraceae bacterium G11	S003751370	88.89	335	36	11	0	332.9	100	GATGAACGCTGGCGGCGTGCTTAACACATGCAAGTCGAACGGGGATGCCATTTTTGAAGCGATTAGCTTGCTAAGAGTGGAAATGTTGGCATCTTAGTGGCGGACGGGTGAGTAACGCGTGGGGAACCTGCCCTGTACAGGGGGATAACACTTAGAAATAGGTGCTAATACCGCATAAGCGCACAGTATCGCATGATACAGTGTGAAAAACTCCGGTGGTACAGGATGGACCCGCGTCTGATTAGCTGGTTGGCGGGGTAACGGCCCACCAAGGCGACGATGCGTAGGGGTTCTGAGAGGAAGGTCCCCCACACTGGTACTGAGACACGGACCAA
total_OTU00419	1	0	1	1	0	1	0	0	1	0	0	1	0.75	0.25	0.5	0.25	0.25	0.288675	0.207031	0.53744	1	1	6	Bacteria	Firmicutes	Clostridia	Clostridiales	Lachnospiraceae	Cuneatibacter	Cuneatibacter caecimuris	T-NR_144608.1	91.67	325	27	1	0	379.7	100	GATGAACGCTGGCGGCGTGCTTAACACATGCAAGTCGAGCGAAGCACTCTGTCTGATTTCTTCGGATTGAAGGCAGTTTGACTGAGCGGCGGACGGGTGAGTAACGCGTGGGTAACCTGCCTTACACAGGGGGATAACAGTTAGAAATGACTGCTAATACCGCATAACCCGCTAGGGCCGCATGGCCCGGACGGAAAAGATTTTATCGGTGTAAGATGGACCCGCGTCTGATTAGCTGGTTGGTGAGGTAACGGCCCACCAAGGCGACGATCAGTAGCCGACCTGAGAGGGTGATCGGCCACATTGGGACTGAGACACGGCCCAA
total_OTU00420	0	1	0	1	0	0	1	0	0	1	0	0	0.5	0.25	0.25	0.288675	0.25	0.25	0.53744	0.53744	1	1	4	Bacteria	Firmicutes	Clostridia	Clostridiales	F_undefined_Clostridiales	G_undefined_Clostridiales	Clostridiales bacterium CIEAF 029	S003316337	96.3	324	12	0	0	421.5	100	GATGAACGCTGGCGGCGTGCTTAACACATGCAAGTCGAACGAAGCACTTGGGAAAGATTCTTCGGATGAAAGCCTTTGTGACTGAGTGGCGGACGGGTGAGTAACGCGTGGGTAACCTACCTCATACAGGGGGATAACAGTTGGAAACGACCGCTAATACCGCATAACCCGCTAGTATCGCATGATACAGACGGAAAAGATTTATCGGTATGAGATGGACCCGCGTCTGATTAGCCAGTTGGCAGGGTAACGGCCTACCAAAGCAACGACCAGTAGCCGGCCTGAGAGGGTGAACGGCCACATTGGGACTGAGACACGGCCCAA
total_OTU00421	0	0	1	0	0	0	0	0	0	0	0	0	0.25	0	0	0.25	0	0	0.391002	0.391002	1	1	1	Bacteria	Firmicutes	Clostridia	Clostridiales	Clostridiaceae	Clostridium	Clostridium sp. Culture-46	S003260633	93.21	324	22	0	0	396.6	100	GATGAACGCTGGCGGCGTGCTTAACACATGCAAGTCGAACGAAGCGGTTAGAAGGAAGTTTTCGGATGGAATTCTGACTGACTGAGTGGCGGACGGGTGAGTAACGCGTGGGTAACCTGCCTCATACAGGGGGATAACAGTTAGAAATGACTGCTAATACCGCATAAGCGCACGGGGACGCATGTTTCTGTGTGAAAAACTCCGGTAGTATAAGATGAGCCCGCGTCTGATTAGCTGGTTGGTGGGGTAACGGCCTACCAAGGCGACGATCAGTAGCCGGCCTGAGAGGGTGAACGGCCACATTGGGACTGAGACACGGCCCAA
total_OTU00422	0	1	0	0	0	0	0	0	0	0	0	0	0.25	0	0	0.25	0	0	0.391002	0.391002	1	1	1	Bacteria	Firmicutes	Clostridia	Clostridiales	Lachnospiraceae	Lachnoclostridium	[Clostridium] indolis	T-NR_026493.1	93.83	324	20	0	0	401.6	100	GATGAACGCTGGCGGCGTGCCTAACACATGCAAGTCGAGCGAAGCGATTAAGAGGAAGTTTTCGGATGGAAACTTAATTGACTGAGCGGCGGACGGGTGAGTAACGCGTGGGCAACCTGCCTTATACAGGGGGATAACAGTTAGAAATGACTGCTAATACCGCATAAGCGCACAGGAACGCATGTTCCGGTGTGAAAAACTCCGGTGGTATAAGATGGGCCCGCGTCTGATTAGGTAGTTGGTGAGGTAACGGCCCACCAAGGCGACGATCAGTAGCCGACCTGAGAGGGTGACCGGCCACATTGGGACTGAGACACGGCCCAA
total_OTU00423	0	1	0	0	0	0	0	0	0	0	0	0	0.25	0	0	0.25	0	0	0.391002	0.391002	1	1	1	Bacteria	Firmicutes	Clostridia	Clostridiales	Lachnospiraceae	Roseburia	Roseburia intestinalis	T-NR_027557.1	90.43	324	31	0	0	374.1	100	GATGAACGCTGGCGGCGTGCTTAACACATGCAAGTCGAGCGAAGCACTCCACCGGATTTCTTCGGAAGGAAGGTGGTTTGACTGAGCGGCGGACGGGTGAGTAACGCGTGGGTAACCTGCCATATACAGGGGGATAACACTTAGAAATAGGTGCTAATACCGCATAAGCGCACAGGGGCGCATGCCCCGGTGTGAAAAACTCCGGTGGTATATGATGGACCCGCGTCTGATTAGCCAGTTGGCAGGGTAACGGCCTACCAAAGCGACGATCAGTAGCCGGCCTGAGAGGGCGGACGGCCACATTGGGACTGAGACACGGCCCAA
total_OTU00424	0	0	0	1	0	0	0	0	0	0	0	0	0.25	0	0	0.25	0	0	0.391002	0.391002	1	1	1	Bacteria	Firmicutes	Clostridia	Clostridiales	F_undefined_Clostridiales	G_undefined_Clostridiales	Clostridiales bacterium CIEAF 030	S003316338	93.83	324	20	0	0	401.6	100	GATGAACGCTGGCGGCGTGCTTAACACATGCAAGTCGAGCGAAGCACTTCGTTTTGAATCTTCGGAGGAAGAACGGAATGACTGAGCGGCGGACGGGTGAGTAACGCGTGGGCAACCTGCCTCATACAGGGGGATAACAGTTAGAAATGACTGCTAATACCGCATAAGACCGCGGTACCGCATGGTACAGCGGCAAAAACTCCGGTGGTATGAGATGGGCCCGCGTCTGATTAGCTAGTTGGTGAGGTAACGGCCCACCAAGGCGACGATCAGTAGCCGACCTGAGAGGAAGGTCCCCCACACTGGTACTGAGACACGGACCAG
total_OTU00425	1	0	0	0	0	0	0	0	0	0	0	0	0.25	0	0	0.25	0	0	0.391002	0.391002	1	1	1	Bacteria	Firmicutes	Clostridia	Clostridiales	F_undefined_Clostridiales	G_undefined_Clostridiales	Clostridiales bacterium CIEAF 030	S003316338	95.37	324	15	0	0	414	100	GATGAACGCTGGCGGCGTGCTTAACACATGCAAGTCGAGCGAAGCACTTTGTTTTGAATCTTCGGAGGAAGAACGAAGTGACTGAGCGGCGGACGGGTGAGTAACGCGTGGGCAACCTGCCTCATACAGGGGGATAACAGTTAGAAATGACTGCTAATACCGCATAAGACCACGGTGCTGCATGGTACAGTGGTAAAAACTCCGGTGGTATGAGATGGGCCCGCGTCTGATTAGGTAGTTGGCAGGGTAGAGGCCTACCAAGCCTACGATCAGTAGCCGGCCTGAGAGGGTGGACGGCCACATTGGGACTGAGACACGGCCCAA
total_OTU00426	0	0	0	0	0	0	2	0	0	0	0	0	0	0.5	0	0	0.5	0	0.391002	#DIV/0!	1	1	2	Bacteria	Firmicutes	Bacilli	Lactobacillales	Lactobacillaceae	Lactobacillus	Lactobacillus murinus	T-NR_112689.1	93.35	343	22	12	0	376.3	100	GATGAACGCCGGCGGTGTGCCTAATACATGCAAGTCGTACGCACTGGCCCAACTGATTGATGGTGCTTGCACCGGATTGACGATGGATCACCAGTGAGTGGCGGACGGGTGAGTAATACGTGGGCAACCTGCCCAAAAGAGGGGGATAACACTTGGAAACAGGTACTAATACCGCATAACCATAGTTACCGCATGGTAACTATGTAAAAGGTGGCTATGCTACCGCTTTTGGATGGGCCCGCGGCGCATTAGCTAGTTGGTGGGGTAAAGGCTTACCAAGGCAATGATGCGTAGCCGAACTGAGAGGTTGATCGGCCACATTGGGACTGAGACACGGCCCAA
total_OTU00427	0	0	0	0	0	0	0	0	3	0	2	0	0	0	1.25	0	0	0.75	#DIV/0!	0.194171	1	0.428571	5	Bacteria	Firmicutes	Clostridia	Clostridiales	Clostridiaceae	Clostridium	Clostridium sp. Culture-23	S003260628	97.83	324	7	1	0	428.1	100	GATGAACGCTGGCGGCGTGCTTAACACATGCAAGTCGAACGAGAACCAACGGATTGAGGATTCGTCCAAATGAAGTTGGGGAAAGTGGCGGACGGGTGAGTAACGCGTGAGCAATCTGCCTTGGAGTGGGGAATAACGGTTGGAAACAGCCGCTAATACCGCATGATGCGTCTGGGAGGCATCTCTCTGGACGCCAAAGATTTATCGCTCTGAGATGAGCTCGCGTCTGATTAGCTAGTTGGCGGGGCAACGGCCACCAAGGCGACGATCAGTAGCCGGACTGAGAGGTTGGCCGGCCACATTGGGACTGAGACACGGCCCAG
total_OTU00428	1	1	0	0	1	0	1	0	0	0	0	0	0.5	0.5	0	0.288675	0.288675	0	1	0.18169	1	0.428571	4	Bacteria	Firmicutes	Bacilli	Lactobacillales	Lactobacillaceae	Lactobacillus	Lactobacillus animalis	S000607313	90.96	332	30	0	0	387.7	100	GATGAACGCTGGCGGCGTGCCTAATACATGCAAGTCGAACGAAACTTCTTTATCACCGAGTGCTTGCACTCACCGATAAAGAGTTGAGTGGCGAACGGGTGAGTAACACGTGGGCAACCTGCCCAAAAGAGGGGGATAACACTTGGAAACAGGTGCTAATACCGGATAACAACACTAGACGCATGTCTAGAGCTTGAAAGATGGTTCTGCTATCACTCTTGGATGGACCTGCGGTGCATTAGCTAGTTGGTAAGGTAACGGCTTACCAAGGCAATGATGCATAGCCGAGTTGAGAGACTGATCGGCCACATTGGGACTGAGACACGGCCCAA
total_OTU00429	0	0	0	0	0	0	3	0	1	0	0	0	0	0.75	0.25	0	0.75	0.25	0.391002	0.391002	1	1	4	Bacteria	Firmicutes	Bacilli	Lactobacillales	Lactobacillaceae	Lactobacillus	Lactobacillus intestinalis	T-NR_025449.1	94.86	332	17	1	0	414.3	100	GACGAACGCTGGCGGCGTGCCTAATACATGCAAGTCGAGCGAGCTGAACCAGCAGATTCACTTCGGTGATGACGCTGGGAACGCGAGCGGCGGATGGGTGAGTAACACGTGGGTAACCTGCCCTAAAGTCTGGGATACCACTTGGAAACAGGTGCTAATACCGGATAACAACAATAGCTGCATGTCTAGAGCTTGAAAGATGGTTCTGCTATCACTCTTGGATGGACCTGCGGTGCATTAGCTAGTTGGTAAGGTAACGGCTTACCAAGGCAATGATGCATAGCCGAGTTGAGAGACTGATCGGCCACATTGGGACTGAGACACGGCCCAA
total_OTU00430	0	0	0	0	1	0	1	0	0	0	0	0	0	0.5	0	0	0.288675	0	0.18169	#DIV/0!	0.428571	1	2	Bacteria	Firmicutes	Bacilli	Lactobacillales	Lactobacillaceae	Lactobacillus	Lactobacillus johnsonii	S000995983	94.99	340	17	1	0	425.4	100	GACGAACGCTGGCGGCGTGCCTAATACATGCAAGTCGAGCGAGCTTGCCTAGATGATTTTAGTGCTTGCACTAAATGAAACTAGATACAAGCGAGCGGCGGACGGGTGAGTAACACGTGGGTAACCTGCCCAAGAGACTGGGATAACACCTGGAAACAGATGCTAATACCGCATAACAACAAAAGCCACATGGCTTTTGTTTGAAAGATGGCTTTAGCTATCACTCTGGGATGGACCTGCGGTGCATTAGCTAGTTGGTAAGGTAACGGCTTACCAAGGCGATGATGCATAGCCGAGTTGAGAGACTGATCGGCCACAATGGAACTGAGACACGGTCCAT
total_OTU00431	1	0	0	0	0	0	0	0	0	0	0	0	0.25	0	0	0.25	0	0	0.391002	0.391002	1	1	1	Bacteria	Firmicutes	Bacilli	Lactobacillales	Lactobacillaceae	Lactobacillus	Lactobacillus intestinalis	T-NR_025449.1	81.4	333	61	5	0	289.4	100	GACGAACGCTGGCGGCGTGCCTAATACATGCAAGTCGAGCGAGCTGAACCAGCAGATTCACTTCGGTGATGACGCTGGGAACGCGAGCGGCGGATGGGTGAGTAACACGTGGGTAACCTGCCCTATGCAGGGGGATAATCCGGAGAAATCCGGTCTAATACCGCATAACACCTTCAGGGGACATCCCCTTTGGGTTAAAGGAAGCAATTCCGGCATAGGATGGGCATGCGGCGCATTAGCTTGTTGGTGAGGTAACGGCTCACCAAGGCGACGATGCGTAGGGGTTCTGAGAGGAAGGTCCCCCACACTGGTACTGAGACACGGACCAG
total_OTU00432	0	0	0	0	0	0	1	0	0	0	0	1	0	0.25	0.25	0	0.25	0.25	0.391002	0.391002	1	1	2	Bacteria	Tenericutes	Mollicutes	Acholeplasmatales	F_undefined_Acholeplasmatales	G_undefined_Acholeplasmatales	Acholeplasmatales bacterium canine oral taxon 316	S003222816	83.54	346	54	18	0	289.1	100	GATGAACGCTGGCGGCATGCCTAAGACATGCAAGTCGAACGAGGTGGCCCATTGAAATTGGAGTGCTTGCACAAAGATGGATTTGGATTTTCCACCTAGTGGCAAACGGGTGAGTAACACGTGGGTTACCTACCTCTAAGCTAGGGATAACAACTGGAAACGGTTGATAATACCAAATGTGCTCTACGGAGTAAAGAAGCCTCAAAGCTTCGCTTAGAGATGGGCCTGCGGCGTATTAGTTAGTTGGTGGGGTAATGGCCTACCAAGACAACGATGCGTAACCGAACTGAGAGGTTAATCGGCCACACTGGGACTGAGACACGGCCCAG
total_OTU00433	0	0	0	0	0	0	0	0	0	0	0	1	0	0	0.25	0	0	0.25	#DIV/0!	0.391002	1	1	1	Bacteria	Tenericutes	Mollicutes	Acholeplasmatales	F_undefined_Acholeplasmatales	G_undefined_Acholeplasmatales	Acholeplasmatales bacterium canine oral taxon 316	S003222816	91.28	347	30	3	0	391	100	GATGAACGCTGGCGGCATGCCTAAGACATGCAAGTCGAACGAGACGGCCCAATGAAGACTGAGTGCTTGCACAAAGTTGGATTTGGATTACCGTCTAGTGGCGCAAGGGTGAGTAACACGTGGGTAATCTACCTTTGAGTCTGGAATAACAGTTAGAAATGATTGCTAATGCCGGATGATATTATGAACGATACGTCAATCATAATTAAAAGGAGCCTTTAAAGCTTCGCTTAAAGATGAGCCTGCGCCGTATTAGCTAGTTGGTGGGGTAATGGCCTACCAAGGCAACGATGCGTAGCCGACCTGAGAGGGTGATCGGCCACACTGGGACTGAGACACGGCCCAG
total_OTU00434	0	0	1	0	0	0	0	0	0	0	0	0	0.25	0	0	0.25	0	0	0.391002	0.391002	1	1	1	Bacteria	Firmicutes	Clostridia	Clostridiales	Lachnospiraceae	Robinsoniella	Robinsoniella peoriensis	S000775284	92.9	326	23	2	0	388.5	100	GATGAACGCTGGCGGCGTGCTTAACACATGCAAGTCGAACGAAGCATAAGAGACAGAATACTACGGTAGGAAGATTTTTATGACTGAGTGGCGGACGGGTGAGTAACGCGTGGGTAACCTGCCTCATACAGGGGGATAACAGTTAGAAATGGCTGCTAATACCGCATAAGCGCACAGTACTGCATGGTACAGTGTGAAAAACTCTGGTGGTATGAGATGGACCCGCGTCTGATTAGCTAGTTGGTGAGGTAAGGGCTCACCAAGGCAACGATCAGTAGCCGACCTGAGAGGGTGAACGGCCACATTGGGACTGAGACACGGCCCAA
total_OTU00435	0	0	0	0	0	0	0	0	0	0	0	1	0	0	0.25	0	0	0.25	#DIV/0!	0.391002	1	1	1	Bacteria	Firmicutes	Bacilli	Bacillales	Staphylococcaceae	Staphylococcus	Staphylococcus sp. R9-9A	S002234016	99.68	317	1	0	0	439.2	100	GATGAACGCTGGCGGCGTGCCTAATACATGCAAGTCGAGCGAACAGATAAGGAGCTTGCTCCTTTGACGTTAACGGCGGACGGGTGAGTAACACGTGGGTAACCTACCTATAAGACTGGAATAACTTCGGGAAACCGAAGCTAATGCCGGATAACATGTAGAACCGCATGGTTCTACAGTGAAAGATGGCTTTGCTATCACTTATAGATGGACCCGCGCCGTATTAGCTAGTTGGTAAGGTAACGGCTTACCAAGGCAACGATACGTAGCCGACCTGAGAGGGTGATCGGCCACACTGGAACTGAGACACGGTCCAG
total_OTU00436	0	1	0	0	0	1	0	0	0	0	0	0	0.25	0.25	0	0.25	0.25	0	1	0.391002	1	1	2	Bacteria	Firmicutes	Clostridia	Clostridiales	F_undefined_Clostridiales	G_undefined_Clostridiales	Clostridiales bacterium CIEAF 021	S003316342	90.74	325	30	1	0	372.2	100	GATGAACGCTAGCTACAGGCTTAACACATGCAAGTCGAACGGAGCACCCCTGAAGGAGTTTTCGGACAACGGATGGGAATGCTTAGTGGCGGACTGGTGAGTAACGCGTGAGGAACCTGCCTTCCAGAGGGGGACAACAGTTGGAAACGACTGCTAATACCGCATAACGTGCGGCCGGGGCATCCCGGAGGCACCAAAGATTTTATCGCTGGAAGATGGCCTCGCGTCTGATTAGCTAGTTGGCGGGGTAACGGCCCACCAAGGCGACGATCAGTAGCCGGACTGAGAGGTTGGCCGGCCACATTGGGACTGAGATACGGCCCAG
total_OTU00437	0	0	0	0	0	0	1	0	1	0	0	0	0	0.25	0.25	0	0.25	0.25	0.391002	0.391002	1	1	2	Bacteria	Firmicutes	Clostridia	Clostridiales	Lachnospiraceae	Butyrivibrio	Butyrivibrio proteoclasticus	T-NR_102893.1	89.75	329	33	7	0	352	100	GATGAACGCTGGCGGCGTGCCTAACACATGCAAGTCGAACGGAGATGGTGTAAGCGGAGACTTCGGTCAAAGGTTATAGTATCTTAGTGGCGGACGGGTGAGTAACGCGTGGGTAACCTGCCGTATACAGGGGGATAACAACTGGAAACAGTTGCTAAAACCGCATAAGCGCACACTGTTGCATGACAGAGTGTGAAAATTTCCGGAGGTATACGATGGACCCGCGTCTGATTAGCCAGTTGGCAGGGTAACGGCCCACCAAAGCGACGATCAGTAGCCGGCCTGAGAGGGTGGACGGCCACATTGGGACTGAGACACGGCCCAA
total_OTU00438	0	0	0	0	0	0	0	0	0	0	0	1	0	0	0.25	0	0	0.25	#DIV/0!	0.391002	1	1	1	Bacteria	Firmicutes	Clostridia	Clostridiales	F_undefined_Clostridiales	G_undefined_Clostridiales	Clostridiales bacterium CIEAF 021	S003316342	91.36	325	28	1	0	377.2	100	GACGAACGCTGGCGGCATGCTTAACACATGCAAGTCGAACGGAGCACCCCTGACCGAGGTTTCGGCCGAAGGGAAGGGAATGCTTAGTGGCGGACGGGTGAGTAACGCGTGAGCAACCTGCCTTGAAGTGGGGGACAACAGTTGGAAACGACTGCTAATACCGCATAAAATATCTGCATCGCATGGTGCGGATATCAAAGATTTATCGCTTCGAGATGGGCTCGCGTCTGATTAGGTAGTTGGCGGGGTAACGGCCCACCAAGCCGACGATCAGTAGCCGGACTGAGAGGTTGAACGGCCACATTGGGACTGAGATACGGCCCAG
total_OTU00439	1	0	0	0	0	0	0	0	0	0	0	0	0.25	0	0	0.25	0	0	0.391002	0.391002	1	1	1	Bacteria	Bacteroidetes	Bacteroidia	Bacteroidales	Bacteroidaceae	Bacteroides	Bacteroides acidifaciens	S000001854	96.81	317	10	4	0	400.2	100	GATGAACGCTAGCTACAGGCTTAACACATGCAAGTCGAGGGGCAGCATGGCCTATCTTTCGGGATGGGCCGATGGCGACCGGCGCACGGGTGAGTAACACGTATCCAACCTGCCGATGACTCGGGGATAGCCTTTCGAAAGAAAGATTAATACCCGATGGCATAGTTCTTCCGCATGGTAGGACTATTAAAGAATTTCGGTCATCGATGGGGATGCGTTCCATTAGCTTGTTGGCGGGGTAACGGCCCACCAAGGCATCGATGGATAGGGGTTCTGAGAGGAAGGTCCCCCACATTGGAACTGAGACACGGTCCAA
total_OTU00440	1	0	0	0	0	0	0	0	0	0	0	0	0.25	0	0	0.25	0	0	0.391002	0.391002	1	1	1	Bacteria	Firmicutes	Bacilli	Lactobacillales	Enterococcaceae	Enterococcus	Enterococcus faecalis	NZ_ACAR00000000	94.92	329	16	14	0	376.9	100	GATGAACGCTGGCGGCGTGCTTAACACATGCAAGTCGAACGAAGAAGTTTTAGTTTACTAGAACAACTGAGTGGCGGACGGGTGAGTAACACGTGGGTAACCTACCCATCAGAGGGGGATAACACTTGGAAACAGGTGCTAATACCGCATAACAGTTTATGCCGCATGGCATAAGAGTGAAAGGCGCTTTCGGGTGTCGCTGATGGATGGACCCGCGGTGCATTAGCTAGTTGGTGAGGTAACGGCTCACCAAGGCCACGATGCATAGCCGACCTGAGAGGGTGATCGGCCACACTGGGACTGAGACACGGCCCAG
total_OTU00441	1	0	0	0	0	0	0	0	0	0	0	0	0.25	0	0	0.25	0	0	0.391002	0.391002	1	1	1	Bacteria	Firmicutes	Clostridia	Clostridiales	Lachnospiraceae	Blautia	Blautia producta	S000577202	94.3	326	18	10	0	382.7	100	GATGAACGCTGGCGGCGTGCTTAACACATGTAAGTCGAGCGAAGCATTTGGAAGTCTTCGGACGGAAGAATGACTGAGCGGCGGACGGGTGAGTAACGCGTGGGTAACCTGCCTCATACAGGGGGATAACAGTTAGAAATGACTGCTAAAACCGCATAAGCGCACAGGGTCGCATGACCCGGTGTGAAAAACTCCGGTGGTATGAGATGGACCCGCGTCTGATTAGCTAGTTGGTGGGGTAACGGCCTACCAAGGCAACGATCAGTAGCCGGCCTGAGAGGGTGAACGGCCACATTGGGACTGAGACACGGCCCAA
total_OTU00442	1	0	0	0	0	0	0	0	0	0	0	0	0.25	0	0	0.25	0	0	0.391002	0.391002	1	1	1	Bacteria	Firmicutes	Clostridia	Clostridiales	F_undefined_Clostridiales	G_undefined_Clostridiales	Clostridiales bacterium canine oral taxon 123	S003222620	90.48	316	30	1	0	359.7	100	GATAAACGCTGGCGGCGCACATAAGACATGCAAGTCGAACGGACTTAATCCATTCTTTTAGATTGGAAGCGGTTAGTGGCGGACTGGTGAGTAACGCGTGAGCAACCTGGCTATTAGAGGGGAATAACAGTGAGAAATCATTGCTAATACCGCATATGCTCACAGCACCACATGGTGAAGTGAGGAAAGGAGAAATCCGCTAATAGATGGGCTCGCGTCTGATTAGCTAGTTGGTGGGGTAAAGGCCTACCAAGGCGACGATCAGTAGCCGGACTGAGAGGTTGAACGGCCACATTGGGACTGAGATACGGCCCAG
total_OTU00443	0	0	0	0	0	0	0	0	3	0	0	0	0	0	0.75	0	0	0.75	#DIV/0!	0.391002	1	1	3	Bacteria	Firmicutes	Bacilli	Lactobacillales	Streptococcaceae	Lactococcus	Lactococcus garvieae	NZ_AMQS00000000	93.04	318	22	2	0	376.6	100	GACGAACGCTGGCGGCGTGCCTAATACATGCAAGTCGAGCGACGAATCGAGGTACTTGTACCAAGACGAAGAGCGGCGAACGGGTGAGTAACGCGTGGGAAATCTGCCGAGTAGCGGGGGACAACGTTTGGAAACGAACGCTAATACCGCATAACAATTGGAATCGCATGATTCTTATTTAAAAGAAGCAAAAGCTTCACTACTTGATGATCCCGCGTTGTATTAGCTAGTTGGTAGTGTAAAGGACTACCAAGGCGACGATGCATAGCCGAGTTGAGAGACTGATCGGCCACATTGGGACTGAGACACGGCCCAA
total_OTU00444	0	2	0	0	0	0	0	1	0	0	0	0	0.5	0.25	0	0.5	0.25	0	0.675809	0.391002	1	1	3	Bacteria	Firmicutes	Clostridia	Clostridiales	Oscillospiraceae	Oscillibacter	Oscillibacter sp. G2	S002232204	89.16	324	36	1	0	364.2	100	GACGAACGCTGGCGGCGTGCTTAACACATGCAAGTCGAACGGGGTGCCTATGAAAGAGATTTCGGTCAATGGATTAGGTTACTTAGTGGCGGACGGGTGAGTAACGCGTGAGGAACCTGCCTTTCAGAGGGGGACAACAGCTGGAAACGGCTGCTAATACCGCATGACACATATTTATCGCATGGTAGATATGTCAAAGATTTATCGCTGAGAGATGGCCTCGCGTCTGATTAGCTAGTTGGTAGGGTAACGGCCTACCAAGGCGACGATCAGTAGCCGGACTGAGAGGTTGGCCGGCCACATTGGGACTGAGATACGGCCCAG
total_OTU00445	0	1	0	0	0	0	0	0	0	0	0	0	0.25	0	0	0.25	0	0	0.391002	0.391002	1	1	1	Bacteria	Firmicutes	Clostridia	Clostridiales	Lachnospiraceae	G_undefined_Lachnospiraceae	Lachnospiraceae bacterium A4	S000891921	85.94	315	44	2	0	321	100	GACGAACGCTGGCGGCGCGCCTAACACATGCAAGTCGAACGGGACCATTTTAGAGTTTACTTTGGGATGGTTTAGTGGCGGACGGGTGAGTAACGCGTGGAGAACCTGCCCTGCACAGGGGGATAACACTTAGAAATAGGTGCTAAGACCGCATAAGCGCACGGGACCGCATGGTACAGTGTGAAAAATGGAAACATGGTGCAGGATGGCTCCGCGTCTGATTAGCTGGTTGGCGGGGTAACGGCCCACCAAGGCGACGATCAGTAGCCGGCCTGAGAGGGTGACCGGCCACATTGGGACTGAGACACGGCCCAA
total_OTU00446	1	0	0	1	0	0	0	0	0	0	0	1	0.5	0	0.25	0.288675	0	0.25	0.18169	0.53744	0.428571	1	3	Bacteria	Firmicutes	Clostridia	Clostridiales	Clostridiaceae	Clostridium	Clostridium sp. Clone-47	S003260660	87.86	315	38	2	0	332.6	100	GATGAACGCTGGCGGCGTGCCTAACACATGCAAGTCGAACGGGGGCAGATTGAAACCTAGTAATATCTGCCCGAGTGGCGGACGGGTGAGTAACGCGTGGACAACCTGCCGCATGCAGGGGGATACCGGCTGGAAACAGCCGCTAATACCGCATATGCGCACGGCGCCGCATGGCGCTGCGCGGAAAGGATTTTTCCGGCATGCGATGGGTCCGCGTCCGATTAGCTTGTTGGCGGGGCAGCGGCCCACCAAGGCGACGATCGGTAGCCGGCCTGAGAGGGCGGACGGCCACATTGGGACTGAGACACGGCCCAG
total_OTU00447	0	1	5	4	0	1	1	1	1	3	1	1	2.5	0.75	1.5	1.19024	0.25	0.5	0.238714	0.481547	0.514286	0.771429	19	Bacteria	Firmicutes	Clostridia	Clostridiales	Clostridiaceae	Clostridium	Clostridium sp. ASF502	S000388319	98.76	324	4	1	0	435.6	100	GATGAACGCTGGCGGCGTGCTTAACACATGCAAGTCGAGCGAAGCGCCTTTTTAGAACTCTTCGGAGGGAAGAGAGGGTGACTTAGCGGCGGACGGGTGAGTAACGCGTGGGCAACCTGCCTTACACAGGGGGATAACAATTAGAAATGATTGCTAATACCGCATAAGACCCCAGTACCGCATGGTACAGGGGTAAAAACTGAGGTGGTGTAAGATGGGCCCGCGTCTGATTAGGTAGTTGGTGGGGTAGAAGCCTACCAAGCCGACGATCAGTAGCCGACCTGAGAGGCGACCGGCCACATTGGGACTGAGACACGGCCCAA
total_OTU00448	0	1	0	0	0	0	0	0	0	0	0	0	0.25	0	0	0.25	0	0	0.391002	0.391002	1	1	1	Bacteria	Firmicutes	Clostridia	Clostridiales	Clostridiaceae	Clostridium	Clostridium sp. M62/1	NZ_ACFX00000000	89.44	325	34	3	0	353.9	100	GATGAACGCTGGCGGCGTGCTTAACACATGCAAGTCGAACGAGAATCAGTGGATTGAGGATTCGTCCAAATGAAACTGAGGAAAGTGGCGGACGGGTGAGTAACGCGTGGGCAACCTGCCCCACACTGGGGGACAACAGCTGGAAACGGCTGCTAATACCGCATAAGCGCACAGCTTCGCATGAAGCAGTGTGAAAAATTCCGGTGGTGTGGGATGGGCCCGCGTCTGATTAGCTAGTTGGTGAGGTAACGGCTCACCAAGGCGACGATCAGTAGCCGGCCTGAGAGGGTGGACGGCCACATTGGGACTGAGACACGGCCCAG
total_OTU00449	1	1	0	0	2	0	0	0	0	0	0	0	0.5	0.5	0	0.288675	0.5	0	1	0.18169	1	0.428571	4	Bacteria	Bacteroidetes	Bacteroidia	Bacteroidales	Bacteroidaceae	Bacteroides	Bacteroides acidifaciens	S000001854	96.82	314	10	0	0	412.6	100	GATGAACGCTAGCTACAGGCTTAACACATGCAAGTCGAGGGGCAGCATGAACTTAGCTTGCTAAGTTTGATGGCGACCGGCGCACGGGTGAGTAACACGTATCCAACCTGCCGATGACTCGGGGATAGCCTTTCGAAAGAAAGATTAATACCCGATGGCATAGTTCTTCCGCATGGTAGGTCTATTAAAGAATTTCGGTCATCGATGGGGATGCGTTCCATTAGCTTGTTGGCGGGGTAACGGCCCACCGAGGCGACGATGCGTAGGGGTTCTGAGAGGAAGGTCCCCCACACTGGTACTGAGACACGGACCAG
total_OTU00450	1	0	0	0	0	0	0	1	0	0	0	0	0.25	0.25	0	0.25	0.25	0	1	0.391002	1	1	2	Bacteria	Bacteroidetes	Bacteroidia	Bacteroidales	Bacteroidaceae	G_undefined_Bacteroidaceae	Bacteroidaceae bacterium DJF_B220	S001046012	86.31	315	43	1	0	325.9	100	GATGAACGCTAGCGGCAGGCTTAACACATGCAAGTCGAGGGGCAGCGAGTAAATTGCTTGCAATTTATGTCGGCGACCGGCGGACGGGTGCGTAACGCGTATCGAACCTGCCGCATACCCGGGGATAGCCTTGCGAAAGCAAGATTAATACCCGATGTTCTCACTGTTCCGCATGTTACGGTGAGCAAAGAGATTCGGTATGCGATGGCGATGCGTCCCATTAGCTAGTTGGCGGGGTAACGGCCCACCAAGGCTCCGATGGGTAGGGGTTCTGAGAGGAAGGTCCCCCACACTGGAACTGAGACACGGTCCAG
total_OTU00451	0	0	1	0	0	0	0	0	0	0	0	0	0.25	0	0	0.25	0	0	0.391002	0.391002	1	1	1	Bacteria	Firmicutes	Clostridia	Clostridiales	Lachnospiraceae	G_undefined_Lachnospiraceae	Lachnospiraceae bacterium 539	S003277055	86.26	313	43	0	0	329	100	GATGAACGCTGGCGGCGTGCCTAACACATGCAAGTCGAACGGGAACAGAATGAAACCTAGTGATTTCTGTTTCAGTGGCGGACGGGTGAGTAACGCGTGGGTAACCTGCCTTGCACTGGGGGATAACACTTAGAAATAGGTGCTAATACCGCATAAGCGCACAATACCGCATGGTAGAGTGTGAAAAACTCCGGTGGTGCAAGATGGACCCGCGTCTGATTAGCCAGTTGGCGGGGTAACGGCCCACCAAAGCGACGATGGATAGGGGTTCTGAGAGGAAGGTCCCCCACATTGGAACTGAGACACGGTCCAA
total_OTU00452	1	0	0	0	0	0	0	0	0	0	0	0	0.25	0	0	0.25	0	0	0.391002	0.391002	1	1	1	Bacteria	Firmicutes	Clostridia	Clostridiales	Lachnospiraceae	G_undefined_Lachnospiraceae	Lachnospiraceae bacterium 539	S003277055	91.69	313	26	0	0	371.4	100	GATGAACGCTGGCGGCGTGCCTAACACATGCAAGTCGAACGGATCTGTATTGAAACCTAGTGATATACAGGTTAGTGGCGGACGGGTGAGTAACGCGTGGGTAACCTGCCTCATACAGGGGGATAACAGTTAGAAATGACTGCTAATACCGCATAAGCGCACAGGACCGCATGGTCCGGTGTGAAAAACTCCGGTGGTATGAGATGGACCCGCGTCTGATTAGTTAGTTGGCGGGGTAACGGCCCACCAAGGCGACGATCAGTAGCCGGCCTGAGAGGGTGAACGGCCACATTGGGACTGAGACACGGCCCAG
total_OTU00453	1	0	0	0	0	0	0	0	0	0	0	0	0.25	0	0	0.25	0	0	0.391002	0.391002	1	1	1	Bacteria	Firmicutes	Clostridia	Clostridiales	Lachnospiraceae	G_undefined_Lachnospiraceae	Lachnospiraceae bacterium A4	S000891921	92.97	313	22	0	0	381.3	100	GATGAACGCTGGCGGCGTGCTTAACACATGCAAGTCGAACGGGCTCATATTGAAACCTAGTGATGTATGAGTTAGTGGCGGACGGGTGAGTAACGCGTGGGTAACCTGCCTTGCACTTGGGGATAACACTTAGAAATAGGTGCTAATACCGCATAAGCGCACAGAACCGCATGGTTCGGTGTGAAAAACTCCGGTGGTGTAAGATGGACCCGCGTCTGATTAGCTGGTTGGTGAGGTAACGGCTCACCAAGGCGACGATCAGTAGCCGGCCTGAGAGGGTGAACGGCCACATTGGGACTGAGACACGGCCCAA
total_OTU00454	1	0	0	0	0	0	0	0	0	0	0	0	0.25	0	0	0.25	0	0	0.391002	0.391002	1	1	1	Bacteria	Firmicutes	Clostridia	Clostridiales	Lachnospiraceae	G_undefined_Lachnospiraceae	Lachnospiraceae bacterium A4	S000891921	92.65	313	23	0	0	378.8	100	GATGAACGCTGGCGGCGTGCTTAACACATGCAAGTCGAACGGGCTCATATTGAAACCTAGTGATGTATGAGTTAGTGGCGGACGGGTGAGTAACGCGTGGATAACCTGCCTTACACAGGGGGATAACGCTTAGAAATAGGCGCTAATACCGCATAAGCGCACAGCCTCGCATGAGGGAGTGTGAAAAGCCTCGGCGGTGTAAGATGGATCCGCGTCTGATTAGCCAGTTGGCGGGGTGACGGCCCACCAAAGCGACGATCAGTAGCCGGCCTGAGAGGGTGGACGGCCACATTGGGACTGAGACACGGCCCAG
total_OTU00455	0	0	0	1	0	0	0	0	0	0	0	0	0.25	0	0	0.25	0	0	0.391002	0.391002	1	1	1	Bacteria	Firmicutes	Clostridia	Clostridiales	Clostridiaceae	G_undefined_Clostridiaceae	Clostridiaceae bacterium MS3	S003787962	87	339	42	16	0	311	100	GATGAACGCTGGCGGCGTGCTTAACACATGCAAGTCGAACGGGGGCGGCGGCGATGAAATGATTAGCTTGCTAAGAATGGAAAAGCGGCCGTCCTAGTGGCGGACGGGTGAGTAACGCGTGGGCAACCTGCCCTGTACAGGGGGATAACACTTAGAAATAGGTGCTAATACCGCATGAGCGCACAAAGGCGCATGCCTATGTGCGGGAAGCCCGCGAGGGCGGTACGGGATGGGCCCGCGTCTGATTAGCCAGTTGGCAGGGTAACGGCCTACCAAAGCGACGATCAGTAGCCGGCCTGAGAGGGTGGACGGCCACATTGGGACTGAGACACGGCCCAA
total_OTU00456	1	2	0	0	0	0	0	0	0	0	0	0	0.75	0	0	0.478714	0	0	0.21517	0.21517	0.428571	0.428571	3	Bacteria	Bacteroidetes	Bacteroidia	Bacteroidales	Bacteroidaceae	Bacteroides	Bacteroides acidifaciens	T-NR_112931.1	96.14	317	12	6	0	390.2	100	GATGAACGCTAGCGACAGGCTTAACACATGCAAGTCGAGGGGCAGCGGGGGAGTAGCAATACTCCCGCCGGCGACCGGCGCACGGGTGAGTAACACGTATCCAACCTGCCTCATACTCGGGGATAGCCTTTCGAAAGAAAGATTAATACCCGATGTCATAGTCCTACCGCATGATGGGATTATTAAAGAATTTCGGTATGGGATGGGGATGCGTTCCATTAGTTAGTTGGCGGGGTAACGGCCCACCAAGACGACGATGGATAGGGGTTCTGAGAGGAAGGTCCCCCACATTGGAACTGAGACACGGTCCAA
total_OTU00457	0	0	0	0	1	0	0	0	0	0	0	0	0	0.25	0	0	0.25	0	0.391002	#DIV/0!	1	1	1	Bacteria	Bacteroidetes	Bacteroidia	Bacteroidales	Bacteroidaceae	Bacteroides	Bacteroides sp. W32	S004500918	92.28	320	24	9	0	350.3	100	GATGAACGCTAGCGACAGGCTTAACACATGCAAGTCGAGGGGCAGCACGGGCAGCAATGCCTGGTGGCGACCGGCGCACGGGTGAGTAACACGTATCCAACCTGCCGTTTACTCTTGGATAGCCTTCTGAAAAGGAGATTAATACAAGATGGCGTCGTGGTTTTTCATGAAAGCGTGACTAAAGGAGCAATCCGGTAAACGATGGGGATGCGTTCCATTAGATAGTAGGCGGGGTAACGGCCCACCTAGTCAACGATGGATAGGGGTTCTGAGAGGAAGGTCCCCCACATTGGAACTGAGACACGGTCCAA
total_OTU00458	1	0	0	0	0	0	0	0	0	0	0	0	0.25	0	0	0.25	0	0	0.391002	0.391002	1	1	1	Bacteria	Bacteroidetes	Bacteroidia	Bacteroidales	Porphyromonadaceae	G_undefined_Porphyromonadaceae	Porphyromonadaceae bacterium C941	S002449763	87.66	325	38	17	0	299.1	100	GATGAACGCTAGCGGCAGGCTTAACACATGCAAGTCGAGGGGCAGCGGGGGGCGCGCTTGCGCGTCCCGCCGGCGACCGGCGCACGGGTGAGTAACACGTATGCAACCTGCCCTATGCAGGGGGATAATCCGGAGAAATCCGGTCTAATACCGCATAACACCTTCAGGGGACATCCCCTTTGGGTTAAAGGAAGCAATTCCGGCATAGGATGGGCATGCGGCGCATTAGCTTGTTGGTGAGGTAACGGCTCACCAAGGCGACGATGCGTAGGGGTTCTGAGAGGAAGGTCCCCCACACTGGTACTGAGACACGGACCAG
total_OTU00459	0	1	0	0	0	0	0	0	0	0	0	0	0.25	0	0	0.25	0	0	0.391002	0.391002	1	1	1	Bacteria	Bacteroidetes	Bacteroidia	Bacteroidales	Rikenellaceae	Alistipes	Alistipes sp. cv1	S004506725	91.72	328	26	14	0	340.6	100	GACGAACGCTGGCGGCGTGCCTAACACATGCAAGTCGAACGGAGCTAGACGCTGAGGACGTAGCTTGCTATTGAATCTTGTTTAGCTTAGTGGCGCACGGGTGCGTAACGCGTATGCAACCTACCTTCAACAGGGGGATAATCCGAAGAAATTTGGTCTAATACCCCATAATATTCAGAGAGGCATCTTTTTGAGTTGAAAACTCCGGTGGTTGAAGATGGGCATGCGTTGTATTAGCTGGATGGTGAGGTAACGGCTCACCATGGCGATGATACATAGGGGGACTGAGAGGTTTTCCCCCCACACTGGTACTGAGACACGGACCAG
total_OTU00460	1	0	0	0	0	1	0	0	0	0	0	0	0.25	0.25	0	0.25	0.25	0	1	0.391002	1	1	2	Bacteria	Bacteroidetes	Bacteroidia	Bacteroidales	Barnesiellaceae	Barnesiella	Barnesiella viscericola	T-NR_121773.2	78.55	317	68	0	0	272.2	100	GATGAACGCTAGCGACAGGCTTAACACATGCAAGTCGAGGGGCAGCGGGGGAGTAGCAATACTCCCGCCGGCGACCGGCGCACGGGTGAGTAACACGTATGAAACCTGCCCGTAGCAGGGGGATAAGCGGAAGAAATTCCGTCTAATACCGCGTAACAACCCGAGGAGGCATCTCCTCGGGTTTAAAGGAGGCGATTCCGGCTACGGATGGTCATGCGTCGCATTAGCTAGTTGGCGGGGTAACGGCCCACCAAGGCAGCGATCAGTAGCCGGCCTGAGAGGGTGAACGGCCACATTGGGACTGAGACACGGCCCAA
total_OTU00461	0	0	0	0	0	0	0	1	0	0	0	0	0	0.25	0	0	0.25	0	0.391002	#DIV/0!	1	1	1	Bacteria	Bacteroidetes	Bacteroidia	Bacteroidales	Rikenellaceae	Alistipes	Alistipes shahii	T-NR_043319.1	87.74	325	38	15	0	307.4	100	GATGAACGCTGGCGGCGTGCTTAACACATGCAAGTCGAACGAAGCGCTACCGACGGAACTTTTCGGAGGGAAGATGGTAATGACTGAGTGGCGGACGGGTGAGTAACGCGTATGCAACCTACCCATTACAGGGGGATAACACTGAGAAATTGGTACTAATACCCCATAACATCAGAGGAGGCATCTCCTTTGGTTGAAAACTCCGGTGGTAATGGATGGGCATGCGTTGTATTAGTTAGTTGGTAAGGTAACGGCTTACCAAGACTACGATACATAGGGGGACTGAGAGGTTAACCCCCCACATTGGTACTGAGACACGGACCAA
total_OTU00462	0	1	0	0	0	0	0	0	0	0	0	0	0.25	0	0	0.25	0	0	0.391002	0.391002	1	1	1	Bacteria	Firmicutes	Clostridia	Clostridiales	F_undefined_Clostridiales	G_undefined_Clostridiales	Clostridiales bacterium CIEAF 019	S003316341	93.85	325	20	0	0	402.9	100	GACGAACGCTGGCGGCGTGCTTAACACATGCAAGTCGAACGGAGCACCCCTGAAGGAGTTTTCGGACAACGGATGGGAATGCTTAGTGGCGGACTGGTGAGTAACGCGTGAGGAACCTGCCTTGGAGTGGGGAATAACAGCTAGAAATAGCTGCTAATACCGCATAAAGCAGTTGGGTCGCATGACTCTGACTGCCAAAGATTTATCGCTCTGAGATGGCCTCGCGTCTGATTAGATAGTTGGCGGGGTAACGGCCCACCAAGTCGACGATCAGTAGCCGGACTGAGAGGTTGGCCGGCCACATTGGGACTGAGACACGGCCCAG
total_OTU00463	0	1	0	0	0	0	0	0	2	0	1	0	0.25	0	0.75	0.25	0	0.478714	0.391002	0.401243	1	0.714286	4	Bacteria	Firmicutes	Clostridia	Clostridiales	Peptococcaceae	Desulfotomaculum	Desulfotomaculum sp. Gec1-7ana4-1	S004092082	92.9	324	23	0	0	394.1	100	GATGAACGCTGGCGGCGTGCTTAACACATGCAAGTCGAGCGAAGCACTTTCTTGGAAGTTTTCGGACGGAAGAGGAAATGACTGAGCGGCGGACGGGTGAGTAACGCGTGGGGAACCTGCCTCATACAGGGGAATAACAGCTGGAAACGGCTGCTAATGCCGCATAAGCGCACAGCACCGCATGGTGCAGTGTGAAAAACTCCGGTGGTATGAGATGGCCCCGCGTCTGATTAGGCAGTTGGCGGGGTAACGGCCCACCAAACCGACGATCAGTAGCCGACCTGAGAGGGTGACCGGCCACATTGGGACTGAGACACGGCCCAA
total_OTU00464	0	0	0	2	0	0	0	0	0	0	0	0	0.5	0	0	0.5	0	0	0.391002	0.391002	1	1	2	Bacteria	Firmicutes	Clostridia	Clostridiales	F_undefined_Clostridiales	G_undefined_Clostridiales	Clostridiales bacterium CIEAF 012	S003316332	94.14	324	19	0	0	404	100	GATGAACGCTGGCGGCGTGCTTAACACATGCAAGTCGAACGAAGCATTTCAGATGAGACCTTCGGGTGGATTCGGGAATGACTGAGTGGCGGACGGGTGAGTAACGCGTGGGCAACCTGCCTTACACAGGGGGACAACAGTTAGAAATGACTGCTAATACCGCATAAGCGCACAGTGCTGCGTGGCACAGTGTGAAAAACTCCGGTGGTGTAAGATGGGCCCGCGTTGGATTAGGTAGTTGGTGGGGTAATGGCTCACCAAGCCGACGATCCATAGCCGACCTGAGAGGGTGACCGGCCACATTGGGACTGAGACACGGCCCAA
total_OTU00465	0	1	0	0	0	0	0	0	0	0	0	0	0.25	0	0	0.25	0	0	0.391002	0.391002	1	1	1	Bacteria	Firmicutes	Clostridia	Clostridiales	F_undefined_Clostridiales	G_undefined_Clostridiales	Clostridiales bacterium CIEAF 019	S003316341	87.04	325	42	1	0	342.3	100	GACGAACGCTGGCGGCGTGCTTAGCACATGCAAGTCGAACGGAGCACCCCTGAAGGAGTTTTCGGACAACGGATGGGAATGCTTAGTGGCGGACGGGTGAGTAACGCGTGGGTAACCTGCCCCATAGAGGGGGACAACAGTTGGAAACGACTGCTAATACCGCATAAGAAAGAATTGCCGCATGGCAGTTTTTTGAAAGATTTATCGCTATGGGATGGACCCGCGTCTGATTAGCTAGTTGGGAGGGTAACGGCCTACCAAGGCAACGATCAGTAGCCGGCTTGAGAGAGTGAACGGCCACATTGGGACTGAGACACGGCCCAG
total_OTU00466	0	0	0	0	0	0	1	1	0	0	0	0	0	0.5	0	0	0.288675	0	0.18169	#DIV/0!	0.428571	1	2	Bacteria	Bacteroidetes	Bacteroidia	Bacteroidales	Porphyromonadaceae	Gabonibacter	Gabonibacter massiliensis	T-NR_146820.1	85.34	319	45	12	0	282.2	100	GATGAACGCTAGCGACAGGCTTAACACATGCAAGTCGAGGGGCAGCGGTGGTGAAGGCTTGCCTTTACCAGCCGGCGACCGGCGCACGGGTGAGTAACACGTATGCAACCTGCCCGTCTCAGGGGGATAATCGTCGGAAACGGCGTCTAATACCCCGTATGAAGCTGGACGGCATCGTCTGGTTTTGAAAGAATATCGGAGACGGATGGGCATGCGGCGCATTAGCTGGTTGGCGGGGTAACGGCCCACCAAGGCGACGATGCGTAGGGGTTCTGAGAGGAAGGTCCCCCACACTGGTACTGAGACACGGACCAG
total_OTU00467	0	0	1	0	0	0	0	0	1	1	0	4	0.25	0	1.5	0.25	0	0.866025	0.391002	0.247354	1	0.371429	7	Bacteria	Proteobacteria	Deltaproteobacteria	Desulfovibrionales	Desulfovibrionaceae	Mailhella	Mailhella massiliensis	T-NR_147405.1	89.17	315	34	1	0	348.4	100	ATTGAACGCTGGCGGCGTGCTTAACACATGCAAGTCGAACGAGAAAGTTCCTTCGGGAATGAGTAGAGTGGCGCACGGGTGAGTAACGCGTGGATAATCTACCGGGGAGTGAGGAATAACAGTTGGAAACGACTGCTAATACCGCATACGCTGCATATATGACTTATGCAGGAAAGGAGGCCTCTGCATATGCTTCCGCTTTTCGATGAGCCCGCGTCCCATTAGCTGGTTGGGGGGGTAACGGCCCACCAAGGCGACGATGGGTAGCTGGTCTGAGAGGATGATCAGCCACACTGGGACTGGAACACGGCCCAG
total_OTU00468	0	0	1	0	1	0	0	0	0	0	0	0	0.25	0.25	0	0.25	0.25	0	1	0.391002	1	1	2	Bacteria	Firmicutes	Clostridia	Clostridiales	Clostridiaceae	G_undefined_Clostridiaceae	Clostridiaceae bacterium MS3	S003787962	95.98	323	13	0	0	417.6	100	GACGAACGCTGGCGGCGTGCCTAACACATGCAAGTCGAACGGGGTTATAGAGAGGAAGTTTTCGGATGGAATCGATATAACTTAGTGGCGGACGGGTGAGTAACGCGTGGGAAACCTGCCCTGTACCGGGGGATAACACTTAGAAATAGGTGCTAATACCGCATAAGCGCACAGGAGCGCATGCTCCAGTGTGAAAAACTCCGGTGGTACAGGATGGTCCCGCGTCTGATTAGCCAGTTGGCAGGGTAACGGCCTACCAAAGCGACGATCAGTAGCCGGCCTGAGAGGGTGGACGGCCACATTGGGACTGAGACACGGCCCAA
total_OTU00469	0	0	0	0	0	0	4	0	0	0	0	0	0	1	0	0	1	0	0.391002	#DIV/0!	1	1	4	Bacteria	Firmicutes	Clostridia	Clostridiales	Clostridiaceae	Butyricicoccus	Butyricicoccus faecihominis	T-NR_152060.1	80.8	325	62	2	0	293.8	100	GATGAACGCTGGCGGCGTGCATAACACATTCAAGTCGAACGGAGCTTTAGAGTTTAATCCTTCGGGAAGCGTTTTTAAAGCTTAGTGGCGGACGGGTGAGTAACGCGTGAGCAACCTGCCTGTGATAGCGGGATAACACATGGAAACGTGTGCTAATACCGCATGAAGCATCAATACTGCATGGTGAAGATGTTAAAGAGAAATCGATCACAGATGGGCTCGCGTATGATTAGATAGTTGGTGAGGTAACGGCTCACCAAGTCTGCGATCATTAGCCGAACTGAGAGGTTGAACGGCCACATTGGAACTGAGAAACGGTCCAG
total_OTU00470	0	0	0	0	0	0	0	0	0	0	0	1	0	0	0.25	0	0	0.25	#DIV/0!	0.391002	1	1	1	Bacteria	Firmicutes	Clostridia	Clostridiales	Eubacteriaceae	Eubacterium	Eubacterium sp. oral clone BU014	AF385563	86.5	318	42	7	0	307.7	100	GATGAACGCTGGCGGCGTGCCTAACACATGCAAGTCGAACGGGGGCGGATTGAAACCTAGTGATATCCGCCCGAGTGGCGGACGGGTGAGTAACACGTAAGCAACCTGCCTATTAGAGGGGAATAACAGTGAGAAATCATTGCTAATACCGCATATGCCATAAAGACCACATGGTCTTAGTGGGAAAGGAGAAATCCGCTAATAGATGGGCTTGCGTCTGATTAGCTAGTTGGTGGGTAAAGGCCTACCAAGGCGACGATCAGTAGCCGAACTGAGAGGTTGAACGGCCACATTGGGACTGAGATACGGCCCAG
total_OTU00471	1	0	0	0	0	0	0	0	0	0	0	0	0.25	0	0	0.25	0	0	0.391002	0.391002	1	1	1	Bacteria	Bacteroidetes	Bacteroidia	Bacteroidales	Rikenellaceae	Alistipes	Alistipes senegalensis	T-NR_118219.1	92.58	318	23	8	0	352.5	100	GATGAACGCTAGCGGCAGGCTTAACACATGCAAGTCGAGGGGCAGCGAGTAGATTGCTTGCAATCTGCGTCGGCGACCGGCGGACGGGTGCGTATCGCGTATGCAACCTACCTGTAACAGGGGGATAACACTGAGAAATCGGTACTAATACCGCATAACACTATGAGAGGCATCTCTTGTGGTTGAAAGTTTCGGCGGTTACAGATGGGCATGCGTTGTATTAGCTGGTTGGTAAGGTAACGGCTTACCAAGGCGACGATACATAGGGGGACTGAGAGGTTAACCCCCCACATTGGTACTGAGACACGGACCAA
total_OTU00472	0	0	0	0	1	0	0	0	0	0	0	0	0	0.25	0	0	0.25	0	0.391002	#DIV/0!	1	1	1	Bacteria	Firmicutes	Clostridia	Clostridiales	Ruminococcaceae	G_undefined_Ruminococcaceae	[Clostridium] methylpentosum	T-NR_029355.1	79.81	326	65	4	0	272.2	100	GATGAACGCTGGCGGCGTGCATAACACATTCAAGTCGAACGAAGCGTATTCTGGAAACCCTCGGGCGGAAGGGATACGACTTAGTGGCGGACGGGTGAGTAACGCGTGAGCAACCTGCCTACGATAGAGGGATAACGCATGGAAACGTGCGCTAATACCGCATGAGGCGGCATCTTCGCATGGAGAAGCCGTTAAAGAGAAATCGATCGTAGATGGGCTCGCGTATGATTAGGTAGTTGGTAAGGTAACGGCTTACCAAGCCTGCGATCATTAGCCGAACTGAGAGGTTGAACGGCCACATTGGAACTGAGAAACGGTCCAG
total_OTU00473	1	2	0	0	0	0	0	0	0	0	0	0	0.75	0	0	0.478714	0	0	0.21517	0.21517	0.428571	0.428571	3	Bacteria	Bacteroidetes	Bacteroidia	Bacteroidales	Prevotellaceae	Prevotella	Prevotella scopos	T-NR_116726.1	85.94	317	44	4	0	315.4	100	GATGAACGCTAGCGACAGGCTTAACACATGCAAGTCGAGGGGCAGCGGGGAAGTGGCAACACTTCTGCCGGCGACCGGCGCACGGGTGAGTAACGCGTATCCAACCTTCCCTTTACTGGGGTCCAGCCCGTCGAAAGGCGGATTAATCCCCCATGTTCTCCGTCCCGGACATCTGTGTCGGAGCAAAGATTTATCGGTAAAGGATGGGGATGCGTCCGATTAGCTTGTTGGCGGGGTAACGGCCCACCAAGGCATCGATCGGTAGGGGTTCTGAGAGGAAGGTCCCCCACACTGGAACTGAGACACGGTCCAG
total_OTU00474	0	0	0	1	0	0	1	0	0	0	0	2	0.25	0.25	0.5	0.25	0.25	0.5	1	0.675809	1	1	4	Bacteria	Tenericutes	Mollicutes	Acholeplasmatales	F_undefined_Acholeplasmatales	G_undefined_Acholeplasmatales	Acholeplasmatales bacterium canine oral taxon 316	S003222816	87.25	347	44	2	0	361.9	100	GATGAACGCTGGCGGCATGCCTAAGACATGCAAGTCGAACGAGATGGCCCAATGAAGATGGAGTGCTTGCACAAAATCTGATTTGGAATTTCCATCTAGTGGCGCAAGGGTGAGTAACACGTAGGAAATCTACCTTTAAGACTGGAATAACAATTAGAAATGATTGCTAATACCGGATAATATATATATTGATAAGTCAATGTGTATTAAAAGGAGCCTTTAAAGCTTCACTTAGAGATGAGCCTGCGGCGTATTAGCTAGTTGGTAGGGTAAAGGCCTACCAAGGCAATGATGCGTAGCCGACCTGAGAGGGTGATCGGCCACACTGGGACTGAGACACGGCCCAG
total_OTU00475	0	1	0	0	1	0	0	0	0	0	0	0	0.25	0.25	0	0.25	0.25	0	1	0.391002	1	1	2	Bacteria	Bacteroidetes	Bacteroidia	Bacteroidales	Porphyromonadaceae	Gabonia	Gabonia massiliensis	T-NR_144725.1	84.03	321	50	8	0	292.7	100	GATGAACGCTAGCGACAGGCTTAACACATGCAAGTCGAGGGGCAGCGGGTAGATGAGCTTGCTCATTTATGCCGGCGACCGGCGCACGGGTGAGTAACACGTATGCAACCTGCCCGTGGCAGGGGGATAAGCGGGGGAAACCCCGTCTAATACCGCGTAACGCGGCCTTGGGGCATCCCCGGGCCGCCAAAGGGAGCAATCCCGGCCACGGATGGGCATGCGGCGCATTAGCTAGTCGGCGGGGTAACGGCCCACCGAGGCGACGATGCGTAGGGGTTCTGAGAGGAAGGCCCCCCACACTGGTACTGAGACACGGACCAG
total_OTU00476	0	0	2	0	0	0	0	0	0	0	0	0	0.5	0	0	0.5	0	0	0.391002	0.391002	1	1	2	Bacteria	Firmicutes	Clostridia	Clostridiales	Lachnospiraceae	G_undefined_Lachnospiraceae	Lachnospiraceae bacterium 14-2	S000891927	88.62	330	37	5	0	341.7	100	GATGAACGCTGGCGGCGTGCCTAACACATGCAAGTCGAACGAAGCATAAGGAGCGGAAGTTTTCGGATGGAAGCAACTTATGACTGAGTGGCGGACGGGTGAGTAACGCGTGGGTAACCTGCCCCACACAGGGGGACAACAGCTGGAAACGGCTGCTAATACCGCATAAGCGCACAAGGGCTGCATGGCCTGGTGTGAAAAGCTGAGGCGGTGTGGGATGGACCCGCGTCCGATTAGGTAGTTGGCAGGGTAGAGGCCTACCAAGCCTGCGATCGGTAGCCGGCCTGAGAGGGTGGACGGCCACATTGGGACTGAGACACGGCCCAA
total_OTU00477	0	0	0	0	0	0	0	0	1	1	0	1	0	0	0.75	0	0	0.25	#DIV/0!	0.0576689	1	0.142857	3	Bacteria	Firmicutes	Clostridia	Clostridiales	F_undefined_Clostridiales	G_undefined_Clostridiales	Clostridiales bacterium JN18_A56_K	S000653168	84.41	300	46	5	0	277.7	100	GACGAACGCTGGCGGCGTGCTTAACACATGCAAGTCGAGCGGGCACAGCAATGTGTCAGCGGCGGACGGGTGAGTAACGCGTGAGCAATCTGCCTCTACCAACGGGATAACACTTAGAAATAGGTGCTAATACCGTATAAGACCACAGCTTTGCATGAAGCGGTGGTAAAAGCTCCGACGGGTAGAGATGAGCTCGCGTCCCATTAGATAGTTGGTAGGGTAACGGCCTACCAAGTCGACGATGGGTAGCCGACCTGAGAGGGTAATCGGCCACATTGGAACTGAGAAACGGTCCAA
total_OTU00478	0	0	1	0	0	0	0	0	0	0	0	0	0.25	0	0	0.25	0	0	0.391002	0.391002	1	1	1	Bacteria	Firmicutes	Clostridia	Clostridiales	Lachnospiraceae	G_undefined_Lachnospiraceae	Lachnospiraceae bacterium A4	S000891921	91.69	313	26	0	0	371.4	100	GATGAACGCTGGCGGCGTGCCTAACACATGCAAGTCGAACGGACAGATATGGAAACCTAGTGAAATATCTGTTAGTGGCGGACGGGTGAGTAACGCGTGGATAACCTGCCATATACAGGGGGATAACACTTAGAAATAGGTGCTAATACCGCATAAGCGCACAGCTTCGCATGAAGGAGTGTGAAAAACTAAGGTGGTATATGATGGATCCGCGTCTGATTAGCCAGTTGGTAAGGTAACGGCTCACCAAAGCGACGATCAGTAGCCGGCCTGAGAGGGCGGACGGCCACATTGGGACTGAGACACGGCCCAG
total_OTU00479	0	1	0	0	0	0	0	0	0	0	0	0	0.25	0	0	0.25	0	0	0.391002	0.391002	1	1	1	Bacteria	Bacteroidetes	Bacteroidia	Bacteroidales	Porphyromonadaceae	G_undefined_Porphyromonadaceae	Porphyromonadaceae bacterium C941	S002449763	88.35	324	36	15	0	304.3	100	GATGAACGCTAGCGGCAGGCTTAACACATGCAAGTCGAGGGGCATCGGGAGGGAAGCTTGCTTTCCTTGCCGGCGACCGGCGCACGGGTGAGTAACACGTATGCAACCTGCCCTATGCAGGGGGATAATCCGGAGAAATCCGGTCTAATACCGCATAACACCTTCAGGGGACATCCCCTTTGGGTTAAAGGAAGCAATTCCGGCATAGGATGGGCATGCGGCGCATTAGCTTGTTGGTGAGGTAACGGCTCACCAAGGCGACGATGCGTAGGGGTTCTGAGAGGAAGGTCCCCCACACTGGTACTGAGACACGGACCAG
total_OTU00480	0	0	0	1	0	0	0	0	0	0	0	0	0.25	0	0	0.25	0	0	0.391002	0.391002	1	1	1	Bacteria	Firmicutes	Clostridia	Clostridiales	F_undefined_Clostridiales	G_undefined_Clostridiales	Clostridiales bacterium CIEAF 017	S003316336	90.8	327	30	1	0	375	100	GATGAACGCTGGCGGCGTGCCTAACACATGCAAGTCGAACGAAGCGCTTAGGCGGAATCCCTCCGGGGAGGAAGCCTCTGTGACTGAGTGGCGGACGGGTGAGTAACGCGTGGACAACCTACCCCGCACTGGGGGACAACAGCCGGAAACGGCTGCTAATACCGCATATGCGCACAGCTCCACATGGGTCGGTGCGGAAAGCCTTGTGCGGTGCGGGATGGGTCCGCGTCTGATTAGCTGGTTGGCGGGGTAACGGCCCACCAAGGCGACGATCAGTAGCCGGCCTGAGAGGGTGGACGGCCACATTGGGACTGAGACACGGCCCAG
total_OTU00481	0	1	1	0	0	0	0	1	0	0	0	0	0.5	0.25	0	0.288675	0.25	0	0.53744	0.18169	1	0.428571	3	Bacteria	Firmicutes	Clostridia	Clostridiales	Clostridiaceae	Clostridium	Clostridium sp. Culture-27	S003260630	90.15	335	32	10	0	342	100	GATGAACGCTGGCGGCGTGCTTAACACATGCTAGTCGAACGGGGATGCTGACGGAAGGGGTGCTTGCACTCTGGAAGTAAGGATCTTAGTGGCGGACGGGTGAGTAACGCGTGGGTAACCTGCCCCATACCGGGGGATACCACCTGGAAACAGGTGCTAATACCGCATAAGCACACGGGAGCGCATGCTCCTGTGTGAAAAACTCCGGTGGTATGGGATGGACCCGCGTCTGATTAGCCAGTTGGCAGGGTAACGGCCTACCAAAGCGACGATCAGTAGCCGGCCTGAGAGGGTGGACGGCCACATTGGGACTGAGACACGGCCCAA
total_OTU00482	0	0	1	0	0	0	0	0	0	0	0	1	0.25	0	0.25	0.25	0	0.25	0.391002	1	1	1	2	Bacteria	Firmicutes	Clostridia	Clostridiales	Hungateiclostridiaceae	Hungateiclostridium	Hungateiclostridium cellulolyticum	T-NR_025917.1	84.83	306	44	16	0	257	100	GATGAACGCTGGCGGCGTGCTTAACACATGCAAGTCGAATGTAGTTTACTACATGGCGGACGGGTGAGTAACGCGTGAGCAATCTGCCCATATCTGGGGGATAACAGTTGGAAACGACTGATAATACCGCATAACATGGTTTGAAGGCACCTTCTTTCCATCAAAGATTTATCGGATATGGATGAGCTCGCGTCTGATTAGCTTGTTGGTGAGGTAACGGCTCACCAAGGCGACGATCGGTAGCCGACCTGAGAGGGTGATCGGCCACATTGGAACTGAGACACGGTCCAA
total_OTU00483	0	0	0	0	0	0	0	0	0	0	1	0	0	0	0.25	0	0	0.25	#DIV/0!	0.391002	1	1	1	Bacteria	Firmicutes	Clostridia	Clostridiales	F_undefined_Clostridiales	G_undefined_Clostridiales	Clostridiales bacterium 24-4c	S002352150	92.93	324	21	27	0	321.8	100	GATGAACGCTGGCGGCGTGCCTAATACATGCAAGTCGAACGCATCTAGCAATAGATGAGTGGCGAACGGGTGAGTAACGCGTGAGGAACCTGCCTTGGAGTGGGGAATAACAGTTAGAAATAGCTGCTAATACCGCATAATGCAACTAAGTCGCATGGCTTTGGTTGCCAAAGATTTATCGCTCTAAGATGGCCTCGCGTCTGATTAGATAGTTGGCGGGGTAACGGCCCACCAAGTCGACGATCAGTAGCCGGACTGAGAGGTTGGCCGGCCACATTGGGACTGAGACACGGCCCAG
total_OTU00484	0	1	0	0	0	0	0	0	0	0	0	0	0.25	0	0	0.25	0	0	0.391002	0.391002	1	1	1	Bacteria	Firmicutes	Clostridia	Clostridiales	F_undefined_Clostridiales	G_undefined_Clostridiales	Clostridiales bacterium CIEAF 029	S003316337	91.35	324	25	35	0	298.5	100	GATGAACGCTGGCGGCGTGCTTAACACATGCAAGTCGAATGTAGCAATACATGGCGGACGGGTGAGTAACGCGTGAGCAATCTGCCCATGTCTGGGGGATAACAGTTGGAAACGACCGCTAATACCGCATAAGCCGACGAATCCGCATGGATTCGCCGGAAAAGATTTATCGGTGTGAGATGGACCCGCGTCTGATTAGCCAGTTGGCAGGGTAACGGCCTACCAAAGCGACGATCAGTAGCCGGCCTGAGAGGGTGAACGGCCACATTGGGACTGAGACACGGCCCAA
total_OTU00485	0	0	1	0	0	0	1	0	0	0	0	0	0.25	0.25	0	0.25	0.25	0	1	0.391002	1	1	2	Bacteria	Firmicutes	Clostridia	Clostridiales	Lachnospiraceae	G_undefined_Lachnospiraceae	Lachnospiraceae bacterium A4	S000891921	86.26	313	43	0	0	329	100	GATGAACGCTGGCGGCGTGCCTAACACATGCAAGTCGAACGGGAACAGAATGAAACCTAGTGATTTTTGTTTTAGTGGCGGACGGGTGAGTAACGCGTGGGTAACCTGCCGTATACAGGGGGATAACACTTAGAAATAGGTGCTAATACCGCATAAGCACACAGCTTCGCATGGAGCAGTGTGAAAAGCGTAAACGGTATACGATGGACCCGCGTCTGATTAGCTAGTTGGCGGGGCAACGGCCCACCAAGGCGACGATGTCTAGGGGTTCTGAGAGGAAGGTCCCCCACACTGGTACTGAGACACGGACCAG
total_OTU00486	0	0	0	0	0	1	1	0	0	0	0	0	0	0.5	0	0	0.288675	0	0.18169	#DIV/0!	0.428571	1	2	Bacteria	Bacteroidetes	Bacteroidia	Bacteroidales	Porphyromonadaceae	G_undefined_Porphyromonadaceae	Porphyromonadaceae bacterium C941	S002449763	83.39	320	52	7	0	285.5	100	GATGAACGCTAGCGACAGGCTTAACACATGCAAGTCGAGGGGCAGCGGTGGTGAAGGCTTGCCTTTACCAGCCGGCGACCGGCGCACGGGTGAGTAACACGTATGCAACCTGCCTGCCACAGCCGGATAATCGGGAGAAATTCCGTCTAATACGGCATAATGCATCGACGGGACATCCTGTTGGTGCCAAAGGTTAATTCCGGTGGCGGATGGGCATGCGTCGCATTAGCTAGTCGGCGGGGTAACGGCCCACCGAGGCGACGATGCGTAGGGGTTCTGAGAGGAAGGCCCCCCACACTGGTACTGAGACACGGACCAG
total_OTU00487	0	0	0	0	0	0	1	0	0	0	0	0	0	0.25	0	0	0.25	0	0.391002	#DIV/0!	1	1	1	Bacteria	Bacteroidetes	Bacteroidia	Bacteroidales	Rikenellaceae	Alistipes	Alistipes sp. cv1	S004506725	87.99	324	37	16	0	296	100	GATGAACGCTAGCGACAGGCTTAACACATGCAAGTCGAGGGGCAGCGGGGAAGTGGCAACACTTCTGCCGGCGACCGGCGCACGGGTGAGTAACACGTATGCAACCTGCCCTATGCAGGGGGATAATCCGGAGAAATCCGGTCTAATACCGCATAACACCTTCAGGGGGCATCCCCTTTGGGTTAAAGGAAGCAATTCCGGCATAGGATGGGCATGCGGCGCATTAGCTTGTTGGTGAGGTAACGGCTCACCAAGGCGATGATACATAGGGGGACTGAGAGGTTTTCCCCCCACACTGGTACTGAGACACGGACCAG
total_OTU00488	0	0	0	0	4	0	0	0	1	0	0	0	0	1	0.25	0	1	0.25	0.391002	0.391002	1	1	5	Bacteria	Firmicutes	Bacilli	Lactobacillales	Lactobacillaceae	Lactobacillus	Lactobacillus reuteri	S001046046	93.67	343	21	11	0	382.2	100	GACGAACGCTGGCGGCGTGCCTAATACATGCAAGTCGAGCGAGCTGAACCAGCAGATTCACTTCGGTGATGACGCTGGGAACGCGAGCGGCGGATGGGTGAGTAACACGTAGGTAACCTGCCCCGGAGCGGGGGATAACATTTGGAAACAGATGCTAATACCGCATAACAACAAAAGCCACATGGCTTTTGTTTGAAAGATGGCTTTGGCTATCACTCTGGGATGGACCTGCGGTGCATTAGCTAGTTGGTAAGGTAACGGCTTACCAAGGCGATGATGCATAGCCGAGTTGAGAGACTGATCGGCCACAATGGAACTGAGACACGGTCCAT
total_OTU00489	0	1	0	1	0	1	0	0	0	0	0	1	0.5	0.25	0.25	0.288675	0.25	0.25	0.53744	0.53744	1	1	4	Bacteria	Firmicutes	Clostridia	Clostridiales	Lachnospiraceae	Eisenbergiella	Eisenbergiella massiliensis	T-NR_144731.1	90.09	323	32	0	0	375.2	100	GATGAACGCTGGCGGCGTGCCTAACACATGCAAGTCGAACGGAGTCATGAATTGGAAGTTTTCGGATGGAAGAGACATGGCTTAGTGGCGGACGGGTGAGTAACGCGTGGGTAACCTGCCGTATACAGGGGGATAACACTTAGAAATAGGTGCTAACACCGCATAAGCGCACGGGATTGCATGATCTTGTGTGAAAATCTCCGGAGGTATACGATGGGCCCGCGTCTGATTAGCCAGTTGGCAGGGTAACGGCCTACCAAAGCGACGATCAGTAGCCGGCCTGAGAGGGTGGACGGCCACATTGGGACTGAGACACGGCCCAA
total_OTU00490	0	0	0	0	0	0	0	0	0	0	0	1	0	0	0.25	0	0	0.25	#DIV/0!	0.391002	1	1	1	Bacteria	Firmicutes	Clostridia	Clostridiales	Lachnospiraceae	Lachnoclostridium	[Clostridium] xylanolyticum	S002949039	92.59	335	24	11	0	366.1	100	GATGAACGCTGGCGGCGTGCTTAACACATGCAAGTCGAACGGAGATAACATTTTTGAAATGATTAGTTTACTAAGAATGGAGAAGATGATATCTTAGTGGCGAACGGGTGAGTAACGCGTGGGTAACCTGCCTCATACAGGGGGATAACAGTTAGAAATGACTGCTAATACCGCATAAGCGCACGGGACTGCATGGTCCAGTGTGAAAAACTCCGGTGGTATGAGATGGACCCGCGTCTGATTAGCTAGTTGGTGAGGTAACGGCTCACCAAGGCGACGATCAGTAGCCGGCCTGAGAGGGTGACCGGCCACATTGGGACTGAGACACGGCCCAA
total_OTU00491	0	0	0	1	0	0	0	0	0	0	0	0	0.25	0	0	0.25	0	0	0.391002	0.391002	1	1	1	Bacteria	Bacteroidetes	Bacteroidia	Bacteroidales	Tannerellaceae	Tannerella	Tannerella forsythia	S000721595	83.82	310	50	1	0	302.4	100	GATGAACGCTAGCGACAGGCTTAACACATGCAAGTCGAGGGGCAGCACGGGCAGCAATGCCTGGTGGCGACCGGCGCACGGGTGAGTAACGCGTATGGAACCTGCCCGCAGCAGGGGGATAAGCGGAAGAAATTCCGTCTAATACCGCGTAACACCGCGGAGGGGCATCCCTCCGCGGTTAAAGATTCATCGGCTGCGGATGGCCATGCGGCGCATTAGCTAGTCGGCGGGGTAACGGCCCACCGAGGCGACGATGCGTAGGGGTTCTGAGAGGAAGGTCCCCCACACTGGTACTGAGACACGGACCAG
total_OTU00492	1	1	0	0	0	0	0	0	0	0	0	0	0.5	0	0	0.288675	0	0	0.18169	0.18169	0.428571	0.428571	2	Bacteria	Bacteroidetes	Bacteroidia	Bacteroidales	Bacteroidaceae	Bacteroides	Bacteroides acidifaciens	S000001854	94.9	314	16	0	0	397.7	100	GATGAACGCTAGCTACAGGCTTAACACATGCAAGTCGAGGGGCAGCATGAACTTAGCTTGCTAAGTTTGATGGCGACCGGCGCACGGGTGAGTAACACGTATCCAACCTGCCGATGACTCGGGGATAGCCTTTCGAAAGAAAGATTAATACCCGATGGCATAGTTCTTCCGCATGGTAGGACTATTAAAGAATTTCGGTCATCGATGGGGATGCGTTCCATTAGCTTGTTGGCGGGGTAACGGCCCACCAAAGCGACGATCGGTAGCCGGCCTGAGAGGGCGGACGGCCACATTGGGACTGAGACACGGCCCAA
total_OTU00493	0	0	0	0	1	0	0	0	0	0	0	0	0	0.25	0	0	0.25	0	0.391002	#DIV/0!	1	1	1	Bacteria	Bacteroidetes	Bacteroidia	Bacteroidales	Porphyromonadaceae	Gabonibacter	Gabonibacter massiliensis	T-NR_146820.1	85.34	317	45	10	0	287.7	100	GATGAACGCTAGCGACAGGCCTAACACATGCAAGTCGAGGGGCATCGGGGCGAGGAGCAATCCTTGCCGCCGGCGACCGGCGCACGGGTGAGTAACACGTATGCAACCTGCCCGTCTCAGGGGGATAATCGTCGGAAACGGCGTCTAATACCCCGTATGAAGCTGGACGGCATCGTCTGGTTTTGAAAGAATATCGGAGACGGATGGGCATGCGGCGCATTAGCTGGTTGGCGGGGTAACGGCCCACCAAGGCGACGATGCGTAGGGGTTCTGAGAGGAAGGTCCCCCACACTGGTACTGAGACACGGACCAG
total_OTU00494	0	0	0	0	0	0	0	0	0	0	0	2	0	0	0.5	0	0	0.5	#DIV/0!	0.391002	1	1	2	Bacteria	Firmicutes	Clostridia	Clostridiales	F_undefined_Clostridiales	G_undefined_Clostridiales	Clostridiales bacterium JN18_A56_K	S000653168	83.78	299	48	3	0	279.7	100	GATGAACGCTGGCGGCGTGCTTAACACATGCAAGTCGAACGAACGTAGCAATACGTTAGTGGCGGACGGGTGAGTAACGCGTGAGCAATCTGCCCATATCAGGGGAATAACAGTTAGAAATGACTGCTAATACCGCATAGGACCACGGGGAGGCATCTCTCTGAGGTGAAAGATTTATCGGATATGGATGAGCTCGCGTCCCATTAGGTAGTTGGTGAGGTAACGGCCCACCAAGCCGACGATGGGTAGCCGGCCTTAGAGGGTGATCGGCCACATTGGAACTGAGACACGGTCCAA
total_OTU00495	0	0	0	0	0	0	0	0	1	0	0	0	0	0	0.25	0	0	0.25	#DIV/0!	0.391002	1	1	1	Bacteria	Firmicutes	Bacilli	Bacillales	Bacillaceae	Bacillus	Bacillus sp. OM18	S004090300	89.24	319	34	3	0	342.3	100	GACGAACGCTGGCGGCGTGCCTAATACATGCAAGTCGAACGAACCGAAGAGGAGCTTGCTCTTTGGAGGTGAGTGGCGGACGGGTGAGTAACACGTGGGGAACCTGCCTGTAAGCGGGGGATAGCTCCGGGAAACCGGAATTAATCCCGCATGGGTTTATTCTATCGCATGAGAGGAAAAACAAAGATGGTTTCGGCCATCGCTTACAGAGGGCCCCGCGGCGCATTAGCTAGTTGGTGAGGTAGGGGCTCACCAAGGCGACGATGCGTAGCCGACCTGAGAGGGTGACCGGCCACACTGGGACTGAGACACGGCCCAG
total_OTU00496	0	1	0	0	0	0	0	0	0	0	0	0	0.25	0	0	0.25	0	0	0.391002	0.391002	1	1	1	Bacteria	Bacteroidetes	Bacteroidia	Bacteroidales	Barnesiellaceae	Barnesiella	Barnesiella viscericola	T-NR_121773.2	81.07	317	60	0	0	292.1	100	GATGAACGCTAGCGGCAGGCTTAACACATGCAAGTCGAGGGGCAGCATATGAGTAGCAATACTTATGATGGCGACCGGCGCACGGGTGAGTAACACGTATGCAACCTGCCCGTGGCAGGGGGATAAGCGGGGGAAACCCCGTCTAATACCGCGTAACGCGGCCTTGGGGCATCCCCGGGCCGCCAAAGGGAGCAATCCCGGCCACGGATGGGCATGCGGCGCATTAGCTAGTCGGCGGGGTAACGGCCCACCGAGGCGACGATGCGTAGGGGTTCTGAGAGGAAGGCCCCCCACACTGGTACTGAGACACGGACCAG
total_OTU00497	0	0	0	1	0	1	0	0	0	0	0	0	0.25	0.25	0	0.25	0.25	0	1	0.391002	1	1	2	Bacteria	Firmicutes	Clostridia	Clostridiales	F_undefined_Clostridiales	G_undefined_Clostridiales	Clostridiales bacterium canine oral taxon 123	S003222620	88.57	317	36	2	0	340.3	100	GATAAACGCTGGCGGCGCACATAAGACATGCAAGTCGAACGAACTTAATTTTAATATTTATATTAAAAAGCGGTTAGTGGCGGACTGGTGAGTAACGCGTAAGTAATCTACCTATTAGAGGGGAATAACAGTGAGAAATCATTGCTAATACCGCATAAACCAAAGCTATCACATGATAGAGATGGAAAAGGAGAAATCCGCTAATAGATGAGCTTGCGTCTGATTAGCTAGTTGGTGGGATAAAAGCTTACCAAGGCGACGATCAGTAGCCGGACTGAGAGGTTGAACGGCCACATTGGGACTGAGATACGGCCCAG
total_OTU00498	0	0	2	0	0	0	0	0	0	0	0	0	0.5	0	0	0.5	0	0	0.391002	0.391002	1	1	2	Bacteria	Firmicutes	Clostridia	Clostridiales	Eubacteriaceae	Eubacterium	Eubacterium sp. oral clone BU014	AF385563	91.43	317	27	2	0	362.8	100	GATAAACGCTGGCGGCGCACATAAGACATGCAAGTCGAACGGACTTAACTGAAATGTTTACATTTTAGAGCGGTTAGTGGCGGACTGGTGAGTAACACGTAAGCAACCTGCCTATTAGAGGGGAATAACAGTGAGAAATCATTGCTAATACCGCATATACTATTTACATTGCATGATGTAAATAGGAAAGGAGCAATCCGCTGATAGATGGGCTTGCGTCTGATTAGATAGTTGGTGGGGTAAAGGCCTACCAAGTCGACGATCAGTAGCCGGACTGAGAGGTTGAACGGCCACATTGGGACTGAGATACGGCCCAG
total_OTU00499	0	0	0	0	0	0	0	1	0	0	0	0	0	0.25	0	0	0.25	0	0.391002	#DIV/0!	1	1	1	Bacteria	Firmicutes	Clostridia	Clostridiales	Lachnospiraceae	Kineothrix	Kineothrix alysoides	T-NR_156080.1	88.79	326	36	5	0	345.3	100	GATGAACGCTGGCGGCGTGCTTAACACATGCAAGTCGAACGGAGCACCCCTGAAGGAGTTTTCGGACAACGGAAGGGGCTGCTTAGTGGCGGACGGGTGAGTAACGCGTGGGTAACCTGCCGTATACAGGGGGATAACACTTAGAAATAGGTGCTAATACCGCATAAGCGCACAGCTTCGCATGGAGCAGTGTGAAAAGCGTAAACGGTATACGATGGACCCGCGTCTGATTAGCTAGTTGGCGGGGTAGAGGCCCACCAAGGCGACGATCAGTAGCCGGCCTGAGAGGGTGACCGGCCACATTGGGACTGAGACACGGCCCAA
total_OTU00500	1	0	0	0	0	0	0	0	0	0	0	0	0.25	0	0	0.25	0	0	0.391002	0.391002	1	1	1	Bacteria	Firmicutes	Clostridia	Clostridiales	F_undefined_Clostridiales	G_undefined_Clostridiales	Clostridiales bacterium CIEAF 012	S003316332	96.6	324	11	0	0	424	100	GATGAACGCTGGCGGCGTGCTTAACACATGCAAGTCGAACGAAGCATTTTAAATGAGACTTTCGGGTGGATTTTAAAATGACTGAGTGGCGGACGGGTGAGTAACGCGTGGGCAACCTGCCTTACACAGGGGGACAACAGTTAGAAATGACTGCTAATACCGCATAAGCGCACGGGAACGCATGTTTCTGTGTGAAAAACTCCGGTGGTGTAAGATGGACCCGCGTCTGATTAGCTGGTTGGTGAGGTAACGGCTCACCAAGGCGACGATCAGTAGCCGGCCTGAGAGGGTGAACGGCCACATTGGGACTGAGACACGGCCCAG
total_OTU00501	0	0	1	0	0	0	0	0	0	0	1	1	0.25	0	0.5	0.25	0	0.288675	0.391002	0.53744	1	1	3	Bacteria	Tenericutes	Mollicutes	O_undefined_Mollicutes	F_undefined_Mollicutes	Candidatus Bacilloplasma	'Candidatus Bacilloplasma' mollicute	S000668779	84.5	367	51	38	0	265.8	100	GATTAACGCTGGCGGCATGCCTAAGACATGCAAGTTGAACGGAGTGCCCCACTGAGATCTGAATGAAGTTTGAGAGCTTGCTCGAAAATGGAATGACGAAGGACGTGGATTCTGCACTTAGTAGCGAACGGGTGAGTAACACGTGGGTTACCTACCTCTAAGTTGGGGACAACAGTTGGAAACGACTGCTAATACCGAATGTGATAGTAATATTAAAGGAGCCTTTAAAGCTTCGCTTAGAGATGGGCCTGCGGCGTATTAGCTTGTTGGTGGGGTAATGGCCTACCAAGGCAACGATGCGTAGCCGGACTGAGAGGTTGAACGGCCACACTGGGACTGAGACACGGCCCAG
total_OTU00502	0	2	0	0	0	0	0	1	0	0	0	0	0.5	0.25	0	0.5	0.25	0	0.675809	0.391002	1	1	3	Bacteria	Firmicutes	Clostridia	Clostridiales	Lachnospiraceae	G_undefined_Lachnospiraceae	Lachnospiraceae bacterium A4	S000891921	94.89	313	16	0	0	396.3	100	GATGAACGCTGGCGGCGTGCCTAACACATGCAAGTCGAACGGATCCATGCTGAAACCTAGTGATGCATGGATTAGTGGCGGACGGGTGAGTAACGCGTGGATAACCTGCCGTATACTGGGGGATAACACTTAGAAATAGGTGCTAATACCGCATAAGCGCACAGTCTCGCATGAGACGGTGTGAAAAACTCCGGTGGTATACGATGGATCCGCGTCTGATTAGCTTGTTGGCGGGGTAACAGCCCACCAAGGCGACGATCAGTAGCCGGCCTGAGAGGGTGAACGGCCACATTGGGACTGAGACACGGCCCAA
total_OTU00503	1	0	0	0	0	0	0	0	0	0	0	0	0.25	0	0	0.25	0	0	0.391002	0.391002	1	1	1	Bacteria	Tenericutes	Mollicutes	Acholeplasmatales	F_undefined_Acholeplasmatales	G_undefined_Acholeplasmatales	Acholeplasmatales bacterium canine oral taxon 316	S003222816	85.98	367	46	39	0	272.5	100	GATGAACGCTGGCGGCATGCCTAAGACATGCAAGTCGAACGAGGTGGCCCATTGACAATTATTGAAAGTGGAGTGCTTGCACAAAACTGGATTTAATTTGATTTGGATTTTCCACCTAGTGGCAAACGGGTGAGTAACACGTGGGTTACCTACCCTTAAGTTGGGGATAACAGTTGGAAACGATTGCTAATACCGAATGTACTCTTTGGAGCAAAGAAGCCTTTAAAGCTTCGCTTAAGGATGGGCCTGCGGTGCATTAGCTTGTTGGTGGGGTAATGGCCCACCAAGGCAACGATGCATAGCCGAACTGAGAGGTTGATCGGCCACACTGGGACTGAGACACGGCCCAG
total_OTU00504	0	0	0	1	0	1	0	0	0	0	0	1	0.25	0.25	0.25	0.25	0.25	0.25	1	1	1	1	3	Bacteria	Firmicutes	Clostridia	Clostridiales	Christensenellaceae	Christensenella	Christensenella massiliensis	T-NR_144742.1	87.35	330	41	6	0	325.9	100	GACGAACGCTGGCGGCGTGCTTAACACATGCAAGTTGAACGAAGCATATGAGTGGAAGCCTACGGGTGGAAAGGCATATGACTGAGTGGCGGACGGGTGAGTAACGCGTGAGCAACCTGCCTGCAAGAGGGGGACAACAGCTGGAAACGGCTGCTAATACCGCATAAGACCACAGCATCGCATGATGAAGAGGTCAAAGGAGGAATCCACTTGCAGATGGGCTCGCGTCCCATTAGGTAGTTGGTGAGGTAAGGGCTCACCAAGCCGACGATGGGTAGCCGACCTGAGAGGGTGATCGGCCACACTGGAACTGAGACACGGTCCAG
total_OTU00505	0	0	0	0	0	1	0	0	0	0	0	0	0	0.25	0	0	0.25	0	0.391002	#DIV/0!	1	1	1	Bacteria	Firmicutes	Clostridia	Clostridiales	F_undefined_Clostridiales	G_undefined_Clostridiales	Clostridiales bacterium CIEAF 030	S003316338	94.14	324	19	0	0	404	100	GATGAACGCTGGCGGCGTGCTTAACACATGCAAGTCGAGCGAAGCACTTCATCTTAATTCTTCGGATGAGAGATGATTTGACTGAGCGGCGGACGGGTGAGTAACGCGTGGGCGACCTGCCTCATACAGGGGGATAACAGTTAGAAATGACTGCTAATACCGCATAAGACCACAGTACTGCATGGTACAGTGGTAAAAACTCCGGTGGTATGAGATGGGCCCGCGTCTGATTAGCTAGTTGGCGGGGTAACGGCCCACCAAGGCGACGATCAGTAGCCGACCTGAGAGGGTGACCGGCCACATTGGGACTGAGACACGGCCCAA
total_OTU00506	1	0	0	0	0	0	0	0	0	0	0	0	0.25	0	0	0.25	0	0	0.391002	0.391002	1	1	1	Bacteria	Bacteroidetes	Bacteroidia	Bacteroidales	Prevotellaceae	Prevotella	Prevotella sp. CA17	S004125862	85.67	317	45	3	0	315.4	100	GATAAACGCTAGCGGCAGGCCTAACACATGCAAGTCGAGGGGCAGCGGAAGAAGTATTTCGGTACTTCTGCCGGCGACCGGCGCACGGGTGAGTAACGCGTATCCAACCTTCCCTTTACTGGGGTCCAGCCCGTCGAAAGGCGGATTAATCCCCCATGTTCTCCGTCCCGGACATCTGTGTCGGAGCAAAGATTTATCGGTAAAGGATGGGGATGCGTCCGATTAGCTTGTTGGCGGGGTAACGGCCCACCAAGGCATCGATCGGTAGGGGTTCTGAGAGGAAGGTCCCCCACACTGGAACTGAGACACGGTCCAG
total_OTU00507	0	0	0	0	0	0	0	1	0	0	0	0	0	0.25	0	0	0.25	0	0.391002	#DIV/0!	1	1	1	Bacteria	Firmicutes	Clostridia	Clostridiales	Lachnospiraceae	Lachnoclostridium	[Clostridium] xylanolyticum	S002949040	92.55	325	24	3	0	378.8	100	GATGAACGCTGGCGGCGTGCTTAACACATGCAAGTCGAGCGGAGGTTTAAAGCGGAAGTTTTCGGATGGAAGCAATAAACTTTAGCGGCGGACGGGTGAGTAACGCGTGGGTAACCTGCCTCATACAGGGGGATAACAGTTAGAAATGACTGCTAAAACCGCATAAGCGCACATTGTCGAGTGACAGAGTGTGAAAAACTCCGGTGGTATGAGATGGACCCGCGTCTGATTAGCTAGTTGGTGAGGTAACGGCCCACCAAGGCGACGATCAGTAGCCGGCCTGAGAGGGCGACCGGCCACATTGGGACTGAGACACGGCCCAA
total_OTU00508	0	0	0	0	0	0	0	0	1	0	0	0	0	0	0.25	0	0	0.25	#DIV/0!	0.391002	1	1	1	Bacteria	Firmicutes	Bacilli	Lactobacillales	Streptococcaceae	Lactococcus	Lactococcus garvieae	NZ_AMQS00000000	95.57	340	14	24	0	362.2	100	GACGAACGCTGGCGGCGTGCCTAATACATGCAAGTCGAGCGAGCTTGCCTAGATGATTTTAGTGCTTGCACTAAATGAAACTAGATACAAGCGAGCGGCGGACGGGTGAGTAACGCGTGGGAAATCTGCCGAGTAGCGGGGGACAACGTTTGGAAACGAACGCTAATACCGCATAACAATTGGAATCGCATGATTCTTATTTAAAAGAAGCAAAAGCTTCACTACTTGATGATCCCGCGTTGTATTAGCTAGTTGGTAGTGTAAAGGACTACCAAGGCGATGATACATAGCCGGCCTGAGAGGGTGAACGGCCACACTGGGACTGAGACACGGCCCAG
total_OTU00509	3	0	0	1	0	0	1	0	0	0	0	0	1	0.25	0	0.707107	0.25	0	0.377563	0.252215	0.714286	0.428571	5	Bacteria	Bacteroidetes	Bacteroidia	Bacteroidales	Bacteroidaceae	Bacteroides	Bacteroides acidifaciens	T-NR_112931.1	96.46	319	11	8	0	390.5	100	GATGAACGCTAGCGGCAGGCTTAACACATGCAAGTCGAGGGGCATCGGGAGGGAAGCTTGCTTTCCTTGCCGGCGACCGGCGCACGGGTGAGTAACACGTATCCAACCTGCCTCATACTCGGGGATAGCCTTTCGAAAGAAAGATTAATACCCGATGTCATAGTCCTACCGCATGATGGGATTATTAAAGAATTTCGGTATGGGATGGGGATGCGTTCCATTAGTTAGTTGGCGGGGTAACGGCCCACCAAGACGACGATGGATAGGGGTTCTGAGAGGAAGGTCCCCCACATTGGAACTGAGACACGGTCCAA
total_OTU00510	0	1	0	0	0	0	0	0	0	0	0	0	0.25	0	0	0.25	0	0	0.391002	0.391002	1	1	1	Bacteria	Firmicutes	Clostridia	Clostridiales	Lachnospiraceae	G_undefined_Lachnospiraceae	Lachnospiraceae bacterium 539	S003277055	92.97	313	22	0	0	381.3	100	GATGAACGCTGGCGGCGTGCCTAACACATGCAAGTCGAACGGATCTGTATTGAAACCTAGTGATATACAGGTTAGTGGCGGACGGGTGAGTAACGCGTGGGTAACCTGCCTTACACAGGGGGATAACACCTGGAAACAGGTGCTAATACCGCATAAGCGCACAGGGCCGCATGGCCCGGTGTGAAAAACTCCGGTGGTGTAAGATGGATCCGCGTCTGATTAGCTTGTTGGCGGGGTAGGGGCCCACCAAGGCGACGATCAGTAGCCGGCCTGAGAGGGTGGACGGCCACATTGGGACTGAGACACGGCCCAA
total_OTU00511	0	0	0	0	0	0	0	0	0	0	1	0	0	0	0.25	0	0	0.25	#DIV/0!	0.391002	1	1	1	Bacteria	Firmicutes	Clostridia	Clostridiales	F_undefined_Clostridiales	G_undefined_Clostridiales	Clostridiales bacterium JN18_A56_K	S000653168	88.85	299	33	3	0	317.1	100	GACGAACGCTGGCGGCGTGCTTAACACATGCAAGTCGAGCGGACGTAGCAATACGTTAGCGGCGGACGGGTGAGTAACGCGTGAGCAACCTGCCTTTATCAGGGGGATAACACTTAGAAATAGGTGCTAATACCGCATAAGACCACAGTCGGGCATCCGACAGGGGTAAAAGCATATACGGATAAAGATGGGCTCGCGTCCCATTAGCTAGTTGGTAGGGTAACGGCCTACCAAGGCGACGATGGGTAGCCGACCTGAGAGGGTGATCGGCCACATTGGAACTGAGAAACGGTCCAA
total_OTU00512	0	1	0	0	0	0	0	0	0	0	0	0	0.25	0	0	0.25	0	0	0.391002	0.391002	1	1	1	Bacteria	Firmicutes	Clostridia	Clostridiales	Lachnospiraceae	Lachnoclostridium	Lachnoclostridium phytofermentans	T-NC_010001_01	91.54	328	27	9	0	357.2	100	GACGAACGCTGGCGGCGTGCTTAACACATGCAAGTCGAACGGAGCACCCTTGAAAGAGATTTCGGTCAATGGATAGGAATGCTTAGTGGCGGACGGGTGAGTAACGCGTGGGTAACCTGCCTCATACAGGGGAATAACAGTTAGAAATGACTGCTAAAACCGCATAACATGGCGATACCGCATGATATTGCCATCAAATATTTATAGGTATGAGATGGGCCCGCGTCTGATTAGCCAGTTGGCAGGGTAATGGCCTACCAAAGCGACGATCAGTAGCCGGCTTGAGAGAGTGACCGGCCACATTGGGACTGAGACACGGCCCAA
total_OTU00513	0	0	0	0	0	0	1	0	0	0	0	0	0	0.25	0	0	0.25	0	0.391002	#DIV/0!	1	1	1	Bacteria	Firmicutes	Clostridia	Clostridiales	Clostridiales Family XIII. Incertae Sedis	Ihubacter	Ihubacter massiliensis	T-NR_144749.1	88.2	324	38	2	0	345	100	GATGAACGCTGGCGGCGTGCCTAACACATGCAAGTCGAGCGAGAAGCTGATGACAGATACTTCGGTTGAAGGAGTCAGTGGAAAGCGGCGGACGGGTGAGTAACGCGTAGGCAACCTGCCCTTTGCACAGGGATAGCCATTGGAAACGATGATTGAAACCTGATAACACCATTTGGTTACATGAGCAGATGGTCAAAGATTTATCGGCAAAGGATGGGCCTGCGTCTGATTAGCTAGTTGGTAAGGTAACGGCTTACCAAGGCGACGATGCCTAGGGGTTCTGGGAGGAAGGTCCCCCACACTGGTACTGAGACACGGACCAG
total_OTU00514	0	0	0	0	1	0	0	0	0	0	1	0	0	0.25	0.25	0	0.25	0.25	0.391002	0.391002	1	1	2	Bacteria	Firmicutes	Clostridia	Clostridiales	F_undefined_Clostridiales	G_undefined_Clostridiales	Clostridiales bacterium canine oral taxon 038	S003222534	84.69	315	47	8	0	281.9	100	GACGAACGCTGGCGGCGTGCTTAACACATGCAAGTCGAGCGGAATATGGGGGCTTGCTCCCATATTTAGCGGCGGACGGGTGAGTAACGCGTGAGCAACCTGCCTTAAACTGCGGGATAACACTTAGAAATAGGTGCTAATACCGCATAAGACCACACTTCGGCATCGGAGAGGGGTAAAAGATTTATCGGTTTAAGATGGGCTCGCGTCCCATTAGTTAGTTGGTGAGGTAACGGCCCACCAAGACTGTGATGGGTAGCCGACCTGAGAGGGTGATCGGCCACATTGGAACTGAGACACGGTCCAA
total_OTU00515	0	1	0	0	0	0	0	0	0	0	0	0	0.25	0	0	0.25	0	0	0.391002	0.391002	1	1	1	Bacteria	Firmicutes	Clostridia	Clostridiales	F_undefined_Clostridiales	G_undefined_Clostridiales	Clostridiales bacterium oral taxon F32	S002167974	89.18	362	37	20	0	345.3	100	GATAAACGCTGGCGGCGCACATAAGACATGCAAGTCGAACGGAAGTCGTTACAAAAAGGAGAGAAGATTTATCTGATTGAGAGTTTGTAACAAAGGCTTTAGTGGCGGACTGGTGAGTAACGCGTAAGCAATCTGCCTATTAGAGGGGAATAACAATGAGAAATCATTGCTAATACCGCATATGCCAAAGTTATCGCATGGTAACAGTGGGAAAGGAGCAATCCGCTAATAGATGAGCTTGCGTCTGATTAGTTAGTTGGTGGGGTAACGGCCTACCAAGACGATGATCAGTAGCCGGACTGAGAGGTTGAACGGCCACATTGGGACTGAGATACGGCCCAG
total_OTU00516	1	1	1	0	0	0	0	0	0	0	0	0	0.75	0	0	0.25	0	0	0.0576689	0.0576689	0.142857	0.142857	3	Bacteria	Bacteroidetes	Bacteroidia	Bacteroidales	Porphyromonadaceae	G_undefined_Porphyromonadaceae	Porphyromonadaceae bacterium C941	S002449763	79.94	320	63	6	0	263.9	100	GATGAACGCTAGCGACAGGCTTAACACATGCAAGTCGAGGGGCAGCGGGGGCGAAAGCTTGCTTTCGCCTGCCGGCGACCGGCGCACGGGTGAGTAACACGTATGCAACCTGCCCCCGCCAGGGGTACAACCCTCCGAAAGGGGGGCTGATACCGCGTACATCCCCCGGGGGCATCCCCGGGGGAGGAAAGCCCTTCTGGGCGGGCGGGGATGGGCATGCGGCGCATTAGGAAGACGGCGGTGTGACGGACCACCGTTCCGACGATGCGTAGGGGTTCTGAGAGGAAGGCCCCCCACACTGGTACTGAGACACGGACCAG
total_OTU00517	0	0	1	0	0	0	0	0	0	0	0	0	0.25	0	0	0.25	0	0	0.391002	0.391002	1	1	1	Bacteria	Firmicutes	Clostridia	Clostridiales	Eubacteriaceae	Eubacterium	Eubacterium coprostanoligenes	T-NR_104907.1	87.7	327	38	18	0	302.7	100	GACGAACGCTGGCGGCGTGCCTAACACATGCAAGTCGAACGAAGCTTGACGAATGATTTCTTCGGAATGAAATCTGATATGACTGAGTGGCGGACGGGTGAGTAACGCGTGAGCAACCTGCCCTTCGGAGGGGGATAGTGTCTGGAAACGGACAGTAATACCGCATAACGTATTTTTACCGCATGATAGAAATACCAAAACTGAGGTGCCGAAGGATGGGCTCGCGTTGGATTAGATGGTTGGTGGGGTAGAGGCCCACCAAGGCGACGATCAGTAGCCGGCCTGAGAGGGTGACCGGCCACATTGGGACTGAGACACGGCCCAA
total_OTU00518	1	0	0	0	0	0	0	0	0	0	0	0	0.25	0	0	0.25	0	0	0.391002	0.391002	1	1	1	Bacteria	Bacteroidetes	Bacteroidia	Bacteroidales	Porphyromonadaceae	Gabonia	Gabonia massiliensis	T-NR_144725.1	78.91	317	66	4	0	263.9	100	GATGAACGCTGGCGGCGTGCCTAACACATGCAAGTCGAACGGACTCATACTGAAACCTAGTGATTTATGAGTTAGTGGCGGACGGGTGAGTAACGCGTATGCGACCTGCCCGTTGCAGGGGGATAATCGGGAGAAATCCCGTCTAATACCGCGTAACGCCGCGGGGCTGCATGGCCCTGCGGCCAAAGGGAGCGATTCCGGCAACGGATGGGCATGCGTGACATTAGCTAGTTGGCGGGGCAACGGCCCACCAAGGCGACGATGTCTAGGGGTTCTGAGAGGAAGGTCCCCCACACTGGTACTGAGACACGGACCAG
total_OTU00519	0	0	0	0	0	0	0	1	0	0	0	0	0	0.25	0	0	0.25	0	0.391002	#DIV/0!	1	1	1	Bacteria	Firmicutes	Clostridia	Clostridiales	Lachnospiraceae	Anaerotignum	Anaerotignum aminivorans	T-NR_158113.1	85.4	315	46	0	0	324.3	100	GATGAACGCTGGCGGCGTGCCTAACACATGCAAGTCGAACGGGAACAGAATGAAACCTAGTGATTTTTGTTTTAGCGGCGGACGGGTGAGTAACGTGTGGGCAACCTGCCGTATACAGGGGAATAATCATTGGAAACGATGACTAATACCGCATGTCACCATTGGGAGGCATCTCGCGATGGGAAAAGGAGGAATCCGGTATACGATGGGCCCGCATCTGATTAGCTAGTTGGTGAGATAATAGCTCACCAAGGCGACGATCAGTAGCCGACCTGAGAGGGTGATCGGCCACATTGGGACTGAGACACGGCCCAA
total_OTU00520	0	1	0	0	1	0	0	0	0	0	0	0	0.25	0.25	0	0.25	0.25	0	1	0.391002	1	1	2	Bacteria	Bacteroidetes	C_undefined_Bacteroidetes	O_undefined_Bacteroidetes	F_undefined_Bacteroidetes	G_undefined_Bacteroidetes	Bacteroidetes bacterium CA45	S004125864	82.41	308	54	1	0	288.8	100	GATGAACGCTAGCGACAGGCTTAACACATGCAAGTCGAGGGGCAGCGCGGGCAGCAATGCCTGGTGGCGACCGGCGCACGGGTGAGTAACACGTATGCAACCTGCCCGTCTCAGGGGGATAATCGTCGGAAACGGCGTCTAATACCCCGTATGAAGCTGGACGGCGTCGTCTGGTTTTGAAAGAATATCGGAGACGGATGGGCATGCGGCGCATTAGCTGGTTGGCGGGGTAACGGCCCACCAAGGCGACGATGCGTAGGGGTTCTGAGAGGAAGGTCCCCCACACTGGTACTGAGACACGGACCAG
total_OTU00521	0	1	0	0	0	0	0	0	0	0	0	0	0.25	0	0	0.25	0	0	0.391002	0.391002	1	1	1	Bacteria	Firmicutes	Clostridia	Clostridiales	Lachnospiraceae	G_undefined_Lachnospiraceae	Lachnospiraceae bacterium A4	S000891921	92.65	335	23	22	0	341.2	100	GATGAACGCTGGCGGCGTGCTTAACACATGCAAGTCGAACGGAGTTATCATTTTTGAAGCAAATAGCTTGCTAGGAGTGGAGATATTGATAACTTAGTGGCGGACGGGTGAGTAACGCGTGGGTAACCTGCCGTATACAGGGGGATAACACTTAGAAATAGGTGCTAATACCGCATAAGCGCACAGCTTCGCATGGAGCAGTGTGAAAAGCGTAAACGGTATACGATGGACCCGCGTCTGATTAGCTAGTTGGCGGGGTAGAGGCCCACCAAGGCGACGATCAGTAGCCGGCCTGAGAGGGTGACCGGCCACATTGGGACTGAGACACGGCCCAA
total_OTU00522	0	0	0	0	0	0	0	0	0	0	1	0	0	0	0.25	0	0	0.25	#DIV/0!	0.391002	1	1	1	Bacteria	Firmicutes	Clostridia	Clostridiales	Lachnospiraceae	G_undefined_Lachnospiraceae	Lachnospiraceae bacterium A4	S000891921	92.01	313	25	0	0	373.9	100	GATGAACGCTGGCGGCGTGCCTAACACATGCAAGTCGAACGGGAACAGAATGAAACCTAGTGATTTTTGTTTTAGTGGCGGACGGGTGAGTAACGCGTGGGTAACCTGCCGTATACAGGGGGATAACACTTAGAAATAGGTGCTAATACCGCATAAGCGCACGGGGCTGCATGGCCCAGTGTGAAAAACTCCGGTGGTATAAGATGGACCCGCGTCTGATTAGCTTGTTGGCGGGGTAACGGCCCACCAAGGCGACGATCAGTAGCCGGCCTGAGAGGGTGGACGGCCACATTGGGACTGAGACACGGCCCAA
total_OTU00523	1	0	0	0	1	0	0	0	0	0	0	0	0.25	0.25	0	0.25	0.25	0	1	0.391002	1	1	2	Bacteria	Bacteroidetes	Bacteroidia	Bacteroidales	Prevotellaceae	Paraprevotella	Paraprevotella xylaniphila	T-NR_041627.1	83.92	317	50	6	0	292.1	100	GATGAACGCTAGCTGCAGGCTTAACACATGCAAGTCGAGGGGCAGCATGGTCTTAGCTTGCTAAGGCCGATGGCGACCGGCGCACGGGTGAGTAACACGTATGCAACCTGCCCGTCTCAGGGGGATAATCGTCGGAAACGGCGTCTAATACCCCGTATGAAGCTGGACGGCATCGTCTGGTTTTGAAAGAATATCGGAGACGGATGGGCATGCGGCGCATTAGCTGGTTGGCGGGGTAACGGCCCACCAAGGCGACGATGCGTAGGGGTTCTGAGAGGAAGGTCCCCCACACTGGTACTGAGACACGGACCAG
total_OTU00524	1	0	0	0	0	0	0	0	0	0	0	0	0.25	0	0	0.25	0	0	0.391002	0.391002	1	1	1	Bacteria	Firmicutes	Clostridia	Clostridiales	Eubacteriaceae	Eubacterium	Eubacterium sp. oral clone BU014	AF385563	90.79	317	29	2	0	357.8	100	GATAAACGCTGGCGGCGCACATAAGACATGCAAGTCGAACGGACTTAATTCGAATGTTTACATTTGAAAGCGGTTAGTGGCGGACTGGTGAGTAACACGTAAGCAACCTGCCTGTTAGAGGGGAATAACAGTGAGAAATCATTGCTAATACCGCATATGCCATAATCACCACATGGTGATAGTGGGAAAGGAGTAATCCGCTAACAGATGGGCTTGCGTCTGATTAGATAGTTGGTGGGGTAACGGCCTACCAAGTCGACGATCAGTAGCCGGACTGAGAGGTTGAACGGCCACATTGGGACTGAGATACGGCCCAG
total_OTU00525	2	0	1	0	0	0	0	0	0	0	0	1	0.75	0	0.25	0.478714	0	0.25	0.21517	0.401243	0.428571	0.714286	4	Bacteria	Firmicutes	Clostridia	Clostridiales	Lachnospiraceae	Lachnoclostridium	[Clostridium] clostridioforme	NZ_ADLL00000000	87.89	336	39	14	0	316	100	GATGAACGCTGGCGGCGTGCTTAACACATGCAAGTCGAACGGAGATAACATTTTTGAAATGATTAGTTTACTAAGAATGGAGAAGATGATATCTTAGTGGCGGACGGGTGAGTAACGCGTGGGTAACCTGCCTCACACTGGGGGATAACACTTAGAAATAGGTGCTAATACCGCATAACGGGAGAAGATGCATGTCTTTTCCTTAAAAACTCCGGTGGTGTGAGATGGACCCGCGTCTGATTAGCTAGTTGGCGGGGTAGAGGCCCACCAAGGCGACGATCAGTAGCCGGCCTGAGAGGGTGACCGGCCACATTGGGACTGAGACACGGCCCAA
total_OTU00526	0	0	0	0	0	0	0	0	0	0	2	0	0	0	0.5	0	0	0.5	#DIV/0!	0.391002	1	1	2	Bacteria	Firmicutes	Clostridia	Clostridiales	Clostridiaceae	Clostridium	Clostridium sp. cTPY-17	S000357034	90.4	327	31	4	0	363.3	100	GATGAACGCTGGCGGCGTGCCTAACACATGCAAGTCGAACGAAGCATGTATGGAACTTACTTTCGAGGAAGGGAAATACATGACTGAGTGGCGGACGGGTGAGTAACGCGTGGGTAACCTGCCGTATACAGGGGGATAACAGCCAGAAATGGCTGCTAATACCGCATAAGCGCACAGCACCGCATGGTGCAGTGTGAAAAACTCCGGTGGTATACGATGGACCCGCGTCTGATTAGCTAGTTGGAGGGGTAAAGGCCCACCAAGGCGACGATCAGTAGCCGGCCTGAGAGGGTGGACGGCCACATTGGGACTGAGACACGGCCCAA
total_OTU00527	1	0	0	0	1	1	1	0	0	0	0	0	0.25	0.75	0	0.25	0.25	0	0.207031	0.391002	1	1	4	Bacteria	Bacteroidetes	Bacteroidia	Bacteroidales	Porphyromonadaceae	Gabonibacter	Gabonibacter massiliensis	T-NR_146820.1	87.3	315	39	8	0	304.9	100	GATGAACGCTAGCGACAGGCTTAACACATGCAAGTCGAGGGGCAGCGGGGAAGTGGCAACACTTCTGCCGGCGACCGGCACACGGGTGAGTAACACGTATGCAACCTGCCCGTCTCAGGGGGATAATCGTCGGAAACGGCGTCTAATACCCCGTATGAAGCTGGACGGCATCGTCTGGTTTTGAAAGAATATCGGAGACGGATGGGCATGCGGCGCATTAGCTGGTTGGCGGGGTAACGGCCCACCAAGGCGACGATGCGTAGGGGTTCTGAGAGGAAGGTCCCCCACACTGGTACTGAGACACGGACCAG
total_OTU00528	1	0	0	1	0	0	0	0	0	0	0	0	0.5	0	0	0.288675	0	0	0.18169	0.18169	0.428571	0.428571	2	Bacteria	Firmicutes	C_undefined_Firmicutes	O_undefined_Firmicutes	F_undefined_Firmicutes	G_undefined_Firmicutes	bacterium ASF500	S000388317	92.31	325	25	0	0	390.5	100	GATGAACGCTGGCGGCGTGCTTAACACATGCAAGTCGAACGGAGTGCCTAAGAAAGAGGATTCGTCCAATTGATTGGGTTACTTAGTGGCGGACGGGTGAGTAACGCGTGAGGAACCTGCCTTGGAGTGGGGAATAACAGGTGGAAACATCTGCTAATACCGCATAATATGTCTGTGCCGCATGGTACTGGACATCAAAGATTTATCGCTCTGAGATGGGCTCGCGTCTGATTAGCTAGTTGGTGGGGTAACGGCTCACCAAGGCGACGATCAGTAGCCGGACTGAGAGGTTGGCCGGCCACATTGGGACTGAGACACGGCCCAG
total_OTU00529	0	0	0	1	0	0	0	0	0	0	0	0	0.25	0	0	0.25	0	0	0.391002	0.391002	1	1	1	Bacteria	Firmicutes	Clostridia	Clostridiales	Clostridiaceae	Clostridium	Clostridium sp. Culture-46	S003260633	90.43	324	31	0	0	374.1	100	GATGAACGCTGGCGGCGTGCTTAACACATGCAAGTCGAACGAAGCGATTTAGCGGAAGTTTTCGGATGGAAGCCAAATTGACTGAGTGGCGGACGGGTGAGTAACGCGTGGGTAACCTGCCTCATACAGGGGGATAACAGTTAGAAATGACTGCTAATACCGCATAAGCGCACGAGGATGCATGTTCTTGTGTGAAAAACTCCGGTGGTATGAGATGGACCCGCGTCTGATTAGCTAGTTGGAGGGGTAACGGCCCACCAAGGCGACGATGCGTAGGGGTTCTGAGAGGAAGGTCCCCCACACTGGTACTGAGACACGGACCAG
total_OTU00530	0	1	0	0	0	0	0	1	0	0	0	0	0.25	0.25	0	0.25	0.25	0	1	0.391002	1	1	2	Bacteria	Bacteroidetes	Bacteroidia	Bacteroidales	Bacteroidaceae	Bacteroides	Bacteroides acidifaciens	T-NR_112931.1	96.52	316	11	0	0	412.9	100	GATGAACGCTAGCTACAGGCTTAACACATGCAAGTCGAGGGGCAGCATGAAAGTTTGCTTGCAAACTTTTGATGGCGACCGGCGCACGGGTGAGTAACACGTATCCAACCTGCCTCATACTCGGGGATAGCCTTTCGAAAGAAAGATTAATACCCGATGTTATAGTCCTACCGCATGATGGGATTATTAAAGAATTTCGGTATGGGATGGGGATGCGTTCCATTAGTTAGTTGGCGGGGTAACGGCCCACCTAACCGACGATGCGTAGGGGTTCTGAGAGGAAGGTCCCCCACACTGGTACTGAGACACGGACCAG
total_OTU00531	0	1	0	0	0	0	0	0	0	0	0	0	0.25	0	0	0.25	0	0	0.391002	0.391002	1	1	1	Bacteria	Firmicutes	Bacilli	Lactobacillales	Lactobacillaceae	Lactobacillus	Lactobacillus murinus	T-NR_112689.1	78.77	332	69	7	0	266.4	100	GATGAACGCTGGCGGCATGCCTAATACATGCAAGTCGAACGAAACTTCTTTATCACCGAGTGCTTGCACTCACCGATAAAGAGTTGAGTGGCGAACGGGTGAGTAACACGTGGGCAACCTGCCCTCTTCAGGGGGACAACCTTCCGAAAGGGAGGCTAATCCCGCGTATATCGGTTTCGGGCATCCGAGATCGAGGAAAGATTCATCGGAAGAGGATGGGCATGCGGCGCATTAGCTAGACGGCGGGGTAACGGCCCACCGTGGCGACGATGCGTAGGGGTTCTGAGAGGAAGGTCCCCCACACTGGTACTGAGACACGGACCAG
total_OTU00532	0	0	0	0	0	0	1	0	0	0	0	0	0	0.25	0	0	0.25	0	0.391002	#DIV/0!	1	1	1	Bacteria	Bacteroidetes	Bacteroidia	Bacteroidales	Rikenellaceae	Alistipes	Alistipes senegalensis	T-NR_118219.1	92.9	318	22	8	0	355	100	GATGAACGCTAGCGGCAGGCTTAACACATGCAAGTCGAGGGGCAGCGAGTAGATTGCTTGCAATCTGCGTCGGCGACCGGCGGACGGGTGCGTAACGCGTATGCAACCTACCCATTACAGGGGGATAACACTGAGAAATCGGTACTAATACCCCATAACATCAGAGGAGGCATCTCCTTTGGTTGAAAACTCCGGTGGTAATGGATGGGCATGCGTTGTATTAGCTGGATGGTGAGGTAACGGCTCACCATGGCGATGATACATAGGGGGACTGAGAGGTTTTCCCCCCACACTGGTACTGAGACACGGACCAG
total_OTU00533	0	0	0	0	0	0	0	0	0	0	0	1	0	0	0.25	0	0	0.25	#DIV/0!	0.391002	1	1	1	Bacteria	Actinobacteria	Actinobacteria	Streptomycetales	Streptomycetaceae	Streptomyces	Streptomyces rufochromogenes	S004455483	100	305	0	0	0	425.1	100	GACGAACGCTGGCGGCGTGCTTAACACATGCAAGTCGAACGATGAAGCCGCTTCGGTGGTGGATTAGTGGCGAACGGGTGAGTAACACGTGGGCAATCTGCCCTGCACTCTGGGACAAGCCCTGGAAACGGGGTCTAATACCGGATATGACACGGGATCGCATGGTCTCCGTGTGGAAAGCTCCGGCGGTGCAGGATGAGCCCGCGGCCTATCAGCTTGTTGGTGGGGTGATGGCCTACCAAGGCGACGACGGGTAGCCGGCCTGAGAGGGCGACCGGCCACACTGGGACTGAGACACGGCCCAG
total_OTU00534	0	1	0	0	0	0	0	0	0	0	0	1	0.25	0	0.25	0.25	0	0.25	0.391002	1	1	1	2	Bacteria	Firmicutes	Clostridia	Clostridiales	Clostridiaceae	Butyricicoccus	Butyricicoccus pullicaecorum	T-NR_044490.1	92.21	329	25	8	0	356.1	100	GATGAACGCTGGCGGCGTGCCTAACACATGCAAGTCGAACGGGGTTATTTAGGAAATTTCCTTCGGGGAATGGAATCTTTAACCTAGTGGCGGACGGGTGAGTAACGCGTGAGCAATCTGCCTTCGGATGGGGGATAACAGCCGGAAACGGCTGCTAATACCGCATAACACATGGGATCCGCATGTTTCCCATGTCAAAGATTTATCGTCCGGAGATGAGCTCGCGTCTGATTAGCTGGTTGGCGGGGTAACGGCCCACCAAGGCGACGATCAGTAGCCCGACTGAGAGGTTGAACGGCCACATTGGGACTGAGACACGGCCCAG
total_OTU00535	1	0	0	0	0	0	0	0	0	0	0	0	0.25	0	0	0.25	0	0	0.391002	0.391002	1	1	1	Bacteria	Firmicutes	Clostridia	Clostridiales	Clostridiaceae	Clostridium	Clostridium fusiformis	S000427845	95.06	324	16	0	0	415.7	100	GATGAACGCTGGCGGCGTGCCTAACACATGCAAGTCGAGCGAAGCACATGAATACGATTCTTCGGATGAGGATTCTTGTGACTGAGCGGCGGACGGGTGAGTAACGCGTGGGTAACCTGCCTTACACAGGGGGATAACAGTTAGAAATGACTGCTAATACCGCATAAGACCGCGGTACCGCATGGTACAGCGGTAAAAACTCCGGTGGTATGAGATGGGCCCGCGTCTGATTAGCTAGTTGGTGAGGTAACGGCCCACCAAGGCGACGATCAGTAGCCGACCTGAGAGGGTGACCGGCCACATTGGGACTGAGACACGGCCCAA
total_OTU00536	0	0	0	0	0	1	1	0	0	0	0	0	0	0.5	0	0	0.288675	0	0.18169	#DIV/0!	0.428571	1	2	Bacteria	Firmicutes	Clostridia	Clostridiales	Peptostreptococcaceae	Romboutsia	Romboutsia ilealis	T-NR_125597.1	99.33	297	2	0	0	409	100	GATGAACGCTGGCGGCGTGCCTAACACATGCAAGTCGAGCGATTTACTTCGGTAAAGAGCGGCGGACGGGTGAGTAACGCGTGGGTAACCTGCCCTGTACACACGGATAACATACCGAAAGGTATGCTAATACGAGATAAAATACTTTTATCGCATGGTAGAAGTATCAAAGCTTTTGCGGTACAGGATGGACCCGCGTCTGATTAGCTAGTTGGTAAGGTAACGGCTTACCAAGGCGACGATCAGTAGCCGACCTGAGAGGGTGATCGGCCACATTGGAACTGAGACACGGTCCAA
total_OTU00537	0	1	0	0	0	0	0	0	0	0	0	0	0.25	0	0	0.25	0	0	0.391002	0.391002	1	1	1	Bacteria	Bacteroidetes	Bacteroidia	Bacteroidales	Prevotellaceae	Prevotella	Prevotella sp. CA17	S004125862	86.98	317	41	2	0	327.9	100	GATGAACGCTAGCGACAGGCTTAACACATGCAAGTCGAGGGGCAGCGGTGGTGAAGGCTTGCCTTTACCAGCCGGCGACCGGCGCACGGGTGAGTAACGCGTATCCAACCTTCCCTTTACTGGGGTCCAGCCCGTCGAAAGGCGGATTAATCCCCCATGTTCTCCGTCCCGGACATCTGTGTCGGAGCAAAGATTTATCGGTAAAGGATGGGGATGCGTCCGATTAGCTTGTTGGCGGGGTAACGGCCCACCAAGGCATCGATCGGTAGGGGTTCTGAGAGGAAGGTCCCCCACACTGGAACTGAGACACGGTCCAG
total_OTU00538	1	0	0	0	0	0	0	0	0	0	0	0	0.25	0	0	0.25	0	0	0.391002	0.391002	1	1	1	Bacteria	Bacteroidetes	Bacteroidia	Bacteroidales	Rikenellaceae	Alistipes	Alistipes shahii	T-NR_043319.1	87.01	310	40	2	0	320.7	100	GATGAACGCTAGCGACAGGCTTAACACATGCAAGTCGAGGGGCAGCACGGGCAGCAATGCCTGGTGGCGACCGGCGCACGGGTGCGTAACGCGTATGCAACCTACCTGTAACAGGGGGATAACACTGAGAAATCGGTACTAATACCGCATAACACTATGAGAGGCATCTCTTGTGGTTGAAAGTTTCGGCGGTTACAGATGGGCATGCGTTGTATTAGCTAGTTGGTAAGGTAACGGCTTACCAAGGCGACGATGCATAGCCGAGTTGAGAGACTGATCGGCCACATTGGGACTGAGACACGGCCCAA
total_OTU00539	0	1	0	0	0	0	0	0	0	0	0	0	0.25	0	0	0.25	0	0	0.391002	0.391002	1	1	1	Bacteria	Bacteroidetes	Bacteroidia	Bacteroidales	Porphyromonadaceae	G_undefined_Porphyromonadaceae	Porphyromonadaceae bacterium C941	S002449763	87.14	324	40	13	0	306	100	GATGAACGCTAGCTACAGGCTTAACACATGCAAGTCGAGGGGCAGCATGAAAGTTTGCTTGCAAACTTTTGATGGCGACCGGCGCACGGGTGAGTAACACGTATGCAACCTGCCCTATGCAGGGGGATAATCCGGAGAAATCCGGTCTAATACCGCATAACACCTTCAGGGGACATCCCCTTTGGGTTAAAGGAAGCAATTCCGGCATAGGATGGGCATGCGGCGCATTAGCTTGTTGGTGAGGTAACGGCTCACCAAGGCGACGATGCGTAGGGGTTCTGAGAGGAAGGTCCCCCACACTGGTACTGAGACACGGACCAG
total_OTU00540	0	2	2	1	0	0	0	0	0	0	0	0	1.25	0	0	0.478714	0	0	0.079605	0.079605	0.142857	0.142857	5	Bacteria	Firmicutes	Clostridia	Clostridiales	Clostridiaceae	Clostridium	Clostridium sp. cTPY-17	S000357034	93.52	326	21	2	0	391.9	100	GATGAACGCTGGCGGCGTGCTTAACACATGCAAGTCGAACGAAGCACTTAAGACGGATTACTTCGGTTTGAAGTCTTATTTGACTGAGTGGCGGACGGGTGAGTAATGCGTGGGTAACCTGCCTCATACAGGGGGATAACAGTTAGAAATGACTGCTAATACCGCATAAGCGCACGGTCTCGCATGGGACAGTGTGAAAAACTCCGGTGGTATGAGATGGACCTGCGTCTGATTAGCTGGTTGGTGAGGTAAGGGCTCACCAAGGCGACGATCAGTAGCCGGCCTGAGAGGGTGAACGGCCACATTGGGACTGAGACACGGCCCAA
total_OTU00541	0	0	0	0	1	0	0	0	0	0	0	0	0	0.25	0	0	0.25	0	0.391002	#DIV/0!	1	1	1	Bacteria	Firmicutes	Clostridia	Clostridiales	Lachnospiraceae	G_undefined_Lachnospiraceae	Lachnospiraceae bacterium A4	S000891921	91.37	336	27	23	0	330.1	100	GATGAACGCCGGCGGTGTGCCTAATACATGCAAGTCGTACGCACTGGCCCAACTGATTGATGGTGCTTGCACCGGATTGACGATGGATCACCAGTGAGTGGCGGACGGGTGAGTAACGCGTGGATAACCTGCCGTATACCGGGGGATAACACTTAGAAATAGGTGCTAATACCGCATGAGCGCACAGCTCCGCATGGGGCGGTGTGAAAAACTCCGGTGGTATACGATGGATCCGCGTCTGATTAGCCAGTTGGCGGGGTAACGGCCCACCAAAGCGACGATCAGTAGCCGGCCTGAGAGGGTGAACGGCCACATTGGGACTGAGACACGGCCCAG
total_OTU00542	0	1	0	0	1	0	0	0	0	0	0	0	0.25	0.25	0	0.25	0.25	0	1	0.391002	1	1	2	Bacteria	Firmicutes	Clostridia	Clostridiales	Lachnospiraceae	Lachnoclostridium	[Clostridium] clostridioforme	S000399524	89.81	326	33	2	0	360.3	100	GATGAACGCTGGCGGCGTGCCTAACACATGCAAGTCGAACGAAGCATTTAAGCGGACTTTTTTCGGAAACGAAGCTTATCTGACTGAGTGGCGGACGGGTGAGCAACGCGTGGGCAACCTGCCCCGTACCGGGGGATAACAGCCGGAAACGGCTGCTAATACCGCATAAGCGCGCGGAGCCGCATGGCCCTGCGTGAAAAACTCCGGTGGTACGGGATGGGCCCGCGTCTGATTAGCCAGTTGGTAGGGTAACGGCCTACCAAAGCAACGATCAGTAGCCGGCCTGAGAGGGTGAACGGCCACATTGGGACTGAGACACGGCCCAG
total_OTU00543	0	0	0	1	0	0	0	0	0	0	0	0	0.25	0	0	0.25	0	0	0.391002	0.391002	1	1	1	Bacteria	Firmicutes	Clostridia	Clostridiales	Clostridiaceae	Clostridium	Clostridium sp. Culture-46	S003260633	88.89	326	36	2	0	356.1	100	GATGAACGCTGGCGGCGTGCTTAACACATGCAAGTCGAACGAAGCGATTCGGAGGAAGTTTTCGGATGGAATCCGGATTGACTGAGTGGCGGACGGGTGAGTAACGCGTGGGCAACCTGCCTCATACAGGGGGATAGCATCGGGAAACTGGTGGTAAAACCGCATAAGCGCACGAAGACGCATGTATTCGTGTGAAAAGGAGAAATCTGGTATGAGATGGACCCGCGTCTGATTAGCTAGTTGGAGTGGTAAAAGCACACCAAGGCGACGATCAGTAGCCGGCCTGAGAGGGTGGACGGCCACATTGGGACTGAGACACGGCCCAG
total_OTU00544	0	2	1	0	1	0	1	0	0	0	0	0	0.75	0.5	0	0.478714	0.288675	0	0.673694	0.21517	1	0.428571	5	Bacteria	Bacteroidetes	Bacteroidia	Bacteroidales	Barnesiellaceae	Barnesiella	Barnesiella viscericola	T-NR_121773.2	81.65	320	58	4	0	284.7	100	GATGAACGCTAGCGACAGGCTTAACACATGCAAGTCGAGGGGCAGCGGGGGCGAAGCTTGCTTCGCCTGCCGGCGACCGGCGCACGGGTGAGTAACACGTATGCAACCTGCCCGTGGCAGGGGGATAAGCGGGGGAAACCCCGTCTAATACCGCGTAACGCGGCCTAGGGACATCCCAAGGCCGCCAAAGGGAGCAATCCCGGCCACGGATGGGCATGCGGCGCATTAGCTAGTCGGCGGGGTAACGGCCCACCGAGGCGACGATGCGTAGGGGTTCTGAGAGGAAGGCCCCCCACACTGGTACTGAGACACGGACCAG
total_OTU00545	1	0	0	0	0	0	0	0	0	0	0	0	0.25	0	0	0.25	0	0	0.391002	0.391002	1	1	1	Bacteria	Bacteroidetes	Bacteroidia	Bacteroidales	F_undefined_Bacteroidales	G_undefined_Bacteroidales	Bacteroidales oral clone MCE7_196	AF481205	81.33	319	59	3	0	283.3	100	GATGAACGCTAGCGGCAGGCTTAACACATGCAAGTCGAGGGGCATCGGGAGGGAAGCTTGCTTTCCTTGCCGGCGACCGGCGCACGGGTGAGTAACACGTATGCAACCTGCCCGTCACAGGGGGATAATCGGAAGAAATTCCGTCTAATACCGCGTGACAACACCGAGAGGCATCTTTTGGTGTTCAAAGGAATCAATTCCGGTGACGGATGGGCATGCGTCGCATTAGCTAGTCGGCGGGGTAACGGCCCACCGAGGCGACGATGCGTAGGGGTTCTGAGAGGAAGGCCCCCCACACTGGTACTGAGACACGGACCAG
total_OTU00546	0	0	0	0	0	2	0	0	0	0	0	0	0	0.5	0	0	0.5	0	0.391002	#DIV/0!	1	1	2	Bacteria	Firmicutes	Clostridia	Clostridiales	Eubacteriaceae	Eubacterium	Eubacterium sp. oral clone BU014	AF385563	90.48	317	30	2	0	355.3	100	GATCAACGCTGGCGGCGCACATAAGACATGCAAGTCGAACGAACTTAATTAATTTGTTTACAAATTGAAGCGGTTAGTGGCGGACTGGTGAGTAACACGTAAGCAACCTGCCTGTTAGAGGGGAATAACAATGAGAAATCATTGCTAATACCGCATATGCCATAGTTATCACATGATAACAGTGGGAAAGGAGCAATCCGCTAACAGATGGGCTTGCGTCTGATTAGATAGTTGGTGGGGTAAAGGCCTACCAAGTCGACGATCAGTAGCCGGACTGAGAGGTTGAACGGCCACATTGGGACTGAGATACGGCCCAG
total_OTU00547	0	1	0	1	1	0	0	0	0	0	0	0	0.5	0.25	0	0.288675	0.25	0	0.53744	0.18169	1	0.428571	3	Bacteria	Firmicutes	Clostridia	Clostridiales	Lachnospiraceae	Lachnospira	Lachnospira pectinoschiza	S000399516	90.34	331	31	10	0	345.6	100	GATGAACGCTGGCGGCGTGCTTAACACATGCAAGTCGAACGAAGCATAGAAACGGAATTCTTCGGAAAGAAGTTTTTATGACTGAGTGGCGGACGGGTGAGTAACGCGTGGGTAACCTGCCTTTTACAGGGGGACAACAGCTGGAAACGGCTGCTAATACCGCATAACCCGCTAGTACCGCATGGTACAGACGGAAAAGGAGAAATCCGGTAAAAGATGGACCCGCGTCTGATTAGCTAGTTGGTGGGGTAACGGCTCACCAAGGCAACGATCAGTAGCCGAACTGAGAGGTTGACCGGCCACATTGGGACTGAGACACGGCCCAA
total_OTU00548	2	1	0	0	0	0	0	0	0	0	0	0	0.75	0	0	0.478714	0	0	0.21517	0.21517	0.428571	0.428571	3	Bacteria	Bacteroidetes	Bacteroidia	Bacteroidales	Prevotellaceae	Prevotellamassilia	Prevotellamassilia timonensis	T-NR_144750.1	88.46	317	36	5	0	332.9	100	GATGAACGCTAGCTACAGGCTTAACACATGCAAGTCGAGGGGCAGCGGGGGAGCAGCAATGCTCCCGCCGGCGACCGGCGCACGGGTGCGTAACGCGTATCGAACCTGCCGCATACCCGGGGATAGCCTTGCGAAAGCAAGATTAATACCCGATGTTCTCACTGTTCCGCATGTTACGGTGAGCAAAGAGATTCGGTATGCGATGGCGATGCGTCCCATTAGCTAGTTGGCGGGGTAACGGCCCACCAAGGCTCCGATGGGTAGGGGTTCTGAGAGGAAGGTCCCCCACACTGGAACTGAGACACGGTCCAG
total_OTU00549	0	1	0	0	0	0	0	0	0	0	0	0	0.25	0	0	0.25	0	0	0.391002	0.391002	1	1	1	Bacteria	Bacteroidetes	Bacteroidia	Bacteroidales	Prevotellaceae	Prevotella	Prevotella oris	S002963306	76.51	317	74	2	0	248.9	100	GATGAACGCTAGCGGCAGGCTTAACACATGCAAGTCGAGGGGCAGCGGGGAGGAAGCTTGCTTTCTCCGCCGGCGACCGGCGCACGGGTGAGTAACACGTATGCAACCTGCCCCTGTCAGGGGGACAACCCGCCGAAAGGCGGGCTAAACCCGCGTACATGCCACCGGGGCATCCCGGAGGCAGGAAAGGCTTCGGCCGGACAGGGATGGGCATGCGGCGCATTAGGCAGTAGGCGGGGTAACGGCCTACCAAAGCGACGATCAGTAGCCGGCTTGAGAGAGTGACCGGCCACATTGGGACTGAGACACGGCCCAA
total_OTU00550	0	0	0	0	1	0	0	0	0	0	0	0	0	0.25	0	0	0.25	0	0.391002	#DIV/0!	1	1	1	Bacteria	Bacteroidetes	Bacteroidia	Bacteroidales	Barnesiellaceae	Barnesiella	Barnesiella viscericola	T-NR_121773.2	84.08	322	50	8	0	294.1	100	GATGAACGCTAGCGACAGGCTTAACACATGCAAGTCGAGGGGCAGCGGGGGAGTAGCAATACTCCCGCCGGCGACCGGCGCACGGGTGAGTAACACGTATGAAACCTGCCCGTAGCAGGGGGGGATAAGCGGAAGAAATTCCGTCTAATACCGCGTAATATCTTTCGGGGGCATCCCTGAGAGATTAAAGGAAGCGATTCCGGCTACGGATGGGCATGCGGCGCATTAGCTAGTCGGCGGGGTAACGGCCCACCGAGGCGACGATGCGTAGGGGTTCTGAGAGGAAGGTCCCCCACACTGGTACTGAGACACGGACCAG
total_OTU00551	1	0	0	0	0	0	0	0	0	0	0	0	0.25	0	0	0.25	0	0	0.391002	0.391002	1	1	1	Bacteria	Firmicutes	Clostridia	Clostridiales	Ruminococcaceae	Acutalibacter	Acutalibacter muris	T-NR_144605.1	94.82	339	17	11	0	385.8	100	GATGAACGCTGGCGGCGTGCTTAACACATGCAAGTCGAACGGGGATGCCATTTTTGAAGCGATTAGCTTGCTAAGAGTGGAAATGTTGGCATCTTAGTGGCGGACGGGTGAGTAACGCGTGAGCAACCTGCCTTTCAGAGGGGGATAACGTTTGGAAACGAACGCTAATACCGCATGACATTATCTTATCGCATGGTAGGATAATCAAAGGAGCAATCCGCTGAAAGATGGGCTCGCGTCCGATTAGGTAGTTGGTGAGGTAACGGCCCACCAAGCCGACGATCGGTAGCCGGACTGAGAGGTTGGACGGCCACATTGGGACTGAGACACGGCCCAG
total_OTU00552	0	0	1	0	0	0	0	0	0	0	0	0	0.25	0	0	0.25	0	0	0.391002	0.391002	1	1	1	Bacteria	Firmicutes	Clostridia	Clostridiales	Eubacteriaceae	Eubacterium	Eubacterium ventriosum	NZ_AAVL00000000	88.96	326	36	0	0	364.4	100	GATGAACGCTGGCGGCGTGCTTAACACATGCAAGTCGAACGAAGCGCGCGGAAGGAAGGCCTTCGGGCCGGAGAGCCGCGGGACTGAGTGGCGGACGGGTGAGTAACGCGTGGGCAACCTGCCCCGTACAGGGGGATAACAGCCGGAAACGGCTGCTAATACCGCATAAGCGCACAGCGCCGCATGGCGCGGTGTGAAAAACTCCGGTGGTATGAGATGGACCCGCGTCTGATTAGCTGGTTGGTGAGGTAATGGCCCACCAAGGCGACGATCAGTAGCCGACCTGAGAGGGTGGCCGGCCACATTGGGACTGAGACACGGCCCAA
total_OTU00553	1	0	0	0	1	0	0	0	0	0	0	0	0.25	0.25	0	0.25	0.25	0	1	0.391002	1	1	2	Bacteria	Bacteroidetes	Bacteroidia	Bacteroidales	Prevotellaceae	Metaprevotella	Metaprevotella massiliensis	T-NR_147377.1	81.07	319	60	2	0	287.4	100	GATGAACGCTAGCTACAGGCTTAACACATGCAAGTCGAGGGGCATCATGGCGGTTGCTTGCGACCGCTGATGGCGACCGGCGCACGGGTGAGTAACACGTATGCAACCTGCCCGTGGCAGGGGGATAAGCGGGGGAAACCCCGTCTAATACCGCGTAACGCGGCCTAGGGACATCCCAAGGCCGCCAAAGGGAGCAATCCCGGCCACGGATGGGCATGCGGCGCATTAGCTAGTCGGCGGGGTAACGGCCCACCGAGGCGACGATGCGTAGGGGTTCTGAGAGGAAGGCCCCCCACACTGGTACTGAGACACGGACCAG
total_OTU00554	0	0	0	0	0	0	0	0	0	0	0	1	0	0	0.25	0	0	0.25	#DIV/0!	0.391002	1	1	1	Bacteria	Firmicutes	Clostridia	Clostridiales	Lachnospiraceae	G_undefined_Lachnospiraceae	Lachnospiraceae bacterium DJF_VP30	S001046063	86.11	325	45	1	0	334.8	100	GACGAACGCTGGCGGCGTGCCTAATACATGCAAGTCGAGCGAGCTGAACCAGCAGATTCACTTCGGTGATGACGCTGGGAACGCGAGCGGCGGATGGGTGAGTAACACGTGGGTAACCTGCCGTATACAGGGGGATAACACTTAGAAATAGGTGCTAATACCGCATAAGCGCACGGTTCCGCATGGGACAGTGTGAAAAACCGAGGTGGTATACGATGGACCCGCGTCTGATTAGCCAGTTGGCAGGGTAACGGCCTACCAAAGCGACGATCAGTAGCCGGCCTGAGAGGGCGGACGGCCACATTGGGACTGAGACACGGCCCAA
total_OTU00555	0	0	0	1	0	0	0	0	0	0	0	1	0.25	0	0.25	0.25	0	0.25	0.391002	1	1	1	2	Bacteria	Firmicutes	Clostridia	Clostridiales	Clostridiaceae	Clostridium	Clostridium sp. Culture-46	S003260633	94.44	324	18	0	0	406.5	100	GATGAACGCTGGCGGCGTGCCTAACACATGCAAGTCGAACGAAGCGATCAGGAGGAAGTTTTCGGATGGAATCCGGGTTGACTGAGTGGCGGACGGGTGAGTAACGCGTGGGTAACCTGCCCCATACAGGGGGATAACAGTTAGAAATGACTGCTAATACCGCATAAGCGCACAGGGATGCATGTCCCGGTGTGAAAAACTCCGGTGGTATGGGATGGACCCGCGTCTGATTAGCTGGTTGGCGGGGTAACGGCCCACCAAGGCGACGATCAGTAGCCGAACTGAGAGGTTGATCGGCCACATTGGGACTGAGACACGGCCCAA
total_OTU00556	0	1	0	0	0	0	0	0	0	0	0	0	0.25	0	0	0.25	0	0	0.391002	0.391002	1	1	1	Bacteria	Bacteroidetes	Bacteroidia	Bacteroidales	Tannerellaceae	Parabacteroides	Parabacteroides sp. DJF_B086	S001046000	82.52	312	54	3	0	289.4	100	GATGAACGCTAGCGACAGGCTTAACACATGCAAGTCGAGGGGCAGCACGGGCAGCAATGCCTGGTGGCGACCGGCGCACGGGTGAGTAACACGTATGCAACCTGCCTGCCACAGCCGGATAATCGGGAGAAATTCCGTCTAATACGGCATAATGCATCGACGGGACATCCTGTTGGTGCCAAAGGTTAATTCCGGTGGCGGATGGGCATGCGTCGCATTAGTTAGTTGGCGGTGTAACGGACCACCAAGACGACGATGCGTAGGGGTTCTGAGAGGAAGGTCCCCCACACTGGTACTGAGACACGGACCAG
total_OTU00557	0	1	0	0	0	0	0	0	0	0	0	0	0.25	0	0	0.25	0	0	0.391002	0.391002	1	1	1	Bacteria	Firmicutes	Clostridia	Clostridiales	Lachnospiraceae	Lachnoclostridium	[Clostridium] glycyrrhizinilyticum	T-NR_112553.1	92.88	326	24	3	0	383.5	100	GATGAACGCTGGCGGCGTGCTTAACACATGCAAGTCGAACGAAGCGCCTTGCCGGAACCCCTTCGGGGAGGAAGGCATTGCGACTGAGTGGCGGACGGGTGAGTAACGCGTGGGCAACCTGCCCCATACAGGGGGATAACAGTTAGAAATGACTGCTAATACCGCATAAGCGCACAGGACCGCATGGTCCGGTGTGAAAAACTCCGGTGGTATGAGATGGACCCGCGTCTGATTAGCTGGTTGGTGAGGTAACGGCCCACCAAGGCGACGATCAGTAGCCGACCTGAGAGGGTGGCCGGCCACATTGGGACTGAGACACGGCCCAA
total_OTU00558	0	0	0	0	0	0	1	0	0	0	0	0	0	0.25	0	0	0.25	0	0.391002	#DIV/0!	1	1	1	Bacteria	Firmicutes	Bacilli	Lactobacillales	Lactobacillaceae	Lactobacillus	Lactobacillus gasseri	S004501732	91.82	339	27	9	0	372.5	100	GATGAACGCTGGCGGCGTGCTTAACACATGCAAGTCGAACGAAGCACATAAGAACGATTCTTCGGATGAAGTCTTTTGTGACTTAGCGGCGGACGGGTGAGTAACACGTGGGTAACCTGCCCAAGAGACTGGGATAACACCTGGAAACAGATGCTAATACCGGATAACAACACTAGACGCATGTCTAGAGCTTGAAAGATGGTTCTGCTATCACTCTTGGATGGACCTGCGGTGCATTAGCTAGTTGGTAAGGTAACGGCTTACCAAGGCAATGATGCATAGCCGAGTTGAGAGACTGATCGGCCACATTGGGACTGAGACACGGCCCAA
total_OTU00559	0	1	0	0	0	0	0	0	0	0	0	0	0.25	0	0	0.25	0	0	0.391002	0.391002	1	1	1	Bacteria	Bacteroidetes	Bacteroidia	Bacteroidales	Porphyromonadaceae	G_undefined_Porphyromonadaceae	Porphyromonadaceae bacterium C941	S002449763	84.94	319	47	7	0	293.3	100	GATGAACGCTAGCGACAGGCTTAACACATGCAAGTCGAGGGGCAGCGGGTAGATGAGCTTGCTCATTTATGCCGGCGACCGGCGCACGGGTGAGTAACACGTATGGAACCTGCCCGCAGCAGGGGGATAAGCGGAAGAAATTCCGTCTAATACCGCGTAACACCGCGGAGGGGCATCCCTTCGCGGTTAAAGATTCATCGGCTGCGGATGGCCATGCGGCGCATTAGCTAGTCGGCGGGGTAACGGCCCACCGAGGCGACGATGCGTAGGGGTTCTGAGAGGAAGGTCCCCCACACTGGTACTGAGACACGGACCAG
total_OTU00560	0	1	0	0	0	0	0	0	0	0	0	1	0.25	0	0.25	0.25	0	0.25	0.391002	1	1	1	2	Bacteria	Firmicutes	Clostridia	Clostridiales	Eubacteriaceae	Eubacterium	Eubacterium sp. oral clone BU014	AF385563	91.75	315	26	0	0	374.1	100	GATAAACGCTGGCGGCGCACCTAAGACATGCAAGTCGAACGGACTTAACCTTTAGTTTACTATTGGAGCGGTTAGTGGCGGACTGGTGAGTAACGCGTAAGCAATCTGCCTATCAGAGGGGAATAACAGTGAGAAATCATTGCTAATACCGCATAAGCTTTGAGTATCGCATGATACAAAAAGAAAAGGAGCAATCCGCTGATAGATGAGCTTGCGTCTGATTAGTTAGTTGGTGGGGTAACGGCCTACCAAGACGATGATCAGTAGCCGGACTGAGAGGTTGAACGGCCACATTGGGACTGAGATACGGCCCAG
total_OTU00561	0	0	0	0	0	0	0	1	0	0	0	0	0	0.25	0	0	0.25	0	0.391002	#DIV/0!	1	1	1	Bacteria	Firmicutes	Bacilli	Lactobacillales	Lactobacillaceae	Lactobacillus	Lactobacillus intestinalis	T-NR_025449.1	95.18	332	16	0	0	422.6	100	GACGAACGCTGGCGGCGTGCCTAATACATGCAAGTCGAGCGAGCTGAACCAGCAGATTCACTTCGGTGATGACGCTGGGAACGCGAGCGGCGGATGGGTGAGTAACACGTGGGTAACCTGCCCTAAAGTCTGGGATACCACTTGGAAACAGGTGCTAATACCGGATAACAACAATAGCTGCATGGCTATTGCTTAAAAGGCGGCGTAAGCTGTCGCTAAAGGATGGACCCGCGGTGCATTAGCTAGTTGGTAAGGTAACGGCTTACCAAGGCGACGATGCGTAGGGGTTCTGAGAGGAAGGTCCCCCACACTGGTACTGAGACACGGACCAG
total_OTU00562	1	0	1	0	0	0	0	0	0	0	0	0	0.5	0	0	0.288675	0	0	0.18169	0.18169	0.428571	0.428571	2	Bacteria	Firmicutes	Clostridia	Clostridiales	Lachnospiraceae	G_undefined_Lachnospiraceae	Lachnospiraceae bacterium A4	S000891921	85.3	313	46	0	0	321.5	100	GATGAACGCTGGCGGCGTGCCTAACACATGCAAGTCGAACGGCTGCAGGAGGAAACCTAGTGAATCCTGCGGCAGTGGCGGACGGGTGAGTAACGCGTGGGCAACCTACCGCATACAGGGGGATAACACCCGGAAACGGGTGCTAATACCGCATAAGCACACAGCACCGCATGGTGCAGTGTGAAAAGCAATTACGGTATGCGATGGGCCCGCGTCTGATTAGCTGGTTGGCGGGGTAACGGCCCACCAAGGCGACGATCAGTAGCCGGCCTGAGAGGGCGGACGGCCACACTGGGACTGAGACACGGCCCAG
total_OTU00563	1	1	0	0	0	0	0	0	0	0	0	0	0.5	0	0	0.288675	0	0	0.18169	0.18169	0.428571	0.428571	2	Bacteria	Firmicutes	Clostridia	Clostridiales	F_undefined_Clostridiales	G_undefined_Clostridiales	[Bacteroides] pectinophilus	T-NR_121686.1	88.89	324	36	0	0	361.7	100	GATGAACGCTGGCGGCGTGCTTAACACATGCAAGTCGAACGAAGCACGGAAGCGGATCCCTCCGGGGTGAAGCTTCCGTGACTGAGTGGCGGACGGGTGAGTAACGCGTGGGCAACCTGCCCCGTACCGGGGGATAACAGCCGGAAACGGATGCTAATACCGCATAAGCGCGCGGAGCCGCATGGCTCTGCGTGAAAAACTCCGGTGGTACGGGATGGGCCCGCGTCTGATTAGTTAGTTGGCGGGGTAACGGCCCACCAAGACCGCGATCAGCAGCCGGCCTGAGAGGGCGGCCGGCCACATTGGGACTGAGACACGGCCCAG
total_OTU00564	0	0	1	0	0	0	0	0	0	0	0	0	0.25	0	0	0.25	0	0	0.391002	0.391002	1	1	1	Bacteria	Firmicutes	Clostridia	Clostridiales	Lachnospiraceae	G_undefined_Lachnospiraceae	Lachnospiraceae bacterium 14-2	S000891927	94.14	332	19	8	0	378.6	100	GATGAACGCTGGCGGCGTGCTTAACACATGCAAGTCGAACGGGAATGCCACGCTGATGCGATTTCGGTCAAATCATGTGGCATTCGAGTGGCGGACGGGTGAGTAACGCGTGGGTAACCTGCCCCACACAGGGGGATAACAGCCGGAAACGGCTGCTAATACCGCATAAGCGCACAGCTTCGCATGAAGCGGTGTGAAAAGCCTTCGGGCGGTGTGGGATGGGCCCGCGTCTGATTAGCTGGTTGGCGGGGCAGCGGCCCACCAAGGCGACGATCAGTAGCCGGCCTGAGAGGGTGGACGGCCACATTGGGACTGAGACACGGCCCAA
total_OTU00565	1	0	0	0	1	0	0	0	0	0	0	0	0.25	0.25	0	0.25	0.25	0	1	0.391002	1	1	2	Bacteria	Bacteroidetes	Bacteroidia	Bacteroidales	Barnesiellaceae	Barnesiella	Barnesiella viscericola	T-NR_041508.1	81.7	321	58	4	0	289.4	100	GATGAACGCTAGCGACAGGCTTAACACATGCAAGTCGAGGGGCAGCGGGGCGGCAGGCTTGCCTGCCGCCGCCGGCGACCGGCGCACGGGTGAGTAACACGTATGCAACCTGCCCGTGGCAGGGGGATAAGCGGGGGAAACCCCGTCTAATACCGCGTAACGCGGCCTTGGGGCATCCCCGGGCCGCCAAAGGGAGCAATCCCGGCCACGGATGGGCATGCGTCCCATTAGCTAGTTGGCGGGGTAACGGCCCACCAAGGCTCCGATGGGTAGGGGTTCTGAGAGGAAGGTCCCCCACACTGGAACTGAGACACGGTCCAG
total_OTU00566	0	0	0	0	0	1	0	0	0	0	0	0	0	0.25	0	0	0.25	0	0.391002	#DIV/0!	1	1	1	Bacteria	Firmicutes	Clostridia	Clostridiales	Clostridiaceae	Clostridium	Clostridium sp. Culture-23	S003260628	88.58	324	37	0	0	359.2	100	GATGAACGCTGGCGGCGTGCTTAACACATGCAAGTCGAACGAGAATCCAGTGAAGGAGTTTTCGGACAACGGATCTGGAGGAAAGTGGCGGACGGGTGAGTAACGCGTGAGCAATCTGCCTTGGAGTGGGGAATAACGGTTGGAAACAGCCGCTAATACCGCATGATGCGTCTGGGAGGCATCTCTCTGGACGCCAAAGATTTATCGCTCTGAGATGAGCTCGCGTCTGATTAGCTTGTTGGCGGGGTAAAGGCCCACCAAGGCGACGATGCGTAGGGGTTCTGAGAGGAAGGCCCCCCACACTGGTACTGAGACACGGACCAG
total_OTU00567	0	0	0	0	1	0	2	0	0	0	0	0	0	0.75	0	0	0.478714	0	0.21517	#DIV/0!	0.428571	1	3	Bacteria	Bacteroidetes	Bacteroidia	Bacteroidales	Porphyromonadaceae	G_undefined_Porphyromonadaceae	Porphyromonadaceae bacterium C941	S002449763	81.41	318	58	6	0	270.3	100	GATGAACGCTAGCGACAGGCTTAACACATGCAAGTCGAGGGGCAGCGGGGGAGTAGCAATACTCCCGCCGGCGACCGGCGCACGGGTGAGTAACACGTATGCAACCTGCCCCCGCCAGGGGTACAACCCTCCGAAAGGGGGGCTGATACCGCGTACATCCCCCGGGGGCATCCCCGGGGGAGGAAAGCCCTTCTGGGCGGGCGGGGATGGGCATGCGGCGCATTAGGAAGACGGCGGTGTGACGGACCACCGTTCCGACGATGCGTAGGGGTTCTGAGAGGAAGGCCCCCCACACTGGTACTGAGACACGGACCAG
total_OTU00568	0	0	0	0	0	1	0	0	0	0	0	0	0	0.25	0	0	0.25	0	0.391002	#DIV/0!	1	1	1	Bacteria	Bacteroidetes	Bacteroidia	Bacteroidales	Porphyromonadaceae	G_undefined_Porphyromonadaceae	Porphyromonadaceae bacterium C941	S002449763	83.71	320	51	7	0	288	100	GATGAACGCTAGCTACAGGCTTAACACATGCAAGTCGAGGGGCAGCATGAAAGTTTGCTTGCAAACTTTTGATGGCGACCGGCGCACGGGTGAGTAACACGTATGGAACCTGCCCGTAGCAGGGGGATAAGCGGAAGAAATTCCGTCTAATACCGCGTAATAACTCCGAGAGGCATCTCCTGGGGTTTAAAGGGTAACACCGGCTACGGATGGCCATGCGGCGCATTAGCTAGTTGGCGGGGTAACGGCCCACCAAGGCGACGATGCGTAGGGGTTCTGAGAGGAAGGTCCCCCACACTGGTACTGAGACACGGACCAG
total_OTU00569	0	0	0	0	0	0	0	1	0	0	0	0	0	0.25	0	0	0.25	0	0.391002	#DIV/0!	1	1	1	Bacteria	Firmicutes	Clostridia	Clostridiales	F_undefined_Clostridiales	G_undefined_Clostridiales	Clostridiales bacterium CIEAF 021	S003316342	91.95	330	26	7	0	360.8	100	GATGAACGCTGGCGGCGTGCCTAACACATGCAAGTCGAACGGAGACGGAGCTGGAAGGGACAGTTTACTGTAACGGAAAGATCTGTCTTAGTGGCGGACGGGTGAGTAACGCGTGAGGAACCTGCCTTTCAGAGGGGGACAACAGTTGGAAACGACTGCTAATACCGCATAACGTACGGGTATCGCATGGTACTGGTACCAAAGATTCATCGCTGAGAGATGGCCTCGCGTCTGATTAGCTAGTTGGTAGGGTAACGGCCTACCAAGGCGACGATCAGTAGCCGGACTGAGAGGTTGGCCGGCCACATTGGGACTGAGATACGGCCCAG
total_OTU00570	0	0	0	0	0	0	0	0	0	0	0	1	0	0	0.25	0	0	0.25	#DIV/0!	0.391002	1	1	1	Bacteria	Firmicutes	Bacilli	Lactobacillales	Lactobacillaceae	Lactobacillus	Lactobacillus murinus	T-NR_112689.1	94.64	332	17	15	0	369.4	100	GATGAACGCTGGCGGCGTGCCTAATACATGCAAGTCGAGCGAACAGATAAGGAGCTTGCTCCTTTGACGTTAGCGGCGGACGGGTGAGTAACACGTGGGCAACCTGCCCAAAAGAGGGGGATAACACTTGGAAACAGGTGCTAATACCGCATAACCATAGTTACCACATGGTAACTATGTAAAAGGTGGCTATGCTACCACTTTTGGATGGGCCCGCGGCGCATTAGCTAGTTGGTGGGGTAAAGGCTTACCAAGGCAATGATGCGTAGCCGAACTGAGAGGTTGATCGGCCACATTGGGACTGAGACACGGCCCAA
total_OTU00571	0	0	0	0	2	0	0	0	0	0	0	0	0	0.5	0	0	0.5	0	0.391002	#DIV/0!	1	1	2	Bacteria	Bacteroidetes	Bacteroidia	Bacteroidales	Bacteroidaceae	Bacteroides	Bacteroides acidifaciens	S000001854	95.19	314	15	2	0	391.9	100	GATGAACGCTAGCGACAGGCTTAACACATGCAAGTCGAGGGGCAGCGGGGAAGTGGCAACACTTCTGCCGGCGACCGGCGCACGGGTGAGTAACACGTATCCAACCTGCCGATGACTCGGGGATAGCCTTTCGAAAGAAAGATTAATACCCGATGGCATAGTTCTTCCGCATGGTAGGACTATTAAAGAATTTCGGTCATCGATGGGGATGCGTTCCATTAGCTTGTTGGCGGGGTAACGGCCCACCAAGGCATCGATGGATAGGGGTTCTGAGAGGAAGGTCCCCCACATTGGAACTGAGACACGGTCCAA
total_OTU00572	0	0	0	0	0	0	0	0	0	0	1	0	0	0	0.25	0	0	0.25	#DIV/0!	0.391002	1	1	1	Bacteria	Firmicutes	Clostridia	Clostridiales	Clostridiaceae	Clostridium	Clostridium sp. Culture Jar-15	S003260639	99.39	330	2	0	0	454.7	100	GACGAACGCTGGCGGCGTGCCTAACACATGCAAGTCGAACGGAGCTAGACGCTGAGGGCGTAGCTTGCTATTGAATCTTGTTTAGCTTAGTGGCGGACGGGTGAGTAACGCGTGAGCAACCTACCTTTCAGAGGGGGATAACGTTTGGAAACGAACGCTAATACCGCATGATATTATTGGGCAGCATTGCCTGATAATCAAAGGAGCAATCCGCTGAAAGATGGGCTCGCGTCCGATTAGGTAGTTGGCGGGGTAACGGCCCACCAAGCCGACGATCGGCAGCCGGACTGAGAGGTTGAACGGCCACATTGGGACTGAGACACGGCCCAG
total_OTU00573	0	0	0	1	0	0	0	0	0	0	0	0	0.25	0	0	0.25	0	0	0.391002	0.391002	1	1	1	Bacteria	Firmicutes	Clostridia	Clostridiales	Clostridiaceae	Clostridium	Clostridium sp. cTPY-12	S000357032	95.34	324	16	2	0	411.5	100	GATGAACGCTGGCGGCGTGCCTAACACATGCAAGTCGAGCGAAGCGCTTAAGTCAGATTCTTCGGATGAAGGCTTTTGTGACTGAGCGGCGGACGGGTGAGTAACGCGTGGGTAACCTGCCTTACACAGGGGGATAACAGTTAGAAATGACTGCTAATACCGCATAAGACCACAGTACTGCATGGTACAGTGGTAAAAACTGAGGTGGTGTAAGATGGACCCGCGTCTGATTAGCTAGTTGGCAGGGTAACGGCCTACCAAGGCGACGATCAGTAGCCGGCTTGAGAGAGTGAACGGCCACATTGGGACTGAGACACGGCCCAG
total_OTU00574	1	0	0	0	0	0	0	0	0	0	0	0	0.25	0	0	0.25	0	0	0.391002	0.391002	1	1	1	Bacteria	Firmicutes	Clostridia	Clostridiales	Clostridiaceae	Clostridium	Clostridium sp. ID5	S000515710	88.5	328	36	15	0	316.5	100	GATGAACGCTAGCGACAGGCCTAACACATGCAAGTCGAGGGGCATCGGGGCGAGGAGCAATCCTTGCCGCCGGCGACCGGCGCACGGGTGAGTAACGCGTATGCGACCTGCCCGTTGCAGGGGGATAACAGTTAGAAATGACTGCTAATACCGCATAAGCGCACAGTACTGCATGGTACAGTGTGAAAAACTCCGGTGGTATAAGATGGACCCGCGTCTGATTAGCCAGTTGGCGGGGTAACGGCCCACCAAAGCGACGATCAGTAGCCGACCTGAGAGGGTGACCGGCCACATTGGGACTGAGACACGGCCCAA
total_OTU00575	0	1	0	0	0	0	0	0	0	0	0	0	0.25	0	0	0.25	0	0	0.391002	0.391002	1	1	1	Bacteria	Firmicutes	Clostridia	Clostridiales	Clostridiaceae	Clostridium	Clostridium sp. Clone-16	S003260648	88.31	326	38	1	0	353.6	100	GACGAACGCTGGCGGCGCGCCTAACACATGCAAGTCGAACGGAGCTTATATTTCAGAAGTTTTCGGATGGACGAGAGATAAGCTTAGTGGCGGACGGGTGAGTAACGCGTGGGTAACCTGCCTTACACAGGGGGATAACACCTGGAAACAGGTGCTAATACCGCATAAGCGCACAGGGCCGCATGGCCCGGTGTGAAAAACTCCGGTGGTGTAAGATGGACCCGCGTCTGATTAGCTTGTTGGCGGGGTAGGGGCCCACCAAGGCGACGATCAGTAGCCGGCCTGAGAGGGTGGACGGCCACATTGGGACTGAGACACGGCCCAA
total_OTU00576	1	0	2	0	0	0	0	0	0	0	0	0	0.75	0	0	0.478714	0	0	0.21517	0.21517	0.428571	0.428571	3	Bacteria	Bacteroidetes	Bacteroidia	Bacteroidales	Rikenellaceae	Alistipes	Alistipes timonensis	NZ_CAEG00000000	90	318	31	8	0	335.9	100	GATGAACGCTAGCGGCAGGCTTAACACATGCAAGTCGAGGGGCAGCGAGTAGATTGCTTGCAATCTGCGTCGGCGACCGGCGGACGGGTGCGTAACGCGTATGCAACCTACCCATTACAGGGGGATAACACTGAGAAATCGGTACTAATACCCCATAACATCAGAGGAGGCATCTCCTTTGGTTGAAAACTCCGGTGGTAATGGATGGGCATGCGTTGTATTAGTTAGTTGGTAAGGTAACGGCTTACCAAGACTACGATACATAGGGGGACTGAGAGGAAGGTCCCCCACACTGGGACTGAGACACGGCCCAG
total_OTU00577	0	0	0	0	0	0	0	0	1	1	0	1	0	0	0.75	0	0	0.25	#DIV/0!	0.0576689	1	0.142857	3	Bacteria	Firmicutes	C_undefined_Firmicutes	O_undefined_Firmicutes	F_undefined_Firmicutes	G_undefined_Firmicutes	bacterium ASF500	S000388317	89.81	325	33	1	0	364.7	100	GATGAACGCTGGCGGCGTGCTTAACACATGCAAGTCGAACGAGAATCCGGGGAAGGAGGCTTCGGCCAACGGAACTGGAGGAAAGTGGCGGACGGGTGAGTAACGCGTGAGTAACCTGCCTTGGAGAGGGGAATAACACATCGAAAGATGTGCTAATACCGCATGAAATGTCTGAATCGCATGGTTCTGGACATCAAAGATTTATCGCTCTGAGATGGACTCGCGTCTGATTAGCTGGTTGACGGGGTAACGGCCCACCAAGGCGACGATCAGTAGCCGGACTGAGAGGTTGGCCGGCCACATTGGGACTGAGACACGGCCCAG
total_OTU00578	1	0	0	0	0	0	0	0	0	0	0	0	0.25	0	0	0.25	0	0	0.391002	0.391002	1	1	1	Bacteria	Bacteroidetes	Bacteroidia	Bacteroidales	Porphyromonadaceae	G_undefined_Porphyromonadaceae	Porphyromonadaceae bacterium C941	S002449763	82.64	320	54	9	0	275.5	100	GATGAACGCTAGCGGCAGGCTTAACACATGCAAGTCGAGGGGCAGCGGGGGGCGCGCTTGCGCGTCCCGCCGGCGACCGGCGCACGGGTGAGTAACACGTATGCAACCTGCCTGCCACAGCCGGATAATCGGGAGAAATTCCGTCTAATACGGCATAATGCACCTATGGGACATCCTGTTGGTGCCAAAGGTTGATTCCGGTGGCGGATGGGCATGCGTCGCATTAGTTAGTTGGCGGTGTAACGGACCACCAAGACGACGATGCGTAGGGGTTCTGAGAGGAAGGTCCCCCACACTGGTACTGAGACACGGACCAG
total_OTU00579	0	0	1	0	0	0	0	0	0	0	0	0	0.25	0	0	0.25	0	0	0.391002	0.391002	1	1	1	Bacteria	Bacteroidetes	Bacteroidia	Bacteroidales	Porphyromonadaceae	G_undefined_Porphyromonadaceae	Porphyromonadaceae bacterium C941	S002449763	86.17	314	43	3	0	312.9	100	GATGAACGCTAGCGACAGGCTTAACACATGCAAGTCGAGGGGCAGCGGGGAAGTAGCAATACTTCCGCCGGCGACCGGCGCACGGGTGAGTAACACGTATGCAACCTACCCCCTACAGGGGAATAATCGGCGGAAACGCCGTCTAATACCGCATATACGCCATGGAGGCATCTCTTTGGCGGGAAAGAATTTCGGTAGGGGATGGGCATGCGGCGCATTAGGTAGTTGGCGGGGTAACGGCCCACCAAGCCGACGATGCGTAGGGGTTCTGAGAGGAAGGTCCCCCACACTGGTACTGAGACACGGACCAG
total_OTU00580	1	0	0	0	0	0	0	0	0	0	0	0	0.25	0	0	0.25	0	0	0.391002	0.391002	1	1	1	Bacteria	Firmicutes	Bacilli	Lactobacillales	Enterococcaceae	Enterococcus	Enterococcus rivorum	S003754924	91.25	329	28	9	0	352.8	100	GACGAACGCTGGCGGCGTGCCTAATACATGCAAGTCGAACGCTTCTTTCCTCCCGAGTGCTTGCACTCAATTGGAAAGAGGAGTGGCGGACGGGTGAGTAACACGTGGGTAACCTACCCATCAGAGGGGGATAACACTTAGAAATAGGTGCTAATACCGCATAAGCGCACAGAACCGCATGGTTCGGTGTGAAAAACTCCGGTGGTGTAAGATGGACCCGCGTCTGATTAGCTGGTTGGTGAGGTAACGGCTCACCAAGGCGACGATCAGTAGCCGGCCTGAGAGGGTGAACGGCCACATTGGGACTGAGACACGGCCCAA
total_OTU00581	0	0	0	0	0	0	0	1	0	0	0	0	0	0.25	0	0	0.25	0	0.391002	#DIV/0!	1	1	1	Bacteria	Bacteroidetes	Bacteroidia	Bacteroidales	Tannerellaceae	Parabacteroides	Parabacteroides sp. D13	NZ_ACPW00000000	84.87	316	46	12	0	282.5	100	GATGAACGCTAGCGACAGGCTTAACACATGCAAGTCGAGGGGCAGCACGGGCAGCAATGCCTGGTGGCGACCGGCGCACGGGTGAGTAACACGTATGCAACCTGCCCCTGTCAGGGGGACAACCCGCCGAAAGGCGGGCTAAACCCGCGTACATGCCACCGGGGCATCCCGGAGGCAGGAAAGGCTTCGGCCGGACAGGGATGGGCATGCGGCGCATTAGGCAGTAGGCGGGGTAACGGCCCACCTAACCGACGATGCGTAGGGGTTCTGAGAGGAAGGTCCCCCACACTGGTACTGAGACACGGACCAG
total_OTU00582	0	0	0	0	0	0	0	0	0	0	0	1	0	0	0.25	0	0	0.25	#DIV/0!	0.391002	1	1	1	Bacteria	Firmicutes	Tissierellia	Tissierellales	Peptoniphilaceae	Peptoniphilus	Peptoniphilus rhinitidis	NZ_BAEW00000000	100	325	0	0	0	452.8	100	GACGAACGCTGGCGGCGCGCTTAACACATGCAAGTCGAGCGATGAAACTTTAACAGAACCCTTCGGGGCGAAGATAAAGTGGATTAGCGGCGGACGGGTGAGTAACACGTGAGTAACCTGCCTTAGACATTGGGATAGCCTCGGGAAACCGGGATTAATACCAAATAAAATCATAATGACACATGTCATAACGATCAAAACTCCGGTGGTCTAAGATGGACTCGCGTCCCATTAGCTAGTTGGTAGAGTAAAAGCCTACCAAGGCGACGATGGGTAGCCGGCCTGAGAGGGTGAACGGCCACATTGGAACTGAGAAACGGTCCAA
total_OTU00583	0	0	0	0	3	0	0	0	0	0	0	0	0	0.75	0	0	0.75	0	0.391002	#DIV/0!	1	1	3	Bacteria	Bacteroidetes	Bacteroidia	Bacteroidales	Prevotellaceae	Prevotella	Prevotella sp. canine oral taxon 226	S003222720	86.31	316	43	2	0	324.8	100	GATGAACGCTAGCTACAGGCTTAACACATGCAAGTCGAGGGGCATCATGGCGGTTGCTTGCGACCGCTGATGGCGACCGGCGCACGGGTGCGTAACGCGTATCGAACCTGCCGCATACCCGGGGATAGCCTTGCGAAAGCAAGATTAATACCCGATGTTCTCACTGTTCCGCATGTTACGGTGAGCAAAGAGATTCGGTATGCGATGGCGATGCGTCCCATTAGCTAGACGGCGGGGTGACGGCCCACCGTGGCGACGATGCGTAGGGGTTCTGAGAGGAAGGCCCCCCACACTGGGACTGAGACACGGCCCAG
total_OTU00584	0	1	0	0	0	0	0	0	0	0	0	0	0.25	0	0	0.25	0	0	0.391002	0.391002	1	1	1	Bacteria	Firmicutes	Clostridia	Clostridiales	Lachnospiraceae	G_undefined_Lachnospiraceae	Lachnospiraceae bacterium DJF_VP30	S001046063	88.89	335	36	11	0	342.8	100	GATGAACGCTGGCGGCGTGCTTAACACATGCAAGTCGAACGGAGTTATCATTTTTGAAGCAAATAGCTTGCTAGGAGTGGAGATATTGATAACTTAGTGGCGGACGGGTGAGTAACGCGTGGGTAACCTGCCGTATACAGGGGGATAACACTTAGAAATAGGTGCTAATACCGCATAAGCGCACAGCAGTGCATACTGGAGTGTGAAAAGCCGAGACGGTATACGATGGGCCCGCGTCTGATTAGCCAGTTGGCAGGGTAACGGCCTACCAAAGCGACGATCAGTAGCCGGCCTGAGAGGGCGGACGGCCACATTGGGACTGAGACACGGCCCAG
total_OTU00585	0	0	0	0	0	0	2	0	0	0	0	0	0	0.5	0	0	0.5	0	0.391002	#DIV/0!	1	1	2	Bacteria	Firmicutes	Bacilli	Lactobacillales	Lactobacillaceae	Lactobacillus	Lactobacillus reuteri	NZ_AAPZ00000000	94.75	343	18	0	0	432.8	100	GACGAACGCCGGCGGTGTGCCTAATACATGCAAGTCGTACGCACTGGCCCAACTGATTGATGGTGCTTGCACCTGATTGACGTTGGATCACCAGTGAGTGGCGGACGGGTGAGTAACACGTAGGTAACCTGCCCCGGAGCGGGGGATAACATTTGGAAACAGATGCTAATACCGCATAACAACAAAAGCCACATGGCTTTTGTTTGAAAGATGGCCTTGGCTATCACTCTGGGATGGACCTGCGGTGCATTAGCTGGTTGGTGAGGTAACGGCTCACCAAGGCGACGATCAGTAGCCGGCTTGAGAGAGTGGACGGCCACATTGGGACTGAGACACGGCCCAG
total_OTU00586	0	0	1	0	0	0	0	0	0	0	0	0	0.25	0	0	0.25	0	0	0.391002	0.391002	1	1	1	Bacteria	Firmicutes	Erysipelotrichia	Erysipelotrichales	Erysipelotrichaceae	Faecalibaculum	Faecalibaculum rodentium	T-NR_146011.1	99.02	306	3	0	0	419	100	GATGAACGCTGGTGGCATGCCTAATACATGCAAGTCGAACGAGAGACCTTCGGGTCTCTAGTGGCGAACGGGTGAGTAACACGTAGGGAACCTGCCCGCGCACCGGGAATACGCTCTGGAAACGGAGAACAGATCCCGATGTACAGGAAGGAGGCATCTTCTTTCTGTGAAACATCCTCTAGGGGATGGGGCGCGGATGGACCTGCGGTGCATTAGTTGGTTGGCGGGGTAAAGGCCCACCAAGACGATGATGCATAGCCGGCCTGAGAGGGCGGACGGCCACATTGGGACTGAGACACGGCCCAG
total_OTU00587	0	0	1	0	0	0	0	0	0	0	0	0	0.25	0	0	0.25	0	0	0.391002	0.391002	1	1	1	Bacteria	Firmicutes	Clostridia	Clostridiales	Lachnospiraceae	G_undefined_Lachnospiraceae	Lachnospiraceae bacterium A4	S000891921	89.14	313	34	0	0	351.4	100	GATGAACGCTGGCGGCGTGCCTAACACATGCAGGTCGAACGGGAATAGGATGAAACCTAGTGATTCCTATTCTAGTGGCGGACGGGTGAGTAACGCGTGGGTAACCTGCCTTGCACTGGGGGATAACACTTAGAAATAGGTGCTAATACCGCATAAGCACACAGCTTCGCATGGAGCAGTGTGAAAAGCGTAAACGGTATACGATGGACCCGCGTCTGATTAGCTAGTTGGCGGGGTAGAGGCCCACCAAGGCGACGATCAGTAGCCGGCCTGAGAGGGTGACCGGCCACATTGGGACTGAGACACGGCCCAA
total_OTU00588	0	0	0	0	0	0	0	1	0	0	0	0	0	0.25	0	0	0.25	0	0.391002	#DIV/0!	1	1	1	Bacteria	Firmicutes	Clostridia	Clostridiales	Ruminococcaceae	Caproiciproducens	Caproiciproducens galactitolivorans	T-NR_145929.1	91.64	315	26	4	0	354.2	100	GACGAACGCTGGCGGCGTGCCTAACACATGCAAGTCGAACGGGGATGGATAGGCTTGCCTATCCATTCTAGTGGCGGACGGGTGAGTAACGCGTGAGTAACCTGCCTTACAGAGGGGGATAACGTCTGGAAACGGACGCTAATACCGCATAACATTCTGTTTCCGCATGGGAATAGAATCAAAGGAGAAATCCGCTGAAAGATGGACTCGCGTCCGATTAGCTAGTTGGCGGGGTAAAGGCCCACCAAGGCGACGATCGGTAGCCGGACTGAGAGGTCGAACGGCCACATTGGGACTGAGACACGGCCCAG
total_OTU00589	0	0	0	1	0	0	0	0	0	0	0	0	0.25	0	0	0.25	0	0	0.391002	0.391002	1	1	1	Bacteria	Firmicutes	Clostridia	Clostridiales	F_undefined_Clostridiales	G_undefined_Clostridiales	Clostridiales bacterium oral taxon F32	S002167974	78.13	364	75	21	0	237.6	100	GATGAACGCTGGCGGCGCATTTAAGACATGCAAGTCGAACGAAAAGATTCAATTGAAATGGAATAGAAGATTTATCTGAAAGGAAGTTTCGCCCGAATCTTTTAGTGGCGGACGGGTGAGTAATACATAGAAAATCTGCCTTTTAGAGAGAAATAACTACTGGAAACGGTAGCTAATGTCACATAAGACCACACTAAGGCATCTTAGAGAGGTCAAAGGAGAAATCCGCTAGAAGATGAGTCTATGGCTGATTAGTTAGTTGGTGGGGTAAAGGCTTACCAAGACGATGATCAGTAGCCGAGCTGAGAGGCTGGCCGGCCACATTGGGACTGAGACACGGCCCAG
total_OTU00590	0	0	0	1	0	0	0	0	0	0	0	3	0.25	0	0.75	0.25	0	0.75	0.391002	0.564443	1	1	4	Bacteria	Firmicutes	Clostridia	Clostridiales	Eubacteriaceae	Eubacterium	Eubacterium sp. oral clone BU014	AF385563	92.06	317	25	2	0	367.8	100	GATAAACGCTGGTGGCGCACATAAGACATGCAAGTCGAACGAACTTAATTCGAATGTTTACATTTGGAAGCGGTTAGTGGCGGACTGGTGAGTAACACGTAAGCAACCTGCCTATTAGAGGGGAATAACAGTGAGAAATCATTGCTAATACCGCATATGCCATATGTACCACATGGTACAAGTGGGAAAGGAGCAATCCGCTAATAGATGGGCTTGCGTCTGATTAGATAGTTGGTGGGGTAACGGCCTACCAAGTCGACGATCAGTAGCCGAACTGAGAGGTGGAACGGCCACATTGGGACTGAGATACGGCCCAG
total_OTU00591	0	0	0	0	1	0	0	0	0	0	0	0	0	0.25	0	0	0.25	0	0.391002	#DIV/0!	1	1	1	Bacteria	Bacteroidetes	Bacteroidia	Bacteroidales	Prevotellaceae	Prevotella	Prevotella conceptionensis	S000721552	80.89	318	60	4	0	270.3	100	GATGAACGCTAGCGACAGGCTTAACACATGCAAGTCGAGGGGCAGCGGGGCGGCAGGCTTGCCTGCCGCCGCCGGCGACCGGCGCACGGGTGAGTAACACGTATGCAACCTGCCCCTGTCAGGGGGACAACCCGCCGAAAGGCGGGCTAATCCCGCGTATATCCCGGAGGGGCATCCCTTCGGGAGGAAAGGAATATCCGGACAGGGATGGGCATGCGGCGCATTAGGCAGACGGCGGGGTAACGGCCCACCGTACCGACGATGCGTAGGGGTTCTGAGAGGAAGGCCCCCCACACTGGTACTGAGACACGGACCAG
total_OTU00592	0	0	0	0	1	0	0	0	0	0	0	0	0	0.25	0	0	0.25	0	0.391002	#DIV/0!	1	1	1	Bacteria	Firmicutes	Bacilli	Lactobacillales	Lactobacillaceae	Lactobacillus	Lactobacillus reuteri	NC_015697_06	81.74	347	61	13	0	282.2	100	GATGAACGCCGGCGGTGTGCCTAATACATGCAAGTCGTACGCACTGGCCCAACTGATTGATGGTGCTTGCACCTGATTGACGATGGATCATCAGTGAGTGGCGGACGGGTGAGTAACACGTATGGAACCTGCCCGTAGCAGGGGGATAAGCGGAAGAAATTCCGTCTAATACCGCGTAATAACTCCGAGAGGCATCTCCTGGGGCTTAAAGGGTAACACCGGCTACGGATGGCCATGCGGCGCATTAGCTAGTTGGCGGGGTAACGGCCCACCAAGGCGACGATGCGTAGGGGTTCTGAGAGGAAGGTCCCCCACACTGGTACTGAGACACGGACCAG
total_OTU00593	0	0	0	0	0	0	0	0	1	0	0	0	0	0	0.25	0	0	0.25	#DIV/0!	0.391002	1	1	1	Bacteria	Firmicutes	Clostridia	Clostridiales	Clostridiaceae	Clostridium	Clostridium sp. ASF356	S000388318	90.73	315	29	2	0	355	100	GACGAACGCTGGCGGCGTGCCTAATACATGCAAGTCGAGCGACGAATCGGGGTACTTGTACCAAGACGAAGAGCGGCGAACGGGTGAGTAACGTGTGGGCAACCTACCTTTTACTGTGGAATAATCGTTGGAAACGACGACTAATACCGCATACGGTTCTTGGAAGGCATCTTCTAAGAAAGAAAGGATTTATTCGGTAAAAGATGGGCCCGCATCTGATTAGCTAGTTGGTGAGATAATAGCCCACCAAGGCAACGATCAGTAGCCGACCTGAGAGGGTGACCGGCCACATTGGGACTGAGACACGGCCCAA
total_OTU00594	0	0	0	0	0	0	0	0	0	0	1	0	0	0	0.25	0	0	0.25	#DIV/0!	0.391002	1	1	1	Bacteria	Firmicutes	Clostridia	Clostridiales	F_undefined_Clostridiales	G_undefined_Clostridiales	Clostridiales bacterium feline oral taxon 148	S004449241	92.81	307	22	1	0	367.2	100	GACGAACGCTGGCGGCATGCTTAACACATGCAAGTCGAACGGACTGATTCCTTCGGGATGAAAGTTAGTGGCGAACGGGTGAGTAATGTATGAGCAACCTGCCTCTATCAACGGGATAGCAGTTGGAAACGACTGGTAATACGGTATATGACCACAGCACGGCATCGTGCAGCGGTAAAAGATTTTATCGGATAGAGATGGGCTCATATCCCATTAGGTAGTTGGTGAGATAACAGCCCACCAAGCCTACGATGGGTAGCCGAGCTGAGAGGCTGATCGGCCACATTGGGACTGAAACACGGCCCAG
total_OTU00595	3	0	0	0	1	0	0	1	0	0	0	0	0.75	0.5	0	0.75	0.288675	0	0.771769	0.391002	1	1	5	Bacteria	Firmicutes	Clostridia	Clostridiales	Ruminococcaceae	Hydrogenoanaerobacterium	Hydrogenoanaerobacterium sp. YN3	S002235759	87.31	325	41	2	0	339	100	GACGAACGCTGGCGGCGCGCCTAACACATGCAAGTCGAACGGGACTATGCTGGAAGAAGTTTTCGGATGGATTTTGGTATAGTTTAGTGGCGGACGGGTGAGTAACACGTGAGCAACCTGCCTTCGAGAGGGGAATAACGGCTGGAAACGGTCGCTAATACCGCATAACATACAGGAGGGACATCCCTTTTGTATCAAAGATTTATCGCTCGAAGATGGGCTCGCGTCCGATTAGGTAGTTGGTGAGGTAACGGCCCACCAAGCCGACGATCGGTAGCCGGACTGAGAGGTTGAACGGCCACATTGGGACTGAGACACGGCCCAG
total_OTU00596	0	0	0	0	0	0	1	0	0	0	0	0	0	0.25	0	0	0.25	0	0.391002	#DIV/0!	1	1	1	Bacteria	Firmicutes	Clostridia	Clostridiales	F_undefined_Clostridiales	G_undefined_Clostridiales	Clostridiales bacterium CIEAF 020	S003316333	87.31	327	41	4	0	336.7	100	GACGAACGCTGGCGGCGTGCTTAACACATGCAAGTCGAACGGAGCACCCCTGAAAGAGTTTTCGGACAATGGAAGGGAATGCTTAGTGGCGGACGGGTGAGTAACGCGTGGGCAACCTACCGTATACAGGGGGATAACACTTAGAAATAGGTGCTAATACCGCATAAGCGCACAGCAGTGCATACTGGAGTGTGAAAAGCCGAGACGGTATACGATGGGCCCGCGTCTGATTAGCCAGTTGGCAGGGTAACGGCCTACCAAAGCGACGATCAGTAGCCGGCCTGAGAGGGCGGACGGCCACATTGGGACTGAGACACGGCCCAG
total_OTU00597	0	1	1	0	0	0	0	0	0	0	0	0	0.5	0	0	0.288675	0	0	0.18169	0.18169	0.428571	0.428571	2	Bacteria	Firmicutes	Clostridia	Clostridiales	Ruminococcaceae	Phocea	Phocea massiliensis	T-NR_144748.1	87.46	311	39	0	0	336.2	100	GACGAACGCTGGCGGCACGCCTAACACATGCAAGTCGAACGGAGTTTTAGATGCTTGCATCTGAAACTTAGTGGCGGACGGGTGAGTAACACGTGAGCAACCTGCCTTCCAGAGGGGGATAACGTTTGGAAACGAACGCTAATACCGCATAACATATATTTATCACATGGTAGATATATCAAAGGAGCAATCCGCTGGGAGATGGGCTCGCGTCCGATTAGATAGTTGGCGGGGCAACGGCCCACCAAGTCAACGATCGGTAGCCGGACTGAGAGGTTGAACGGCCACATTGGGACTGAGACACGGCCCAG
total_OTU00598	1	0	0	0	0	0	0	0	0	0	0	0	0.25	0	0	0.25	0	0	0.391002	0.391002	1	1	1	Bacteria	Firmicutes	Bacilli	Lactobacillales	Streptococcaceae	Lactococcus	Lactococcus garvieae	NZ_AMQS00000000	91.77	318	26	2	0	366.7	100	GACGAACGCTGGCGGCGTGCCTAATACATGCAAGTCGAGCGACGAATCGAGGTACTTGTACCAAGACGAAGAGCGGCGAACGGGTGAGTAACGCGTGGGAAATCTGCCGAGTAGCGGGGGACAACGTTTGGAAACGAACGCTAATACCGCATAACAATTGGAATCGCATGATTCTTATTTAAAAGAAGCAAAAGCTTCACTACTTGATGATCCCGCGTTGTATTAGCTAGTTGGTAGGGTAACGGCCTACCAAAGCAACGATCAGTAGCCGGCCTGAGAGGGTGAACGGCCACATTGGGACTGAGACACGGCCCAG
total_OTU00599	0	1	0	0	0	0	0	0	0	0	0	0	0.25	0	0	0.25	0	0	0.391002	0.391002	1	1	1	Bacteria	Firmicutes	Clostridia	Clostridiales	Lachnospiraceae	Blautia	Blautia producta	T-NR_113270.1	89.2	325	35	1	0	359.7	100	GATGAACGCTGGCGGCGTGCTTAACACATGCAAGTCGAGCGAAGCACTTTTTTAGAACTCTTCGGAGGGAAGAGAGGGTGACTTAGCGGCGGACGGGTGAGTAACGCGTGGGCAACCTGCCTTACACAGGGGGATAACAATTAGAAATGATTGCTAATACCGCATAAGCGCACAAGAGCCGCATGGCTTGGTGCGAAAAACTCCGGTGGCACGGGATGGACCCGCGTCAGATTAGCCAGTTGGCGGGGTAACGGCCCACCAAAGCGACGATCTGTAGCCGGCCTGAGAGGGCGGACGGCCACATTGGGACTGAGACACGGCCCAG
total_OTU00600	4	2	1	0	0	1	0	0	0	0	0	0	1.75	0.25	0	0.853913	0.25	0	0.176978	0.132842	0.257143	0.142857	8	Bacteria	Bacteroidetes	Bacteroidia	Bacteroidales	Bacteroidaceae	Bacteroides	Bacteroides acidifaciens	T-NR_112931.1	97.13	316	9	2	0	406.3	100	GATGAACGCTAGCTACAGGCTTAACACATGCAAGTCGAGGGGCAGCATGAACTTAGCTTGCTAAGTTTGATGGCGACCGGCGCACGGGTGAGTAACACGTATCCAACCTGCCGATGACTCGGGGATAGCCTTTCGAAAGAAAGATTAATACCCGATGTCATAGTCCTACCGCATGATGGGATTATTAAAGAATTTCGGTATGGGATGGGGATGCGTTCCATTAGTTAGTTGGCGGGGTAACGGCCCACCAAGACGACGATGGATAGGGGTTCTGAGAGGAAGGTCCCCCACATTGGAACTGAGACACGGTCCAA
total_OTU00601	0	0	0	0	0	0	1	0	0	0	0	0	0	0.25	0	0	0.25	0	0.391002	#DIV/0!	1	1	1	Bacteria	Firmicutes	Clostridia	Clostridiales	F_undefined_Clostridiales	G_undefined_Clostridiales	Clostridiales bacterium CIEAF 017	S003316336	90.49	326	31	0	0	376.9	100	GATGAACGCTGGCGGCGTGCTTAACACATGCAAGTCGAACGAAGCGCGCGGAAGGAAGGCCTTCGGGCCGGAGAGCCGCGGGACTGAGTGGCGGACGGGTGAGTAACGCGTGGGCAACCTGCCCCGTACAGGGGGATAACAGCCGGAAACGGCTGCTAATACCGCATAAGCGCACAGCGCCGCATGGCGCGGTGTGAAAAGCTCCGGCGGTACGGGAGGGGCCCGCGTCTGATTAGCTGGTTGGTGAGGTAACGGCTCACCAAGGCGACGATCAGTAGCCGGCTTGAGAGAGTGGACGGCCACATTGGGACTGAGACACGGCCCAG
total_OTU00602	1	0	0	0	0	0	0	0	0	0	0	0	0.25	0	0	0.25	0	0	0.391002	0.391002	1	1	1	Bacteria	Firmicutes	Clostridia	Clostridiales	Lachnospiraceae	Blautia	Blautia sp. Ser8	S001745585	93.5	326	22	3	0	388.5	100	GATGAACGCTGGCGGCGTGCCTAACACATGCAAGTCGAGCGAAGCACTTTGCTTTGATTCTTTCGGGAGGAGAAGTGATTTGACTGAGCGGCGGACGGGTGAGTAACGCGTGGGTAACCTGCCTCATACAGGGGGATAACAGTTAGAAATGACTGCTAATACCGCATAAGCGCACAGGACCACATGGTCCGGTGTGAAAAACTCCGGTGGTATGAGATGGACCCGCATCTGATTAGTTAGTTGGCGGGGTAACGGCCCACCAAGGCGACGATCAGTAGCCGGCCTGAGAGGTTGATCGGCCACATTGGGACTGAGACACGGCCCAG
total_OTU00603	0	0	0	0	0	0	1	0	0	0	0	0	0	0.25	0	0	0.25	0	0.391002	#DIV/0!	1	1	1	Bacteria	Firmicutes	Clostridia	Clostridiales	Clostridiaceae	Clostridium	Clostridium sp. ID5	S000515710	90.77	334	30	9	0	351.4	100	GACGAACGCTGGCGGCGTGCCTAATACATGCAAGTCGAGCGAGCTTGCCTAGATGATTTTAGTGCTTGCACTAAATGAAACTAGATACAAGCGAGCGGCGGACGGGTGAGTAACGCGTGGGTAACCTGCCTCATACAGGGGGATAACAGTTAGAAATGACTGCTAATACCGCATAAGCGCACGGTTTCGCATGGAACAGTGTGAAAAACTCCGGTGGTATGAGATGGACCCGCGTCTGATTAGCTGGTTGGCGGGGTAACGGCCCACCAAGGCGACGATCAGTAGCCGGCCTGAGAGGGTGAACGGCCACATTGGGACTGAGACACGGCCCAA
total_OTU00604	0	0	0	0	0	0	1	0	0	0	0	0	0	0.25	0	0	0.25	0	0.391002	#DIV/0!	1	1	1	Bacteria	Bacteroidetes	Bacteroidia	Bacteroidales	Barnesiellaceae	Barnesiella	Barnesiella viscericola	T-NR_121773.2	82.65	319	55	2	0	295.7	100	GATGAACGCTAGCGACAGGCCTAACACATGCAAGTCGAGGGGCATCGGGGCGAGGAGCAATCCTTGCCGCCGGCGACCGGCGCACGGGTGAGTAACACGTATGCAACCTGCCCGTCACAGGGGGATAATCGGAAGAAATTCCGTCTAATACCGCGTGACAACACCGAGAGGCATCTTTTGGTGTTCAAAGGGAGCAATTCCGGTGACGGATGGGCATGCGTCGCATTAGCTAGTCGGCGGGGTAACGGCCCACCGAGGCGACGATGCGTAGGGGTTCTGAGAGGAAGGCCCCCCACACTGGTACTGAGACACGGACCAG
total_OTU00605	0	0	0	0	0	0	0	1	0	0	0	0	0	0.25	0	0	0.25	0	0.391002	#DIV/0!	1	1	1	Bacteria	Firmicutes	Bacilli	Lactobacillales	Enterococcaceae	Enterococcus	Enterococcus faecalis	NC_018221_04	94.82	343	17	15	0	388	100	GATGAACGCCGGCGGTGTGCCTAATACATGCAAGTCGTACGCACTGGCCCAACTGATTGATGGTGCTTGCACCTGATTGACGATGGATCACCAGTGAGTGGCGGACGGGTGAGTAACACGTGGGTAACCTACCCATCAGAGGGGGATAACACTTGGAAACAGGTGCTAATACCGCATAACAGTTTATGCCGCATGGCATAAGAGTGAAAGGCGCTTTCGGGTGTCGCTGATGGATGGACCCGCGGTGCATTAGCTAGTTGGTGAGGTAACGGCTCACCAAGGCCACGATGCATAGCCGACCTGAGAGGGTGATCGGCCACACTGGGACTGAGACACGGCCCAG
total_OTU00606	1	0	0	0	0	0	0	0	0	0	0	0	0.25	0	0	0.25	0	0	0.391002	0.391002	1	1	1	Bacteria	Firmicutes	Clostridia	Clostridiales	Lachnospiraceae	G_undefined_Lachnospiraceae	Lachnospiraceae bacterium G11	S003751370	92.28	325	25	1	0	384.7	100	GATGAACGCTGGCGGCGTGCTTAACACATGCAAGTCGAACGGGGATGCCCTGTCGATGAGGCTTCGGCCAATTCTTGGGCATCCCAGTGGCGGACGGGTGAGTAACGCGTGGGCAACCTGCCCTGTACAGGGGGATAACACTTAGAAATAGGTGCTAAAACCGCATAAGCGCACAGCTTTGCATGAAGCAGTGTGAAAAACTCCGGTGGTACAGGATGGACCCGCGTCTGATTAGCTGGTTGGAGGGGTAACGGCCCACCAAGGCGACGATCAGTAGCCGGCCTGAGAGGGTGAACGGCCACATTGGGACTGAGACACGGCCCAA
total_OTU00607	0	0	1	0	0	0	1	0	0	0	1	0	0.25	0.25	0.25	0.25	0.25	0.25	1	1	1	1	3	Bacteria	Firmicutes	Clostridia	Clostridiales	F_undefined_Clostridiales	G_undefined_Clostridiales	Clostridiales bacterium oral taxon F32	S002167974	89.47	362	36	20	0	347.8	100	GATCAACGCTGGCGGCGCCCATAAGACATGCAAGTCGAACGAAGATCGTTACAAAATGGAAGGAAGATTTATCGGAATGAAGTTTTGTAACAATGGTCTTAGTGGCGGACTGGTGAGTAACGCGTAAGTAACCTGCCTGTTAGAGGGGAATAACAATGAGAAATCATTGCTAATACCGCATATGCCATAATTATCACATGATAATAGTGGGAAAGGAGTAATTCGCTAACAGATGGACTTGCGTCTGATTAGATAGTTGGTGGGGTAAAGGCCTACCAAGTCGACGATCAGTAGCCGGACTGAGAGGTTGAACGGCCACATTGGGACTGAGATACGGCCCAG
total_OTU00608	0	0	0	0	1	0	0	0	0	0	0	0	0	0.25	0	0	0.25	0	0.391002	#DIV/0!	1	1	1	Bacteria	Bacteroidetes	Bacteroidia	Bacteroidales	Bacteroidaceae	Bacteroides	Bacteroides sp. W32	S004500918	91.82	321	26	3	0	365	100	GATGAACGCTAGCTACAGGCTTAACACATGCAAGTCGAGGGGCAGCATGAAAGTTTGCTTGCAAACTTTTGATGGCGACCGGCGCACGGGTGAGTAACACGTATCCAACCTGCCGTTTACTCTTGGATAGCCTTCTGAAAAGGAGATTAATACAAGATGGCGTCGTGGTTTTTCATGAAAGCGTGACTAAAGGAGCAATCCGGTAAACGATGGGGATGCGTTCCATTAGATAGTAGGCGGGGTAACGGCCCACCTAGTCAACGATGGATAGGGGTTCTGAGAGGAAGGTCCCCCACATTGGAACTGAGACACGGTCCAA
total_OTU00609	0	0	0	0	0	0	1	1	0	0	0	1	0	0.5	0.25	0	0.288675	0.25	0.18169	0.391002	0.428571	1	3	Bacteria	Firmicutes	Clostridia	Clostridiales	Clostridiaceae	Clostridium	Clostridium sp. Clone-44	S003260657	99.69	326	1	4	0	431.7	100	GATGAACGCTGGCGGCGTGCTTAACACATGCAAGTCGAACGAAGCGGCTGCAGGGATTCCCTTCGGGGAGGAACAGTAGCTGTCTGAGTGGCGGACGGGTGAGTAACGCGTGGGCAACCTGCCCCATACCGGGGGATAACAGCCGGAAACGGCTGCTAATACCGCATACGCCCAGGAGGCTGCATAGCTTCCTGGGGAAAACTCCGGTGGTATGGGATGGGCCCGCGTCTGATTAGCTCGTTGGCGGGGTAACGGCCCACCAAGGCGACGATCAGTAGCCGGCCTGAGAGGGCGGCCGGCCACATTGGGACTGAGACACGGCCCAG
total_OTU00610	0	0	0	0	1	0	0	0	0	0	0	0	0	0.25	0	0	0.25	0	0.391002	#DIV/0!	1	1	1	Bacteria	Bacteroidetes	Bacteroidia	Bacteroidales	Tannerellaceae	Tannerella	Tannerella forsythia	S000721595	83.82	314	50	5	0	291.3	100	GATGAACGCTAGCGACAGGCTTAACACATGCAAGTCGAGGGGCAGCGGGGGAGCAGCAATGCTCCCGCCGGCGACCGGCGCACGGGTGAGTAACACGTATGGAACCTGCCCGCAGCAGGGGGATAAGCGGAAGAAATTCCGTCTAATACCGCGTAACACCGCGGAGGGGCATCCCTTCGCGGTTAAAGATTCATCGGCTGCGGATGGCCATGCGGCGCATTAGCTAGTCGGCGGGGTAACGGCCCACCAAGGCATCGATGGATAGGGGTTCTGAGAGGAAGGTCCCCCACATTGGAACTGAGACACGGTCCAA
total_OTU00611	1	0	0	0	0	0	0	0	0	0	0	0	0.25	0	0	0.25	0	0	0.391002	0.391002	1	1	1	Bacteria	Bacteroidetes	Bacteroidia	Bacteroidales	Barnesiellaceae	Barnesiella	Barnesiella viscericola	T-NR_121773.2	82.65	317	55	0	0	304.6	100	GATGAACGCTAGCGACAGGCTTAACACATGCAAGTCGAGGGGCAGCGGGGGAGTAGCAATACTCCCGCCGGCGACCGGCGCACGGGTGAGTAACACGTATGAAACCTGCCCGTAGCAGGGGGATAAGCGGAAGAAATTCCGTCTAATACCGCGTAACGCCGCGGGGCTGCATGGCCCTGCGGCCAAAGGGAGCGATTCCGGCAACGGATGGGCATGCGTGACATTAGCTAGTTGGCGGGGCAACGGCCCACCAAGGCGACGATGTCTAGGGGTTCTGAGAGGAAGGTCCCCCACACTGGTACTGAGACACGGACCAG
total_OTU00612	0	0	1	0	0	1	0	0	0	0	0	0	0.25	0.25	0	0.25	0.25	0	1	0.391002	1	1	2	Bacteria	Firmicutes	Clostridia	Clostridiales	Oscillospiraceae	Oscillibacter	Oscillibacter sp. G2	S002232204	92.88	324	24	1	0	394.1	100	GACGAACGCTGGCGGCGTGCTTAACACATGCAAGTCGAACGGAGCACCCTTGAAAGAGATTTCGGTCAATGGAGAGGAATGCTTAGTGGCGGACTGGTGAGTAACGCGTGAGGAACCTGCCTTCCAGAGGGGGACAACAGTTGGAAACGACTGCTAATACCGCATAATGTGTTGTGATGGCATCATTGCAACACCAAAGATTTATCGCTGGAAGATGGCCTCGCGTCTGATTAGCTAGTAGGCGGGGTAACGGCCCACCTAGGCGACGATCAGTAGCCGGACTGAGAGGTTGACCGGCCACATTGGGACTGAGATACGGCCCAG
total_OTU00613	0	1	0	0	1	0	0	0	0	0	0	0	0.25	0.25	0	0.25	0.25	0	1	0.391002	1	1	2	Bacteria	Bacteroidetes	Bacteroidia	Bacteroidales	Barnesiellaceae	Barnesiella	Barnesiella viscericola	T-NR_121773.2	81.7	319	58	2	0	288.3	100	GATGAACGCTAGCGACAGGCCTAACACATGCAAGTCGAGGGGCATCGGGGCGAGGAGCAATCCTTGCCGCCGGCGACCGGCGCACGGGTGAGTAACGCGTATGCGACCTGCCCGTTGCAGGGGGATAATCGGGAGAAATCCCGTCTAATACCGCGTAACGCCGCGGGGCTGCATGGCCCTGCGGCCAAAGGGAGCGATTCCGGCAACGGATGGGCATGCGGCGCATTAGCTTGACGGCGGGGTAACGGCCCACCGTGGCGACGATGCGTAGGGGTTCTGAGAGGAAGGCCCCCCACACTGGAACTGAGACACGGTCCAG
total_OTU00614	0	0	0	0	0	0	0	2	0	0	0	0	0	0.5	0	0	0.5	0	0.391002	#DIV/0!	1	1	2	Bacteria	Firmicutes	Clostridia	Clostridiales	Lachnospiraceae	G_undefined_Lachnospiraceae	Lachnospiraceae bacterium E7	S003751371	98.12	324	6	5	0	420.7	100	GATGAACGCTGGCGGCGTGCTTAACACATGCAAGTCGAACGAAGCGATAGGAAGGAAGTTTTCGGATGGAATTCATATTGACTGAGTGGCGGACGGGTGAGTAACGCGTGGGTAACCTGCCTCATACAGGGGGATAACAGTTAGAAATGACTGCTAATACCGCATAAGCGCACAGAATCGCATGATAATGTGTGAAAAACTCCGGTGGTATGAGATGGACCCGCGTTTGATTAGCTAGTTGGTGGGGTAAAGGCCTACCAAGGCGACGACCAGTAGCCGACCTGAGAGGGTGATCGGCCACATTGGGACTGAGACACGGCCCAA
total_OTU00615	0	1	1	0	0	0	0	0	0	0	0	0	0.5	0	0	0.288675	0	0	0.18169	0.18169	0.428571	0.428571	2	Bacteria	Bacteroidetes	Bacteroidia	Bacteroidales	Porphyromonadaceae	G_undefined_Porphyromonadaceae	Porphyromonadaceae bacterium C941	S002449763	84.62	317	48	5	0	296.3	100	GATGAACGCTAGCGACAGGCTTAACACATGCAAGTCGAGGGGCAGCGGGGGAGTAGCAATACTCCCGCCGGCGACCGGCGCACGGGTGAGTAACACGTATGCAACCTGCCTGCCACAGCCGGATAATCGGGAGAAATTCCGTCTAATACGGCATAATGCATCGACGGGACATCCTGTTGGTGCCAAAGGTTAATTCCGGTGGCGGATGGGCATGCGTCGCATTAGTTAGTTGGCGGTGTAACGGACCACCAAGACGACGATGCGTAGGGGTTCTGAGAGGAAGGTCCCCCACACTGGTACTGAGACACGGATCAG
total_OTU00616	2	0	0	0	0	0	0	0	0	0	0	3	0.5	0	0.75	0.5	0	0.75	0.391002	0.792148	1	1	5	Bacteria	Firmicutes	Clostridia	Clostridiales	Ruminococcaceae	G_undefined_Ruminococcaceae	Ruminococcaceae bacterium LM158	S004223321	85.14	323	48	0	0	330.4	100	GATGAACGCTGGCGGCATGCCTAACACATGCAAGTCGAACGAGAATCTGTGGATAGAGGATTCGTCCAATTGAAACAGAGGACAGTGGCGAACGGGTGAGTAATGCATGAGCAACCTGCCCTTCAGAGGGGGACAACAGTTGGAAACGACTGCTAATACCGCATAACATATCCGGGAGGCATCTCCTGGATATCAAAGATTTATCGCTGAAGGATGGGCTCATGTCTGATTAGCTAGTTGGTGGGGTAACGGCCCACCAAGGCTGCGATCAGTAGCCGGTCTGAGAGGAGGAACGGCCACATTGGGACTGAGATACGGCCCAG
total_OTU00617	0	0	0	0	0	0	0	0	0	0	1	0	0	0	0.25	0	0	0.25	#DIV/0!	0.391002	1	1	1	Bacteria	Tenericutes	Mollicutes	Acholeplasmatales	F_undefined_Acholeplasmatales	G_undefined_Acholeplasmatales	Acholeplasmatales bacterium canine oral taxon 316	S003222816	84.76	366	50	38	0	273.6	100	GATGAACGCTGGCGGCATGCCTAAGACATGCAAGTCGAACGAGAAGGCCCATTGAAGTTTATTGAAGTTGGAGTGCTTGCACAAAGATGGATTTAGATGGATTTGGATTTTCCTTCTAGTGGCAAACGGGTGAGTAACACGTGGGTTACCTACCTCTAAGCTGGGGATAACAGTTGGAAACGACTGATAATACCGAATGTGCTCTACGGAGTAAAGAAGCCCTAAAGCTTCACTTAGAGATGGGCCTGCGGCGTATTAGCTAGTTGGTGGGGTAATGGCCTACCAAGGCGACGATGCGTAGCCGAACTGAGAGGTTGATCGGCCACACTGGGACTGAGACACGGCCCAG
total_OTU00618	0	1	0	0	0	0	0	0	0	0	0	0	0.25	0	0	0.25	0	0	0.391002	0.391002	1	1	1	Bacteria	Bacteroidetes	Bacteroidia	Bacteroidales	Rikenellaceae	Alistipes	Alistipes sp. RSAA-2	S004532801	80.97	317	59	7	0	260.6	100	GATGAACGCTAGCGACAGGCTTAACACATGCAAGTCGAGGGGCAGCGGGTAGATGAGCTTGCTCATTTATGCCGGCGACCGGCGCACGGGTGAGTAACACGTATGCAACCTGCCCGTCTCAGGGGGATAATCGTCGGAAACGGCGTCTAATACCCCGTATGAAGCTGGACGGCATCGTCTGGTTTTGAAAGAATATCGGAGACGGATGGGCATGCGGCGCATTAGCTGGTTGGCGGGGTAACGGCCCACCAAGGCGACGATCAGTAGCCGGCCTGAGAGGGCGGACGGCCACATTGGGACTGAGACACGGCCCAG
total_OTU00619	0	1	0	2	0	0	0	0	0	0	0	0	0.75	0	0	0.478714	0	0	0.21517	0.21517	0.428571	0.428571	3	Bacteria	Firmicutes	Clostridia	Clostridiales	Clostridiaceae	Clostridium	Clostridium sp. Clone-1	S003260644	95.36	324	16	1	0	412.4	100	GATGAACGCTGGCGGCGTGCTTAACANATGCAAGTCGAACGAAGCACTTAGGAAAGATTCTTCGGATGAAAGCCTTTGTGACTGAGTGGCGGACGGGTGAGTAACGCGTGGGTAACCTACCTCATACAGGGGGATAACAGTTGGAAACGACCGCTAATACCGCATAAGCCAACAGAACCGCATGGTTTAGTTGGAAAAGATTTATCGGTATGAGATGGACCCGCGTCTGATTAGCCAGTTGGCAGGGTAACGGCCTACCAAAGCGACGATCAGTAGCCGGCCTGAGAGGGTGAACGGCCACATTGGGTCTGAGACACGGCCCAA
total_OTU00620	1	0	0	0	0	0	0	0	0	0	0	0	0.25	0	0	0.25	0	0	0.391002	0.391002	1	1	1	Bacteria	Firmicutes	Clostridia	Clostridiales	Eubacteriaceae	Eubacterium	Eubacterium sp. oral clone BU014	AF385563	85.3	319	47	6	0	302.4	100	GATGAACGCTAGCGACAGGCTTAACANATGCAAGTCGAGGGGCAGCGGGTAGATGAGCTTGCTCATTTATGCCGGCGACCGGCGCACGGGTGAGTAACACGTAAGCAACCTGCCTATCAGAGGGGAACAACAGTTAGAAATGACTGCTAATACCGCATATGCCTTAGTATCGCATGGTACAAAAGGGAAAGGAGCAATCCGCTGATAGATGGGCTTGCGTCTGATTAGCTAGTTGGTGGGGTAAAGGCCTACCAAGGCGACGATCAGTAGCCGGACTGAGAGGTTGAACGGCCACATTGGGACTGAGATACGGCCCAG
total_OTU00621	0	1	1	0	0	0	0	1	0	0	0	0	0.5	0.25	0	0.288675	0.25	0	0.53744	0.18169	1	0.428571	3	Bacteria	Firmicutes	Clostridia	Clostridiales	F_undefined_Clostridiales	G_undefined_Clostridiales	Clostridiales bacterium canine oral taxon 123	S003222620	92.65	319	23	6	0	352.3	100	GATAAACGCTGGCGGCGCACATAAGACATGCAAGTCGAACGGACTTAACCTGAATGTCTACATTTGGGAGCGGTTAGTGGCGGACTGGTGAGTAACACGTAAGCAACCTGCCTATTAGAGGGGAATAACAGTGAGAAATCATTGCTAATACCGCATATGCCATAGGAACCACATGGTTCTAGTGGGAAAGGAGAAATCCGCTAATAGATGGGCTTGCGTCTGATTAGATAGTTGGTGGGGTAATGGCCTACCAAGTCAACGATCAGTAGCCGGACTGAGAGGTTGAACGGCCACATTGGGACTGAGATACGGCCCAG
total_OTU00622	1	0	1	0	0	0	0	0	0	0	0	0	0.5	0	0	0.288675	0	0	0.18169	0.18169	0.428571	0.428571	2	Bacteria	Firmicutes	Clostridia	Clostridiales	Eubacteriaceae	Eubacterium	Eubacterium plexicaudatum	S000388324	84.05	326	52	0	0	327	100	GATGAACGCTGGCGGCGTGCTTAACACATGCAAGTCGAACGAAGCACGGGGACGGAAGCCCTCCGGGGTGGAAGGCCGCGTGACTGAGTGGCGGACGGGTGAGTAACGCGTGGGTAACCTGCCCCATACAGGGGGATAACAGCCGGAAACGGTTGCTAATACCGCATGCACATGCGGGGGCGCATGCCCCTGCATGGAAAGCTTTCGCGGTATGGGATGGGCCCGCGTCTGATTAGGCAGTTGGCGGGGTAACGGCCCACCAAACCGACGATCAGTAGCCGGCCTGAGAGGGCAACCGGCCACATTGGGACTGAGACACGGCCCAA
total_OTU00623	0	0	0	0	1	0	0	0	0	0	0	0	0	0.25	0	0	0.25	0	0.391002	#DIV/0!	1	1	1	Bacteria	Bacteroidetes	Bacteroidia	O_undefined_Bacteroidia	F_undefined_Bacteroidia	G_undefined_Bacteroidia	Bacteroidia bacterium feline oral taxon 115	S004449125	84.24	321	50	10	0	287.7	100	GATGAACGCTAGCTACAGGCTTAACANATGCAAGTCGAGGGGCATCATGGCGGTTGCTTGCGACCGCTGATGGCGACCGGCGCACGGGTGAGTAACACGTATGGAACCTGCCCGCAGCAGGGGGATAAGCGGAAGAAATTCCGTCTAATACCGCGTAACACCGCGGAGGGGCATCCCTCCGCGGTTAAAGATTCATCGGCTGCGGATGGCCATGCGGCGCATTAGCTAGTCGGCGGGGTAACGGCCCACCGAGGCGACGATGCGTAGGGGTTCTGAGAGGAAGGTCCCCCACACTGGTACTGAGACACGGACCAG
total_OTU00624	0	0	1	0	0	0	0	0	0	0	0	0	0.25	0	0	0.25	0	0	0.391002	0.391002	1	1	1	Bacteria	Firmicutes	Clostridia	Clostridiales	Clostridiaceae	Clostridium	Clostridium sp. Clone-9	S003260647	91.64	325	28	2	0	378	100	GATGAACGCTGGCGGCGTGCTTAACANATGCAAGTCGAGCGGAAGCAAAGACACGGAATTTTTCGGAAGGAAGTGTGTTAGCTTTAGCGGCGGACGGGTGAGTAACGCGTGGATAACCTGCCTCATACAGGGGGATAACAGTTAGAAATGACTGCTAATACCGCATAAGCACACGGGAGCGCATGCTTCCGGGTGAAAAGCTCCGGCGGTATGAGATGGATCCGCGTCTGATTAGCTGGTTGGCGGGGTAACGGCCCACCAAGGCGACGATCAGTAGCCGACCTGAGAGGGTGGCCGGCCACATTGGGACTGAGACACGGCCCAA
total_OTU00625	0	1	0	0	0	0	0	0	0	0	0	0	0.25	0	0	0.25	0	0	0.391002	0.391002	1	1	1	Bacteria	Firmicutes	Clostridia	Clostridiales	F_undefined_Clostridiales	G_undefined_Clostridiales	Clostridiales bacterium DJF_B152	S001046007	89.14	324	34	11	0	329.3	100	GATGAACGCTGGCGGCGTGCCTAACACATGCAAGTCGAACGGGAATAGGATGAAACCTAGTGATTCCTATTCTAGTGGCGGACGGGTGAGTAACGCGTGAGCAATCTGCCTTTGGATGGGGGATAACAGCCGGAAACGGCTGCTAATACCGCATAATGCAACGGGACCGCATGGTTCTGCTGCCAAAGATTTATTGTCCAAAGATGAGCTCGCGTCTGATTAGCCAGTTGGCGGGGTAACGGCCCACCAAAGCGACGATCAGTAGCCGGACTGAGAGGTTGAACGGCCACATTGGGACTGAGACACGGCCCAG
total_OTU00626	0	0	0	0	3	0	0	1	0	0	0	0	0	1	0	0	0.707107	0	0.252215	#DIV/0!	0.428571	1	4	Bacteria	Firmicutes	Bacilli	Lactobacillales	Lactobacillaceae	Lactobacillus	Lactobacillus reuteri	S000995976	92.69	343	26	1	0	413.7	100	GATGAACGCCGGCGGTGTGCCTAATANATGCAAGTCGTACGCACTGGCCCAACTGATTGATGGTGCTTGCACCTGATTGACGTTGAATCACCAGTGAGTGGCGGACGGGTGAGTAACACGTAGGTAACCTGCCCCGGAGCGGGGGATAACATTTGGAAACAGGTGCTAATACCGGATAACAACAATAGCTGCATGGCTATTGCTTAAAAGGCGGCGTAAGCTGTCGCTAAAGGATGGACCCGCGGTGCATTAGCTAGTTGGTAAGGTAACGGCTTACCAAGGCGACGATGCATAGCCGAGTTGAGAGACTGATCGGCCACATTGGGACTGAGACACGGCCCAA
total_OTU00627	0	0	0	0	1	0	0	0	0	0	0	0	0	0.25	0	0	0.25	0	0.391002	#DIV/0!	1	1	1	Bacteria	Firmicutes	Bacilli	Lactobacillales	Lactobacillaceae	Lactobacillus	Lactobacillus johnsonii	S004500914	92.71	342	24	13	0	374.1	100	GATGAACGCTGGCGGCGTGCCTAACACATGCAAGTCGAACGAAGCATTTGCACGGATTTCCTTCGGGGATGAAGGGTTTATGACTGAGTGGCGGACGGGTGAGTAACACGTGGGTAACCTGCCCAAGAGACTGGGATAACACCTGGAAACAGATGCTAATACCGGATAACAACACTAGACGCATGTCTAGAGCTTGAAAGATGGTTCTGCTATCACTCTTGGATGGACCTGCGGTGCATTAGCTAGTTGGTAAGGTAACGGCTTACCAAGGCAATGATGCATAGCCGAGTTGAGAGACTGATCGGCCACATTGGGACTGAGACACGGCCCAA
total_OTU00628	0	0	0	0	0	0	0	0	0	0	0	2	0	0	0.5	0	0	0.5	#DIV/0!	0.391002	1	1	2	Bacteria	Tenericutes	Mollicutes	Acholeplasmatales	F_undefined_Acholeplasmatales	G_undefined_Acholeplasmatales	Acholeplasmatales bacterium canine oral taxon 375	S003222877	81.01	347	65	10	0	283	100	GATGAACGCTGGCGGCATGCCTAAGANATGCAAGTCGAACGGAGTGGCCTAATGAAGATGGAGTGCTTGCACGAAATTGGAAATAGAATACCACTTAGTGGCAGACGGGTGAGTAACGCGTGGGTAACCTACCTTCAAGACTGGGACAACAATTAGAAATGATTGCTAATACCGGATGAATCATAACTACAAAAGTAGAAATGCTAAAAGGAGCTACGGCTTCACTTGGAGATGGGCTTGCGTTGTATTAGCTAGTTGGTAGGGTAAAGGCCTACCAAGGCAACGATGCATATCCGAGCTGAGAGGCTGATCGGACACACTGGGACTGAGACACGGCCCAG
total_OTU00629	1	0	0	0	0	0	0	0	0	0	0	0	0.25	0	0	0.25	0	0	0.391002	0.391002	1	1	1	Bacteria	Bacteroidetes	Bacteroidia	Bacteroidales	Rikenellaceae	Alistipes	Alistipes finegoldii	T-NR_043064.1	91.94	312	25	2	0	360.8	100	GATGAACGCTAGCGGCAGGCTTAACACATGCAAGTCGAGGGGCAGCATATGAGTAGCAATACTTATGATGGCGACCGGCGCACGGGTGCGTAACGCGTATGCAACCTACCTTTTACAGGGGCATAACACTGAGAAATTGGTACTAATTCCCCATAATATCTGAGACGGCATCGTTTTGGGTTGAAAACTCCGGTGGTAAAAGATGGGCATGCGTTGTATTAGCTAGTTGGTGAGGTAACGGCTCACCAAGGCGACGATGCGTAGGGGTTCTGAGAGGAAGGTCCCCCACACTGGTACTGAGACACGGACCAG
total_OTU00630	1	0	1	0	0	0	0	0	0	0	0	0	0.5	0	0	0.288675	0	0	0.18169	0.18169	0.428571	0.428571	2	Bacteria	Firmicutes	Clostridia	Clostridiales	Clostridiaceae	Clostridium	Clostridium sp. Culture-27	S003260630	88.52	333	39	2	0	361.7	100	GATGAACGCTGGCGGCGTGCCTAACANATGCAAGTCGAACGGGGCCGCGCGAGGGGAGGGGAAGGCTTGCCTGACCCGAACCGGACGCGGCCTAGTGGCGGACGGGTGAGTAACGCGTGGGCAATCTGCCCCGTACCGGGGGATAACACCTGGAAACAGGTGCTAACACCGCATGACAGGCGGGGGCGCATGCCCCGGCCTTGAAAACTCCGGTGGTACGGGATGAGCCCGCGTCCGATTAGCCAGTTGGCGGGGTAACGGCCCACCAAAGCGACGATCGGTAGCCGGCCTGAGAGGGTGGACGGCCACATTGGGACTGAGACACGGCCCAA
total_OTU00631	0	0	0	0	1	0	0	0	0	0	0	0	0	0.25	0	0	0.25	0	0.391002	#DIV/0!	1	1	1	Bacteria	Firmicutes	Clostridia	Clostridiales	Lachnospiraceae	G_undefined_Lachnospiraceae	Lachnospiraceae bacterium G11	S003751370	90.43	337	31	13	0	339.8	100	GATGAACGCTGGCGGCGTGCTTAACACATGCAAGTCGAACGGGGATGCCATTTTTGAAGCGATTAGCTTGCTAAGAGTGGAAATGTTGGCATCTTAGTGGCGGACGGGTGAGTAACGCGTGGGGAACCTGCCCTGTACAGGGGGATAACACTTAGAAATAGGTGCTAAGACCGCATAAGCGCACGGGACCGCATGGTACAGTGTGAAAAATGGAAACATGGTGCAGGATGGCTCCGCGTCTGATTAGCTGGTTGGCGGGGTAACGGCCCACCAAGGCGACGATCAGTAGCCGGCCTGAGAGGGTGACCGGCCACATTGGGACTGAGACACGGCCCAA
total_OTU00632	0	1	0	0	0	0	0	0	0	0	0	0	0.25	0	0	0.25	0	0	0.391002	0.391002	1	1	1	Bacteria	Firmicutes	Clostridia	Clostridiales	Peptostreptococcaceae	G_undefined_Peptostreptococcaceae	Peptostreptococcaceae bacterium canine oral taxon 221	S003222714	86.69	333	43	10	0	321.8	100	GACGAACGCTGGCGGCGTGCCTAATACATGCAAGTCGAGCGAGCTTGCCTAGATGATTTTAGTGCTTGCACTAAATGAAACTAGATACAAGCGAGCGGCGGACGGGTGAGTAACGCGTAGGCAACCTGCCCTTTGCAGAGGGATAGCCTCGGGAAACCGGGATTAAAACCTCATGAAGCTGAGAGTCCGCATGGGGATTCAGCCAAAGATTTATCGGCAAAGGATGGGCCTGCGTCTGATTAGTTAGTTGGTGGGGTAACGGCCTACCAAGGCGACGATCAGTAGCCGACCTGAGAGGGTGATCGGCCACATTGGAACTGAGACACGGTCCAA
total_OTU00633	0	0	0	1	0	0	0	0	0	0	0	0	0.25	0	0	0.25	0	0	0.391002	0.391002	1	1	1	Bacteria	Firmicutes	Clostridia	Clostridiales	Lachnospiraceae	G_undefined_Lachnospiraceae	Lachnospiraceae bacterium 538	S003277054	90.37	332	31	10	0	343.7	100	GATGAACGCTGGCGGCGTGCCTAACACATGCAAGTCGAACGGGGCTGTTGCGGAAGGCTGGTGCTTGCACTGGCCGGAAGCGGCAGCCTAGTGGCGGACGGGTGAGTAACGCGTGGGCAACCTGCCCTGCACAGGGGGATAACACCTGGAAACAGGTGCTAATACCGCATATGCGCACAGCCCCGCATGGGGGAGTGCGGAAAGCAAAACGGTGCAGGATGGGCCCGCGTCTGATTAGCTAGTTGGCGGGGTAACGGCCCACCAAGGCGACGATCAGTAGCCGGCCTGAGAGGGTGGACGGCCACATTGGGACTGAGACACGGCCCAG
total_OTU00634	1	0	0	0	0	0	0	0	0	0	0	0	0.25	0	0	0.25	0	0	0.391002	0.391002	1	1	1	Bacteria	Bacteroidetes	Bacteroidia	Bacteroidales	Porphyromonadaceae	G_undefined_Porphyromonadaceae	Porphyromonadaceae bacterium C941	S002449763	88.03	322	37	13	0	307.4	100	GATGAACGCTAGCGACAGGCTTAACACATGCAAGTCGAGGGGCAGCGGGGAAGTAGCAATACTTCCGCCGGCGACCGGCGCACGGGTGAGTAACACGTATGGAACCTGCCCGTAGCAGGGGGATAAGCGGAAGAAATTCCGTCTAATACCGCATAACACCTTCAGGGGGCATCCCCTTTGGGTTAAAGGAAGCAATTCCGGCATAGGATGGGCATGCGGCGCATTAGCTTGTTGGTGAGGTAACGGCTCACCAAGGCGACGATGCGTAGGGGTTCTGAGAGGAAGGTCCCCCACACTGGTACTGAGACACGGACCAG
total_OTU00635	1	1	1	0	0	0	0	0	0	0	0	0	0.75	0	0	0.25	0	0	0.0576689	0.0576689	0.142857	0.142857	3	Bacteria	Bacteroidetes	Bacteroidia	Bacteroidales	Barnesiellaceae	Barnesiella	Barnesiella viscericola	T-NR_121773.2	79.81	319	64	2	0	273.3	100	GATGAACGCTAGCGACAGGCCTAACACATGCAAGTCGAGGGGCATCGGGGCGAGGAGCAATCCTTGCCGCCGGCGACCGGCGCACGGGTGAGTAACGCGTATGCGACCTGCCCGTTGCAGGGGGATAATCGGGAGAAATCCCGTCTAATACCGCGTAACGCCGCGGGGCTGCATGGCCCTGCGGCCAAAGGGAGCGATTCCGGCAACGGATGGGCATGCGTGACATTAGCTAGTTGGCGGGGCAACGGCCCACCAAGGCAACGATCAGTAGCCGACCTGAGAGGGTAATCGGCCACATTGGAACTGAGACACGGTCCAA
total_OTU00636	0	0	1	0	0	0	0	0	0	0	0	0	0.25	0	0	0.25	0	0	0.391002	0.391002	1	1	1	Bacteria	Firmicutes	Bacilli	Lactobacillales	Lactobacillaceae	Lactobacillus	Lactobacillus murinus	T-NR_112689.1	92.99	336	23	8	0	377.5	100	GATGAACGCTGGCGGCGTGCTTAACACATGCAAGTCGAACGAAGCACTACCGACGGAACTTTTCGGAGGGAAGATGGTAATGACTGAGTGGCGGACGGGTGAGTAACGCGTGGGCAACCTGCCCAAAAGAGGGGGATAACACTTGGAAACAGGTGCTAATACCGCATAACCATAGTTACCGCATGGTAACTATGTAAAAGGTGGCTATGCTACCGCTTTTGGATGGGCCCGCGGCGCATTAGCTAGTTGGTGGGGTAAAGGCTTACCAAGGCAATGATGCGTAGCCGAACTGAGAGGTTGATCGGCCACATTGGGACTGAGACACGGCCCAA
total_OTU00637	0	0	0	0	0	0	0	1	1	0	0	0	0	0.25	0.25	0	0.25	0.25	0.391002	0.391002	1	1	2	Bacteria	Firmicutes	Clostridia	Clostridiales	Eubacteriaceae	Eubacterium	Eubacterium sp. oral clone BU014	AF385563	88.57	317	36	2	0	340.3	100	GATAAACGCTGGCGGCGCACATAAGACATGCAAGTCGAACGAACCAAATTTGAATGTTTACATTTAGAAGAGGTTAGTGGCGGACTGGTGAGTAACTCGTAAGTAATCTGCCTATTAGAGTGGAATAACACTGAGAAATCAGTGCTAATACCGCATATGCCATGAGAATCGCATGAAGCAAATGGGAAAGGAGAAATCCGCTAATAGATGAGCTTGCGACTGATTAGTTAGTTGGTGGGGTAAAGGCTTACCAAGACGACGATCAGTAGCCGAACTGAGAGGTTAAACGGCCACATTGGGACTGAGACACGGCCCAG
total_OTU00638	0	0	2	1	0	1	0	1	0	0	0	0	0.75	0.5	0	0.478714	0.288675	0	0.673694	0.21517	1	0.428571	5	Bacteria	Firmicutes	Clostridia	Clostridiales	F_undefined_Clostridiales	G_undefined_Clostridiales	Clostridiales bacterium CIEAF 021	S003316342	90.71	324	31	1	0	375	100	GACGAACGCTGGCGGCGTGCTTAACANATGCAAGTCGAACGGAGTTCCTTGGGAAGAGATTTCGGTCAATGGAAGAGGACACTTAGTGGCGGACGGGTGAGTAACGCGTGAGGAACCTGCCTCTCAGAGGGGGACAACAGTTGGAAACGACTGCTAATACCGCATAACATATCTGTATCGCATGGTATGGATATCAAAGATTTATCGTTGAGAGATGGCCTCGCGTCTGATTAGCTAGTTGGTAGGGTAACGGCCTACCAAGGCGACGATCAGTAGCCGGACTGAGAGGTTGGCCGGCCACATTGGGACTGAGATACGGCCCAG
total_OTU00639	1	0	0	0	0	0	0	0	0	0	0	0	0.25	0	0	0.25	0	0	0.391002	0.391002	1	1	1	Bacteria	Firmicutes	Clostridia	Clostridiales	Clostridiaceae	Clostridium	Clostridium sp. cTPY-12	S000357032	88.51	336	38	14	0	336.7	100	GATGAACGCTGGCGGCGTGCCTAACACATGCAAGTCGAGCGAAGCGCATAAGTTAGAATCTTCGGAGGAAGACATATGTGACTGAGCGGCGGACGGGTGAGTAACGCGTGGGTAACCTGCCTTACACAGGGGGATAACACTTAGAAATAGGTGCTAATACCGCATAAGCGCACAGTTTCGCATGAGACAGTGTGAAAAGCCTGGAAGCGATTCCGGGCGGTGCATGATGGATCCGCGTCCGATTAGCTAGTTGGCGGGGTAAAGGCCCACCAAGGCAGCGATCGGTAGCCGGCCTGAGAGGGTGGACGGCCACATTGGGACTGAGACACGGCCCAA
total_OTU00640	0	0	0	0	1	0	0	0	0	0	0	0	0	0.25	0	0	0.25	0	0.391002	#DIV/0!	1	1	1	Bacteria	Bacteroidetes	Bacteroidia	Bacteroidales	Bacteroidaceae	Bacteroides	Bacteroides acidifaciens	T-NR_112931.1	96.84	316	10	0	0	415.4	100	GATGAACGCTAGCTACAGGCTTAACACATGCAAGTCGAGGGGCAGCATGAAAGTTTGCTTGCAAACTTTTGATGGCGACCGGCGCACGGGTGAGTAACACGTATCCAACCTGCCTCATACTCGGGGATAGCCTTTCGAAAGAAAGATTAATACCCGATGTCATAGTCCTACCGCATGATGGGATTATTAAAGAATTTCGGTATGCGATGGCGATGCGTCCCATTAGCTAGTTGGCGGGGTAACGGCCCACCAAGGCTCCGATGGGTAGGGGTTCTGAGAGGAAGGTCCCCCACACTGGAACTGAGACACGGTCCAG
total_OTU00641	0	1	0	0	0	0	1	1	0	0	0	0	0.25	0.5	0	0.25	0.288675	0	0.53744	0.391002	1	1	3	Bacteria	Firmicutes	Clostridia	Clostridiales	F_undefined_Clostridiales	Monoglobus	Monoglobus pectinilyticus	T-NR_159227.1	93.23	325	22	0	0	398	100	GACGAACGCTGGCGGCGTGCCTAACACATGCAAGTCGAGCGAGAAGTTTTGAAACAATCCTTTCGGGGTGCGTTTTGGAATGGAAAGCGGCGGACGGGTGAGTAACGCGTGAGTAACCTGCCCTTAGGAGGGGGACAACATTCCGAAAGGGATGCTAATACCGCATAAAATTATTTTATCGCATGGTAGAATAATCAAAGATTTATCGCCTAAGGATGGACTCGCGTCTGATTAGCTTGTTGGTGGGGTAAAGGCCTACCAAGGCGACGATCAGTAGCCGAACTGAGAGGTTGATCGGCCACATTGGGACTGAGACACGGCCCAG
total_OTU00642	1	0	0	0	0	0	2	0	0	0	0	1	0.25	0.5	0.25	0.25	0.5	0.25	0.675809	1	1	1	4	Bacteria	Firmicutes	Bacilli	Lactobacillales	Lactobacillaceae	Lactobacillus	Lactobacillus murinus	T-NR_112689.1	96.99	332	10	0	0	437.6	100	GATGAACGCTGGCGGCGTGCCTAATACATGCAAGTCGAACGAAACTTCTTTATCACCGAGTGCTTGCACTCACCGATAAAGAGTTGAGTGGCGAACGGGTGAGTAACACGTGGGCAACCTGCCCAAAAGAGGGGGATAACACTTGGAAACAGGTGCTAATACCGCATAACCATAGTTACCGCATGGTAACTATGTAAAAGGTGGCTATGCTACCGCTTTTGGATGGGCCCGCGGCGCATTAGCTAGTTGGTGGGGTAAAGGCTTACCAAGGCGATGATGCATAGCCGAGTTGAGAGACTGATCGGCCACAATGGAACTGAGACACGGTCCAT
total_OTU00643	0	0	1	0	0	0	1	0	0	0	0	0	0.25	0.25	0	0.25	0.25	0	1	0.391002	1	1	2	Bacteria	Firmicutes	Clostridia	Clostridiales	F_undefined_Clostridiales	G_undefined_Clostridiales	Clostridiales bacterium 21-4c	S002352156	94.5	327	18	0	0	410.7	100	GATGAACGCTGGCGGCGTGCTTAACACATGCAAGTCGAACGAAGATATTAAGAATGAGAGCTTCGGCAGGAATTTTTCTTATCTTAGTGGCGGACGGGTGAGTAACGTGTGGGCAACCTGCCCTGCACTGGGGAATAATCATTGGAAACGATGACTAATACCGCATACGGTTCCTGGGAGGCATCTTCTGGGAAAGAAAGGATTTATTCGGTGCAGGATGGGCCCGCATCTGATTAGCTAGTTGGTGAGATAACAGCCCACCAAGGCGACGATCAGTAGCCGACCTGAGAGGGTGACCGGCCACATTGGGACTGAGACACGGCCCAA
total_OTU00644	1	0	0	0	0	0	0	0	0	0	0	0	0.25	0	0	0.25	0	0	0.391002	0.391002	1	1	1	Bacteria	Firmicutes	Clostridia	Clostridiales	Lachnospiraceae	Blautia	Blautia producta	S000543205	93.83	326	21	2	0	398.5	100	GATGAACGCTGGCGGCGTGCTTAACACATGCAAGTCGAACGAAGCACTGAAAGCAGATTACTTCGGTTTGAAGCTTTCTTTGACTGAGTGGCGGACGGGTGAGTAACGCGTGGGTAACCTGCCTCATACAGGGGGATAACAGTTAGAAATGACTGCTAATACCGCATAAGCGCACAGGACCGCATGGTCCGGTGTGAAAAACTCCGGTGGTATACGATGGATCCGCGTCTGATTAGCCAGTTGGCGGGGTAACGGCCCACCAAAGCGACGATCAGTAGCCGGCCTGAGAGGGTGAACGGCCACATTGGGACTGAGACACGGCCCAA
total_OTU00645	1	1	0	0	0	0	0	0	0	0	0	0	0.5	0	0	0.288675	0	0	0.18169	0.18169	0.428571	0.428571	2	Bacteria	Bacteroidetes	Bacteroidia	Bacteroidales	Porphyromonadaceae	Gabonia	Gabonia massiliensis	T-NR_144725.1	84.03	319	50	6	0	294.9	100	GATGAACGCTAGCTACAGGCTTAACACATGCAAGTCGAGGGGCAGCATGAACTTAGCTTGCTAAGTTTGATGGCGACCGGCGCACGGGTGAGTAACACGTATGAAACCTGCCCGTAGCAGGGGGATAAGCGGAAGAAATTCCGTCTAATACCGCGTAACAACCCATGGAGGCATCTCCGTGGGTTTAAAGGAAGCGATTCCGGCTACGGATGGTCATGCGTCGCATTAGCTTGTTGGCGGGGTAACGGCCCACCAAGGCGACGATGCGTAGGGGTTCTGAGAGGAAGGTCCCCCACACTGGTACTGAGACACGGACCAG
total_OTU00646	1	0	0	0	0	0	0	0	0	0	0	0	0.25	0	0	0.25	0	0	0.391002	0.391002	1	1	1	Bacteria	Firmicutes	Clostridia	Clostridiales	Lachnospiraceae	Lachnoclostridium	[Clostridium] citroniae	NZ_ADLJ00000000	87.96	337	39	13	0	329.8	100	GACGAACGCTGGCGGCGTGCCTAACACATGCAAGTCGAACGAAGCTTGACGAATGATTTCTTCGGAATGAAATCTGATATGACTGAGTGGCGGACGGGTGAGTAACGCGTGGATAACCTGCCGTGCACAGGGGGATAACACTTAGAAATAGGTGCTAATACCGCATAAGCGCACAGTTTCGCATGAGACAGTGTGAAAAGCCTGGAAGCGATTCCGGGCGGTGCATGATGGATCCGCGTCCGATTAGCTAGTTGGCGGGGTAAAGGCCCACCAAGGCAGCGATCGGTAGCCGGCCTGAGAGGGTGGACGGCCACATTGGGACTGAGACACGGCCCAA
total_OTU00647	2	0	0	0	0	0	0	0	1	0	0	0	0.5	0	0.25	0.5	0	0.25	0.391002	0.675809	1	1	3	Bacteria	Firmicutes	Clostridia	Clostridiales	F_undefined_Clostridiales	Intestinimonas	Intestinimonas timonensis	S004508023	94.77	325	17	0	0	410.4	100	GATGAACGCTGGCGGCGTGCTTAACACATGCAAGTCGAACGGGGTGCCCTTGAAGGAGTTTTCGGACAACAGATAGGGTTACTTAGTGGCGGACGGGTGAGTAACGCGTGAGGAACCTGCCTTGGAGTGGGGAATAACAGCTGGAAACAGCTGCTAATACCGCATGATGCAGTTGGGCCGCATGGCTCTGACTGCCAAAGATTTATCGCTCTGAGATGGACTCGCGTCTGATTAGCTAGTCGGCGGGGTAACGGCCCACCAAGGCGACGATCAGTAGCCGGACTGAGAGGTTGGCCGGCCACATTGGGACTGAGACACGGCCCAG
total_OTU00648	0	1	0	0	0	0	0	0	0	0	0	0	0.25	0	0	0.25	0	0	0.391002	0.391002	1	1	1	Bacteria	Bacteroidetes	Bacteroidia	Bacteroidales	Porphyromonadaceae	Gabonia	Gabonia massiliensis	T-NR_144725.1	82.9	330	53	20	0	251.1	100	GACGAACGCTGGCGGCGTGCCTAATACATGCAAGTCGAGCGAGCTGAACCAGCAGATTCACTTCGGTGATGACGCTGGGAACGCGACCGGCGCACGGGTGAGTAACACGTATGCAACCTGCCTGCCACAGCCGGATAATCGGGAGAAATTCCGTCTAATACGGCATAATGCACCTATGGGACATCCTGTTGGTGCCAAAGGTTGATTCCGGTGGCGGATGGGCATGCGTCGCATTAGTTAGTTGGCGGTGTAACGGACCACCAAGACGACGATGCGTAGGGGTTCTGAGAGGAAGGTCCCCCACACTGGTACTGAGACACGGACCAG
total_OTU00649	0	0	0	0	0	0	0	0	1	0	1	0	0	0	0.5	0	0	0.288675	#DIV/0!	0.18169	1	0.428571	2	Bacteria	Tenericutes	Mollicutes	Acholeplasmatales	F_undefined_Acholeplasmatales	G_undefined_Acholeplasmatales	Acholeplasmatales bacterium canine oral taxon 316	S003222816	85.42	348	50	5	0	330.9	100	GATGAACGCTGGCGGCATGCCTAAGACATGCAAGTCGAACGAGATGGCCCGATGAAGTGGAAGTGCTTGCACGGAAGCGGAAACGGAATATCCATCTAGTGGCGCAAGGGTGAGTAACACGTAGGTAACCTGCCTTAGAGACTGGGATAACAGTTGGAAACGACTGCTAATACCGGATGAGAATATGGAAGATACGTTTTTCATATTTAAAAGGAGCAATCAAGCTTCACTTTAAGATGGGCCTGCGGCGTATTAGATAGTTGGTGGGGTAAAGGCCTACCAAGTCAACGATGCGTAGCCGACCTGAGAGGGTGATCGGCCACACTGGGACTGAGACACGGCCCAG
total_OTU00650	0	0	0	0	0	0	0	0	0	0	1	0	0	0	0.25	0	0	0.25	#DIV/0!	0.391002	1	1	1	Bacteria	Firmicutes	Clostridia	Clostridiales	Lachnospiraceae	Lachnoclostridium	[Clostridium] amygdalinum	T-NR_115211.1	92.9	324	23	0	0	394.1	100	GATGAACGCTGGCGGCGTGCTTAACACATGCAAGTCGAGCGAAGCACTTGGTTTGAAGTTTTCGGATGGAGAACCATTTGACTGAGCGGCGGACGGGTGAGTAACGCGTGGGGAACCTGCCTCATACAGGGGAATAACAGTTAGAAATGACTGCTAATGCCGCATAAGCGCACAGTGCCGCATGACACGGTGTGAAAAACTCCGGTGGTATGAGATGGCCCCGCGTCTGATTAGGCAGTTGGCGGGGTAACGGCCCACCAAACCGACGATCAGTAGCCGACCTGAGAGGGTGACCGGCCACATTGGGACTGAGACACGGCCCAA
total_OTU00651	0	0	0	2	0	0	0	0	0	0	0	0	0.5	0	0	0.5	0	0	0.391002	0.391002	1	1	2	Bacteria	Firmicutes	Clostridia	Clostridiales	F_undefined_Clostridiales	G_undefined_Clostridiales	Clostridiales bacterium CIEAF 021	S003316342	91.36	324	28	0	0	381.6	100	GACGAACGCTGGCGGCGTGCTTAACACATGCAAGTCGAACGGAGTGCCTATGAAAGAGATTTCGGTCAATGGATTAGGTTACTTAGTGGCGGACGGGTGAGTAACGCGTGAGGAACCTGCCTTTCAGAGGGGGACAACAGTTGGAAACGACTGCTAATACCGCGTAACATATAGCCATCGCATGGTGGTTATATCAAAGATTTATCGCTGAAAGATGGCCTCGCGTCTGATTAGCTAGTTGGTGAGGTAACGGCTCACCAAGGCGACGATCAGTAGCCGGACTGAGAGGTTGGCCGGCCACATTGGGACTGAGATACGGCCCAG
total_OTU00652	1	0	0	0	0	0	0	0	0	0	0	0	0.25	0	0	0.25	0	0	0.391002	0.391002	1	1	1	Bacteria	Firmicutes	Bacilli	Lactobacillales	Lactobacillaceae	Lactobacillus	Lactobacillus reuteri	S004063987	92.73	343	24	13	0	375.5	100	GATGAACGCTGGCGGCGTGCCTAACACATGCAAGTCGAACGGAGATATGTAACGGAAGTTTTCGGATGGAAGATGCGTATCTTAGTGGCGGACGGGTGAGTAACACGTAGGTAACCTGCCCCGGAGCGGGGGATAACATTTGGAAACAGATGCTAATACCGCATAACAACAAAAGCCACATGGCTTTTGTTTGAAAGATGGCCTTGGCTATCACTCTGGGATGGACCTGCGGTGCATTAGCTAGTTGGTAAGGTAACGGCTTACCAAGGCGATGATGCATAGCCGAGTTGAGAGACTGATCGGCCACAATGGAACTGAGACACGGTCCAT
total_OTU00653	0	1	0	0	2	0	0	0	0	0	0	0	0.25	0.5	0	0.25	0.5	0	0.675809	0.391002	1	1	3	Bacteria	Bacteroidetes	Bacteroidia	Bacteroidales	Bacteroidaceae	Bacteroides	Bacteroides acidifaciens	S000001854	88.82	314	36	1	0	348.7	100	GATGAACGCTAGCTACAGGCTTAACANATGCAAGTCGAGGGGCAGCATGAACTTAGCTTGCTAAGTTTGATGGCGACCGGCGCACGGGTGCGTAACGCGTATCGAACCTGCCGCATACCCGGGGATAGCCTTGCGAAAGCAAGATTAATACCCGATGTTCTCACTGTTCCGCATGTTACGGTGAGCAAAGAGATTCGGTATGCGATGGCGATGCGTCCCATTAGCTAGTTGGCGGGGTAACGGCCCACCAAGGCTCCGATGGGTAGGGGTTCTGAGAGGAAGGTCCCCCACATTGGAACTGAGGCACGGTCCAA
total_OTU00654	0	0	0	0	0	0	0	1	0	0	0	0	0	0.25	0	0	0.25	0	0.391002	#DIV/0!	1	1	1	Bacteria	Tenericutes	Mollicutes	Acholeplasmatales	F_undefined_Acholeplasmatales	G_undefined_Acholeplasmatales	Acholeplasmatales bacterium canine oral taxon 316	S003222816	82.93	346	56	18	0	290.8	100	GATGAACGCTGGCGGCATGCCTAAGACATGCAAGTCGAACGAGAAGGCCCAATGAAGATGGAGTGCTTGCACAAAGTTGGATTTGGATTCCCTTCGAGTGGCAAACGGGTGAGTAACACGTGGGTTACCTACCTTTATGTTGGGGATAACAGTTGGAAACGATTGCTAATACCGAATGTGCTCTACGGAGTAAAGAAGCCTTTAAAGCTTCGCATAAAGATGGGCCTGCGGTGCATTAGCTTGTTGGTGGGGTAATGGCCTACCAAGGCAACGATGCATAGCCGAACTGAGAGGTTAATCGGCCACACTGGGACTGAGACACGGCCCAG
total_OTU00655	0	0	1	0	0	0	0	0	0	0	0	0	0.25	0	0	0.25	0	0	0.391002	0.391002	1	1	1	Bacteria	Firmicutes	Clostridia	Clostridiales	Clostridiaceae	Clostridium	Clostridium sp. Clone-27	S003260653	90.73	313	29	0	0	363.9	100	GATGAACGCTGGCGGCGTGCCTAACACATGCAAGTCGAACGGACTCATACTGAAACCTAGTGATTTATGAGTTAGTGGCGGACGGGTGAGTAACGCGTGGATAACCTGCCGTATACCGGGGGATAACACTTAGAAATAGGTGCTAATACCGCATGAGCGCACAGCTCCGCATGGGGCGGTGTGAAAAACTCCGGTGGTATACGATGGATCCGCGTCTGATTAGCCAGTTGGCGGGGTAACGGCCCACCAAAGCGACGATGCGTAGGGGTTCTGAGAGGAAGGTCCCCCACACTGGTACTGAGACACGGACCAG
total_OTU00656	0	0	0	2	0	0	0	0	0	0	0	0	0.5	0	0	0.5	0	0	0.391002	0.391002	1	1	2	Bacteria	Firmicutes	Clostridia	Clostridiales	Ruminococcaceae	G_undefined_Ruminococcaceae	Ruminococcaceae bacterium LM158	S004223322	87.31	323	41	0	0	347.8	100	GACGAACGCTGGCGGCGTGCCTAACACATGCAAGTCGAACGAGAATCCGCTAAACGCGGCTTCGGCCAAGGGAAGCGGAGGACAGTGGCGAACGGGTGAGTAACGCGTGAGCAACCTGCCTTTCAGAGGGGGACAACAGTTGGAAACGACTGCTAATACCGCATAATGTGCCGTGGGGGCATCCTCGTGGTACCAAAGATTTATCGCTGAAAGATGGGCTCGCGTCTGATTAGCTAGTTGGAGGGGTAACGGCCCACCAAGGCAACGATCAGTAGCCGGGTTGAGAGACTGAACGGCCACATTGGGACTGAGATACGGCCCAG
total_OTU00657	0	0	0	0	0	0	1	0	0	0	0	0	0	0.25	0	0	0.25	0	0.391002	#DIV/0!	1	1	1	Bacteria	Firmicutes	Bacilli	Lactobacillales	Lactobacillaceae	Lactobacillus	Lactobacillus reuteri	NC_009513_01	86.57	344	45	9	0	337.8	100	GATGAACGCCGGCGGTGTGCCTAATACATGCAAGTCGTACGCACTGGCCCAACTGATTGATGGTGCTTGCACCTGATTGACGTTGGATCACCAGTGAGTGGCGGACGGGTGAGTAACGCGTGGGCAACCTGCCCCATAGAGGGGGACAACAGCTGGAAACGGCTGCTAATACCGCATAACAAGGAGAGAGCGCATGTTCTTTTCTTCAAAGATTTATCGCTATGGGATGGACCCGCGTCTGATTAGCTGGTTGGTGAGGTAACGGCTCACCAAGGCGACGATCAGTAGCCGGCTTGAGAGAGTGGACGGCCACATTGGGACTGAGACACGGCCCAG
total_OTU00658	0	0	0	0	0	0	1	0	0	0	0	0	0	0.25	0	0	0.25	0	0.391002	#DIV/0!	1	1	1	Bacteria	Firmicutes	Clostridia	Clostridiales	Clostridiaceae	Clostridium	Clostridium sp. ASF502	S000388319	95.37	324	15	0	0	414	100	GATGAACGCTGGCGGCGTGCTTAACACATGCAAGTCGAGCGAAGCACTTTTTTAGAACTCTTCGGAGGGAAGAGAGGGTGACTTAGCGGCGGACGGGTGAGTAACGCGTGGGCAACCTGCCTTACACAGGGGGATAACAATTAGAAATGATTGCTAATACCGCATAAGACCCCAGTACCGCATGGTACAAGGGTAAAAACTGAGGTGGTGTAAGATGGGCCCGCGTCTGATTAGGTAGTTGGTGGGGTAACGGCCTACCAAGTCAACGATCAGTAGCCGGACTGAGAGGTTGAACGGCCACATTGGGACTGAGATACGGCCCAG
total_OTU00659	0	0	0	1	0	0	0	1	0	0	0	0	0.25	0.25	0	0.25	0.25	0	1	0.391002	1	1	2	Bacteria	Firmicutes	Clostridia	Clostridiales	Clostridiaceae	Clostridium	Clostridium sp. Culture-27	S003260630	99.4	333	2	1	0	453.1	100	GATGAACGCTGGCGGCGTGCCTAACACATGCAAGTCGAACGGGGGCCAGCGGCGGAAGGGGATGGTTTACCAGACCCGGAAGGTGCGGGCCTTAGTGGCGGACGGGTGAGTAACGCGTGGGGAACCTGCCCCGTACCGGGGGATAACACCTGGAAACAGGTGCTAATACCGCATAACAGAAGGGGACGCATGTTCCTTTCTTGAAAACTCCGGTGGTACGGGATGGACCCGCGTCTGATTAGCTGGTTGGCGGGGTAACGGCCCACCAAGGCGACGATCAGTAGCCGGCCTGAGAGGGCGGACGGCCACATTGGGACTGAGACACGGCCCAA
total_OTU00660	0	0	0	0	0	0	0	0	0	0	0	1	0	0	0.25	0	0	0.25	#DIV/0!	0.391002	1	1	1	Bacteria	Firmicutes	Clostridia	Clostridiales	Clostridiaceae	Clostridium	Clostridium sp. A9	S000891922	89.44	327	34	5	0	345	100	GACGAACGCTGGCGGCGTGCCTAATACATGCAAGTCGAGCGAGCTGAACCAGCAGATTCACTTCGGTGATGACGCTGGGAACGCGAGCGGCGGATGGGTGAGTAACACGTGGGTAACCTGCCTTACACAGGGGGATAACAATTAGAAATGATTGCTAATACCGCATAAGACCACAGTATTGCATGATGCAGTGGTAAAAACTGAGGTGGTGTAAGATGGGCCCGCGTCTGATTAGGTAGTTGGTGGGGTAGAAGCCTACCAAGCCGACGATCAGTAGCCGACCTGAGAGGGTGACCGGCCACATTGGGACTGAGACACGGCCCAA
total_OTU00661	0	1	0	0	0	0	0	1	0	0	0	0	0.25	0.25	0	0.25	0.25	0	1	0.391002	1	1	2	Bacteria	Bacteroidetes	Bacteroidia	Bacteroidales	Bacteroidaceae	Bacteroides	Bacteroides acidifaciens	T-NR_112931.1	93.67	316	20	0	0	390.5	100	GATGAACGCTAGCGACAGGCTTAACACATGCAAGTCGAGGGGCAGCGGTGGTGAAGGCTTGCCTTCACCAGCCGGCGACCGGCGCACGGGTGAGTAACACGTATCCAACCTGCCTCATACTCGGGGATAGCCTTTCGAAAGAAAGATTAATACCCGATGTTATAGTCCTACCGCATGATGGGATTATTAAAGAATTTCGGTATGGGATGGGGATGCGTTCCATTAGTTAGTTGGCGGGGTAACGGCCCACCAAGACAACGATGGATAGGGGTTCTGAGAGGAAGGTCCCCCACATTGGAACTGAGACACGGTCCAA
total_OTU00662	0	0	1	0	0	0	0	0	1	0	0	0	0.25	0	0.25	0.25	0	0.25	0.391002	1	1	1	2	Bacteria	Tenericutes	Mollicutes	Acholeplasmatales	F_undefined_Acholeplasmatales	G_undefined_Acholeplasmatales	Acholeplasmatales bacterium canine oral taxon 316	S003222816	84.16	345	54	4	0	329.2	100	GATGAACGCTGGCGGCATGCCTAAGACATGCAAGTCGAACGAGGTGTACCATTGAAAGAGGAGTGCTTGCACAATTCTGGATTTGGATTCGCACCTAGTGGCAGACGGGTGAGTAACACGTAGGTAACCTACCTCAGAGACTGGGATAACAGTTAGAAATGACTGCTAATACCGGATGATATAAGTTAAGATAACTTTTCTTATTAAAAGGAGCGTTTGCTTCACTTTGAGATGGGCTTGCGGCGTATTAGCTGGTTGGTAAGGTAATGGCTTACCAAGGCAACGATGCGTATCCGAGCTGAGAGGCTGATCGGACACACTGGGACTGAGACACGGCCCAG
total_OTU00663	0	0	0	0	0	0	0	0	1	0	0	0	0	0	0.25	0	0	0.25	#DIV/0!	0.391002	1	1	1	Bacteria	Firmicutes	Bacilli	Lactobacillales	Lactobacillaceae	Lactobacillus	Lactobacillus reuteri	NC_009513_02	94.01	344	20	27	0	348.6	100	GACGAACGCTGGCGGCGTGCCTAATANATGCAAGTCGAGCGACGAATCGAGGTACTTGTACCAAGACGAAGAGCGGCGAACGGGTGAGTAACGCGTGGGAAATCTGCCCCGGAGCGGGGGGATAACATTTGGAAACAGATGCTAATACCGCATAACAACAAAAGCTGCATGGCTTTTGTTTGAAAGATGGCTTTGGCTATCACTCTGGGATGGACCTGCGGTGCATTAGCTAGTTGGTAAGGTAACGGCTTACCAAGGCGATGATGCATAGCCGAGTTGAGAGACTGATCGGCCACAATGGAACTGAGACACGGTCCAT
total_OTU00664	0	0	0	0	0	0	0	1	1	0	1	0	0	0.25	0.5	0	0.25	0.288675	0.391002	0.18169	1	0.428571	3	Bacteria	Firmicutes	Clostridia	Clostridiales	Clostridiaceae	G_undefined_Clostridiaceae	Clostridiaceae bacterium MS3	S003787962	90.06	328	32	6	0	352.2	100	GATGAACGCTGGCGGCGTGCTTAACACATGCAAGTCGAACGGGGATGCATTAAGAAGGAGTGCTTGCATTCCGGAAGGATGTATCTTAGTGGCGGACGGGTGAGTAACGCGTGGGTAACCTGCCCCATACCGGGGGATACCACCTGGAAACAGGTGCTAATACCGCATAAGCGCACGGGAGCGCATGCTCCTGTGTGAAAAACTCCGGTGGTATGGGATGGACCCGCGTCTGATTAGCCAGTTGGCAGGGTAACGGCCTACCAAAGCGACGATCAGTAGCCGGCCTGAGAGGGTGGACGGCCACATTGGGACTGAGACACGGCCCAA
total_OTU00665	0	0	0	0	0	0	1	0	0	0	0	0	0	0.25	0	0	0.25	0	0.391002	#DIV/0!	1	1	1	Bacteria	Actinobacteria	Coriobacteriia	Eggerthellales	Eggerthellaceae	Enterorhabdus	Enterorhabdus caecimuris	T-NR_115868.1	92.51	326	23	19	0	332.9	100	GATGAACGCTGGCGGCGTGCCTAATACATGCAAGTCGAACGAAACTTCTTTATCACCGAGTGCTTGCACTCACCGATAAAGAGTTGAGTGGCGAACGGGTGAGTAACACGTGACCAACCTGCCCCTTGCTCCGGGACAACCGCTGGAAACGGCGGCTAATACCGGATACTCCGCGGGCCCCGCATGGGGCCGGCGGGAAAGCCCCGACGGCAAGGGATGGGGTCGCGGCCCATTAGGTAGTAGGCGGGGTAACGGCCCACCTAGCCCGCGATGGGTAGCCGGCCTGAGAGGGCGATCGGCCACATTGGGACTGAGATACGGCCCAG
total_OTU00666	0	0	1	0	0	0	0	0	0	0	0	0	0.25	0	0	0.25	0	0	0.391002	0.391002	1	1	1	Bacteria	Firmicutes	Clostridia	Clostridiales	Clostridiaceae	Clostridium	Clostridium sp. Clone-9	S003260647	93.52	326	21	2	0	390.2	100	GATGAACGCTGGCGGCGTGCTTAACACATGCAAGTCGAACGAAGCACTACCGACGGAACTTTTCGGAGGGAAGATGGTAATGACTGAGTGGCGGACGGGTGAGTAACGCGTGGGTAACCTGCCTCATACAGGGGGATAACAGTTAGAAATGACTGCTAATACCGCATAAGCGCACAGGGACACATGTTCCGGTGTGAAAAACTCCGGTGGTATGAGATGGACCCGCGTCTGATTAGCTGGTTGGCGGGGTAACGGCCCACCAAGGCGACGATCAGTAGCCGACCTGAGAGGGTGACCGGCCACATTGGGACTGAGACACGGCCCAA
total_OTU00667	0	1	0	0	0	0	0	0	0	0	0	0	0.25	0	0	0.25	0	0	0.391002	0.391002	1	1	1	Bacteria	Firmicutes	Clostridia	Clostridiales	Clostridiaceae	Clostridium	Clostridium sp. Clone-27	S003260653	87.54	313	39	0	0	339	100	GATGAACGCTGGCGGCGTGCCTAACACATGCAAGTCGAACGGGAACAGAATGAAACCTAGTGATTTTTGTTTTAGTGGCGGACGGGTGAGTAACGCGTGGGTAACCTGCCGTATACAGGGGGATAACACTTAGAAATAGGTGCTAATACCGCATAAGCGCACAGCTTCGCATGGAGCAGTGTGAAAAGCGTAAACGGTATACGATGGACCCGCGTCTGATTAGCTTGTTGGCGGGGTAACGGCCCACCAAGGCATCGATCGGTAGGGGTTCTGAGAGGAAGGTCCCCCACACTGGAACTGAGACACGGTCCAG
total_OTU00668	0	0	0	0	0	0	1	0	0	0	0	0	0	0.25	0	0	0.25	0	0.391002	#DIV/0!	1	1	1	Bacteria	Bacteroidetes	Bacteroidia	Bacteroidales	Rikenellaceae	Alistipes	Alistipes sp. cv1	S004506725	92.63	319	23	7	0	356.4	100	GATGAACGCTAGCTACAGGCTTAACACATGCAAGTCGAGGGGCAGCATGGCCTATCTTTCGGGATGGGCCGATGGCGACCGGCGCACGGGTGCGTAACGCGTATGCAACCTACCTTCAACAGGGGGATAATCCGAAGAAATTTGGTCTAATACCCCATAATATTCAGAGAGGCATCTTTTTGAGTTGAAAACTCCGGTGGTTGAAGATGGGCATGCGTTGTATTAGCTGGATGGTGAGGTAACGGCTCACCATGGCGATGATACATAGGGGGACTGAGAGGTTTTCCCCCCACACTGGTACTGAGACACGGACCAG
total_OTU00669	0	0	0	0	0	0	0	0	1	0	0	0	0	0	0.25	0	0	0.25	#DIV/0!	0.391002	1	1	1	Bacteria	Firmicutes	Clostridia	Clostridiales	Clostridiaceae	Clostridium	Clostridium sp. Clone-47	S003260660	87.38	327	39	18	0	290.2	100	GACGAACGCTGGCGGCGTGCCTAATACATGCAAGTCGAGCGACGAATCGAGGTACTTGTACCAAGACGAAGAGCGGCGAACGGGTGAGTAACGCGTGGACAACCTGCCGTGTACAGGGGGATAACAGCCGGAAACGGCTGCTAATACCGCATATGCGCACAGTGCCGCATGGCACAGTGCGGAAAGCCTAGATCTTATCTAGTACGGTACACGATGGGTCCGCGTCTGATTAGGTAGTTGGCGGGGTAACGGCCCACCAAGCCCACGATCAGTAGCCGGCCTGAGAGGGCGGACGGCCACACTGGGACTGAGACACGGCCCAG
total_OTU00670	0	0	0	0	1	0	0	0	0	0	0	0	0	0.25	0	0	0.25	0	0.391002	#DIV/0!	1	1	1	Bacteria	Bacteroidetes	Bacteroidia	O_undefined_Bacteroidia	F_undefined_Bacteroidia	G_undefined_Bacteroidia	Bacteroidia bacterium canine oral taxon 387	S003222887	85.21	322	46	11	0	286.6	100	GATGAACGCTAGCGACAGGCTTAACACATGCAAGTCGAGGGGCAGCGGGGGTGCAGGCTTGCCTGCACCTGCCGGCGACCGGCGCACGGGTGAGTAACACGTATGGAACCTGCCCGCCACAGGGGGATAACCCGGGGAAACCCGGCCTAATACCCCGTGACGCCACCGGAGGGCATCCTCCGGTGGCCAAAGGAGCGATCCGGTGGCGGATGGGCATGCGGCGCATTAGCTAGACGGCGGGGTGACGGCCCACCGTGGCGACGATGCGTAGGGGTTCTGAGAGGAAGGCCCCCCACACTGGGACTGAGACACGGCCCAG
total_OTU00671	1	0	0	0	0	0	0	0	0	0	0	0	0.25	0	0	0.25	0	0	0.391002	0.391002	1	1	1	Bacteria	Firmicutes	Bacilli	Lactobacillales	Lactobacillaceae	Lactobacillus	Lactobacillus murinus	T-NR_112689.1	91.19	335	29	6	0	372.7	100	GATGAACGCTGGCGGCGTGCTTAACACATGCAAGTCGAACGAAGCGCCTGCTTTGAGAACCTTCGGGAAGGAGAGGCAAGCGACTGAGTGGCGGACGGGTGAGTAACGCGTGGGCAACCTGCCCAAAAGAGGGGGATAACACTTGGAAACAGGTGCTAATACCGCATAACCATAGTTACCACATGGTAACTATGTAAAAGGTGGCTATGCTACCACTTTTGGATGGGCCCGCGGCGCATTAGCTAGTTGGTGGGGTAAAGGCTTACCAAGGCAATGATGCGTAGCCGAACTGAGAGGTTGATCGGCCACATTGGGACTGAGACACGGCCCAA
total_OTU00672	0	1	0	0	0	0	0	0	0	0	0	0	0.25	0	0	0.25	0	0	0.391002	0.391002	1	1	1	Bacteria	Firmicutes	Clostridia	Clostridiales	Lachnospiraceae	G_undefined_Lachnospiraceae	Lachnospiraceae bacterium A4	S000891921	90.42	313	30	0	0	361.4	100	GATGAACGCTGGCGGCGTGCCTAACACATGCAAGTCGAACGGGAACAGAATGAAACCTAGTGATTTTTGTTTTAGTGGCGGACGGGTGAGTAACGCGTGGGTAACCTGCCCTATACAGGGGGATAACAGCTAGAAATGGCTGCTAATACCGCATGAGCGCACAGCTCCGCATGGAGCGGTGTGAAAAACTCCGGTGGTATAGGATGGACCCGCGTCCGATTAGCTAGTTGGTGGGGTAAAGGCCCACCAAGGCGACGATCGGTAGCCGACCTGAGAGGGTGACCGGCCACATTGGGACTGAGACACGGCCCAA
total_OTU00673	0	1	0	0	0	0	0	0	0	0	0	0	0.25	0	0	0.25	0	0	0.391002	0.391002	1	1	1	Bacteria	Firmicutes	Clostridia	Clostridiales	Clostridiaceae	Clostridium	Clostridium sp. 6-44	S002349760	82.2	315	55	6	0	283.6	100	GATGAACGCTAGCTACAGGCTTAACACATGCAAGTCGAGGGGCAGCATGAACTTAGCTTGCTAAGTTTGATGGCGACCGGCGCAAGGGTGCGTAACGCGTGAGCAACTTGCCCTCATCAGGGGAATAATCGCTGGAAACGGCGTCTAATGCCCCATGGCGATGGATTCAGGCATCTGAATCCATCTAAAGATCCGTCGGATGGGGATAGGCTCGCGTGACATTAGCTGGACGGCGGGGTAACGGCCCACCGAGGCGACGATGCGTAGGGGTTCTGAGAGGAAGGTCCCCCACACTGGTACTGAGACACGGACCAG
total_OTU00674	0	1	0	0	0	0	0	0	0	0	0	0	0.25	0	0	0.25	0	0	0.391002	0.391002	1	1	1	Bacteria	Firmicutes	Clostridia	Clostridiales	F_undefined_Clostridiales	G_undefined_Clostridiales	Clostridiales bacterium oral taxon F32	S002167974	91.81	362	28	20	0	374.4	100	GATAAACGCTGGCGGCGCACATAAGACATGCAAGTCGAACGGAAGTCGTTATAAAATGAATTGAAGATTTATCTGATTGAAGTTATATAACAATGGCTTTAGTGGCGGACTGGTGAGTAACGCGTGAGCAACCTGCCTATTAGAGGGGAATAACAGTGAGAAATCATTGCTAATACCGCATATGCCATAATTATCACATGATAATAGTGGGAAAGGAGTAATCCGCTAATAGATGGGCTCGCGTCTGATTAGATAGTTGGTGGGGTAACGGCCTACCAAGTCAACGATCAGTAGCCGGACTGAGAGGTTGAACGGCCACATTGGGACTGAGATACGGCCCAG
total_OTU00675	0	0	0	0	0	0	0	0	0	0	2	0	0	0	0.5	0	0	0.5	#DIV/0!	0.391002	1	1	2	Bacteria	Firmicutes	Clostridia	Clostridiales	F_undefined_Clostridiales	G_undefined_Clostridiales	Clostridiales bacterium canine oral taxon 219	S003222712	84.57	325	50	1	0	322.3	100	GACAAACGCTGGCGGCGTGCCTAACACATGCAAGTCGAACGAAGCACTGGAGAAAGAGACTTCGGTCAATGACTCCTTTGACTTAGTGGCGGACGGGTGAGTAATGCGTGAGCAACCTGCCTTGGAGAGGGGGACAACAGCTGGAAACGGCTGCTAATACCGCATGAAGTTACTGGGGGGCATCCTTTGGTAACCAAAGATTTATCGCTCTGAGATGGGCTCACGTCTGATTAGTCAGTTGGTAGGGTAACGGCCTACCAAGACCGCGATCAGTAGCCGGACTGAGAGGTTGAACGGCCACATTGGGACTGAGATACGGCCCAG
total_OTU00676	0	0	1	0	0	0	0	0	0	0	0	0	0.25	0	0	0.25	0	0	0.391002	0.391002	1	1	1	Bacteria	Firmicutes	Clostridia	Clostridiales	Lachnospiraceae	Lachnoclostridium	[Clostridium] aminophilum	S000650963	85.76	323	46	0	0	335.4	100	GATGAACGCTGGCGGCGTGCCTAACACATGCAAGTCGAGCGGGTGATAGAGAAGGAAATTTTCGGATGGAATTTTTTATTACTAGCGGCGGACGGGTGAGTAACGCGTGGATAACCTGCCCCGTACAGGGGGATAACAGCGGGAAACGGCTGCTAATACCCCATAAGCCCTGATAGGCGCATGCTTAGAAGGGAAAAGTTCCGGCGGTACGGGATGGATCCGCGTCTGATTAGCTAGTTGGTGAGGTAAAGGCCCACCAAGGCGACGATCAGTAGCCGGCCTGAGAGGGCGGACGGCCACATTGGGACTGAGACACGGCCCAA
total_OTU00677	0	0	0	1	0	0	0	0	0	0	0	0	0.25	0	0	0.25	0	0	0.391002	0.391002	1	1	1	Bacteria	Firmicutes	Clostridia	Clostridiales	Clostridiaceae	Clostridium	Clostridium sp. Culture Jar-15	S003260639	94.51	330	18	2	0	403.2	100	GACGAACGCTGGCGGCGTGCCTAACACATGCAAGTCGAACGGAGATATATGCTGAAGAATAGCTTGCTATGATTCTTATATATCTTAGTGGCGGACGGGTGAGTAACGCGTGAGCAACCTACCTTTCAGAGGGGGATAACGTTTGGAAACGAACGCTAATACCGCATGATATTATTAAGCTGCATGGCTTGGTAATCAAAGGAGCAATCCGCTGAAAGATGGGCTCGCGTCCGATTAGGTAGTTGGTGAGATAACGGCCCACCAAGCCGACGATCGGTAGCCGGACTGAGAGGTTGAACGGCCACATTGGGACTGAGACACGGCCCAG
total_OTU00678	0	1	0	0	1	0	0	0	0	0	0	0	0.25	0.25	0	0.25	0.25	0	1	0.391002	1	1	2	Bacteria	Firmicutes	Clostridia	Clostridiales	Lachnospiraceae	Roseburia	Roseburia sp. 499	S003714336	91.41	326	28	0	0	384.4	100	GATGAACGCTGGCGGCGTGCTTAACACATGCAAGTCGAACGAAGCGCCTGCTTTGAGAGCCTTCGGGAAGGAGAGGCAAGCGACTGAGTGGCGGACGGGTGAGTAACGCGTGGGCAACCTGCCCCGCACTGGGGGACAACAGCTGGAAACGGCTGCTAATACCGCATAAGCGCACAGCTTTGCATGAAGCAGTGTGAAAAACTCCGGTGGTATGAGATGGACCCGCGTCTGATTAGCTAGTTGGTGAGGTAACGGCTCACCAAGGCGACGATCAGTAGCCGGCCTGAGAGGGTGAACGGCCACATTGGGACTGAGACACGGCCCAA
total_OTU00679	0	0	0	0	1	0	0	0	0	0	0	0	0	0.25	0	0	0.25	0	0.391002	#DIV/0!	1	1	1	Bacteria	Firmicutes	Bacilli	Lactobacillales	Lactobacillaceae	Lactobacillus	Lactobacillus johnsonii	S004500914	88.75	340	37	11	0	340.6	100	GACGAACGCTGGCGGCGTGCTTAACACATGCAAGTCGAACGGAGCACCCCTGAAGGAGTTTTCGGACAACGGATGGGAATGCTTAGTGGCGGACTGGTGAGTAACGCGTGAGGAACCTGCCTTCCGGAGGGGGACAACAGTTGGAAACAGATGCTAATACCGGATAACAACACTAGACGCATGTCTAGAGCTTGAAAGATGGTTCTGCTATCACTCTTGGATGGACCTGCGGTGCATTAGCTAGTTGGTAAGGTAACGGCTTACCAAGGCAATGATGCATAGCCGAGTTGAGAGACTGATCGGCCACATTGGGACTGAGACACGGCCCAA
total_OTU00680	0	0	0	0	0	0	1	0	0	0	0	0	0	0.25	0	0	0.25	0	0.391002	#DIV/0!	1	1	1	Bacteria	Bacteroidetes	Bacteroidia	Bacteroidales	Porphyromonadaceae	G_undefined_Porphyromonadaceae	Porphyromonadaceae bacterium C941	S002449763	83.97	320	51	8	0	285.5	100	GATGAACGCTAGCGACAGGCTTAACANATGCAAGTCGAGGGGCAGCGGGTAGATGAGCTTGCTCATTTATGCCGGCGACCGGCGCACGGGTGAGTAACACGTATGCAACCTGCCTGCCACAGCCGGATAATCGGGAGAAATTCCGTCTAATACGGCATAATGCATCGACGGGACATCCTGTTGGTGCCAAAGGTTAATTCCGGTGGCGGATGGGCATGCGTCGCATTAGTTAGTTGGCGGTGTAACGGACCACCAAGACGACGATGCGTAGGGGTTCTGAGAGGAAGGTCCCCCACACTGGTACTGAGACACGGATCAG
total_OTU00681	0	1	1	1	0	0	0	2	0	0	0	0	0.75	0.5	0	0.25	0.5	0	0.675809	0.0576689	0.485714	0.142857	5	Bacteria	Firmicutes	Clostridia	Clostridiales	Eubacteriaceae	Eubacterium	Eubacterium sp. oral clone BU014	AF385563	91.4	317	27	3	0	360.3	100	GATAAACGCTGGCGGCGCACATAAGACGTGCAAGTCGAACGGACTTAATCCATTCTTTTAGATTGGAAGCGGTTAGTGGCGGACTGGTGAGTAACGCGTGAGCAACCTGCCTATTAGAGGGGAATAACAGTGAGAAATCACTGCTAATACCGCATAAGCTGATAGTATCGCATGATACAGTCAGAAAAGGAGCAATCCGCTAATAGATGGGCTCGCGTCTGATTAGCTAGTTGGTGGGGTAACGGCCTACCAAGGCAACGATCAGTAGCCGGACTGAGAGGTTGAACGGCCACATTGGGACTGAGATACGGCCCAG
total_OTU00682	0	0	0	1	0	0	0	0	0	0	0	0	0.25	0	0	0.25	0	0	0.391002	0.391002	1	1	1	Bacteria	Firmicutes	Clostridia	Clostridiales	F_undefined_Clostridiales	G_undefined_Clostridiales	Clostridiales bacterium CIEAF 017	S003316336	87.62	326	39	11	0	312.9	100	GATGAACGCTAGCGGCAGGCTTAACACATGCAAGTCGCGGGGCAGCGGGGGAAGAGCTTGCTCTTCCTGCCGGCGACCGGCGCACGGGTGAGTAACACGTATGCAACCTGCCCCGCACTGGGGGACAACAGCTGGAAACGGCTGCTAATACCGCATAAGCGCACAGCTTTGCATGAAGCAGTGTGAAAAACTCCGGTGGTGCGGGATGGGCCCGCGTCTGATTAGCTAGTTGGCGGGGTAACGGCCCACCAAGGCAACGATCAGTAGCCGGCCTGAGAGGGTGGACGGCCACATTGGGACTGAGACACGGCCCAG
total_OTU00683	0	0	0	0	1	0	0	0	0	0	0	0	0	0.25	0	0	0.25	0	0.391002	#DIV/0!	1	1	1	Bacteria	Bacteroidetes	Bacteroidia	Bacteroidales	Barnesiellaceae	Barnesiella	Barnesiella viscericola	T-NR_121773.2	82.33	317	56	0	0	302.1	100	GATGAACGCTAGCGACAGGCTTAACACATGCAAGTCGAGGGGCAGCGGGGGAGTAGCAATACTCCCGCCGGCGACCGGCGCACGGGTGAGTAACACGTATGCAACCTGCCCGTGGCAGGGGGATAAGCGGGGGAAACCCCGTCTAATACCGCGTAACGCGGCCTTGGGGCATCCCCGGGCCGCCAAAGGGAGCAATCCCGGCCACGGATGGGCATGCGGCGCATTAGCTAGTCGGCGGGGTAACGGCCCACCGAGGCGACGATGCGTAGGGGTTCTGAGAGGAAGGCCCCCCACACTGGTACTGAGACACGGACCAG
total_OTU00684	1	0	0	0	0	0	0	0	0	0	0	0	0.25	0	0	0.25	0	0	0.391002	0.391002	1	1	1	Bacteria	Bacteroidetes	Bacteroidia	Bacteroidales	Porphyromonadaceae	G_undefined_Porphyromonadaceae	Porphyromonadaceae bacterium C941	S002449763	88.67	322	35	13	0	312.4	100	GATGAACGCTAGCGGCAGGCTTAACACATGCAAGTCGAGGGGCAGCATGGGAGTAGCAATACTTCTGATGGCGACCGGCGCACGGGTGCGTAACGCGTATGCAACCTGCCCTATGCAGGGGGATAATCCGGAGAAATCCGGTCTAATACCGCATAACACCTTCAGGGGACATCCCCTTTGGGTTAAAGGAAGCAATTCCGGCATAGGATGGGCATGCGGCGCATTAGCTTGTTGGTGAGGTAACGGCTCACCAAGGCGACGATGCGTAGGGGTTCTGAGAGGAAGGTCCCCCACACTGGTACTGAGACACGGACCAG
total_OTU00685	0	1	0	0	0	0	0	0	0	0	0	0	0.25	0	0	0.25	0	0	0.391002	0.391002	1	1	1	Bacteria	Firmicutes	Clostridia	Clostridiales	Lachnospiraceae	G_undefined_Lachnospiraceae	Lachnospiraceae bacterium 3-1	S000891925	89.81	326	33	2	0	360.3	100	GATGAACGCTGGCGGCGTGCCTAACACATGCAAGTCGAACGAAGCGCTTTTCCGGAACTCTTCGGAGGGAAAGGGAAGTGACTGAGTGGCGGACGGGTGAGTAACGCGTGGGCAACCTGCCCCATACAGGGGGATAACAGCCGGAAACGGCTGCTAATACCGCATAAGCGCACGGGACCGCATGGTTCTGTGTGAAAAACAATAGTGGTATGGGAGGGGCCCGCGTCTGATTAGCCAGTTGGCGGGGTAGAGGCCCACCAAAGCGACGATCGGTAGCCGGCCTGAGAGGGCGGACGGCCACATTGGGACTGAGACACGGCCCAA
total_OTU00686	0	0	0	0	0	0	0	1	0	0	0	0	0	0.25	0	0	0.25	0	0.391002	#DIV/0!	1	1	1	Bacteria	Bacteroidetes	Bacteroidia	Bacteroidales	Porphyromonadaceae	Gabonibacter	Gabonibacter massiliensis	T-NR_146820.1	87.06	321	40	12	0	304.1	100	GATGAACGCTAGCGACAGGCTTAACACATGCAAGTCGAGGGGCAGCGGGGGCGGAAGCTTGCTTTCGCCCGCCGGCGACCGGCGCACGGGTGAGTAACACGTATGCAACCTGGCCGCCACAGGGGGATAACCCGCGGAAACGCGGCCTAATACCCCGTGACGCCACCGGAGGGCATCCTCCGGTGGCCAAAGGAGCGATCCGGTGGCGGATGGGCATGCGTGACATTAGCTAGTTGGCGGGGCAACGGCCCACCAAGGCGACGATGTCTAGGGGTTCTGAGAGGAAGGTCCCCCACACTGGTACTGAGACACGGACCAG
[truncated: 358 more rows]

## Sheet: Fig.5e_phylum
Phylum	Identity ≥ 70%																		p value (t test)		p value (wilcox test)
	Control				PIAS				VCM + RFP				Average			SE			Control	Control	Control	Control
	1105-1	1105-2	1105-3	1105-4	day2-1	day2-2	day2-3	day2-4	day2-6	day2-7	day2-8	day2-9	Control	PIAS	VCM + RFP	Control	PIAS	VCM + RFP	PIAS	VCM + RFP	PIAS	VCM + RFP
Firmicutes	1351	1324	1619	1380	1682	1331	2105	1333	2887	2678	2838	2515	1418.5	1612.75	2729.5	67.8043	183.655	84.2818	0.379947	2.64572e-05	0.685714	0.0285714
[truncated: 6 more rows]
